# Supplementary material for: Identifying Susceptibility Genes and Shared Genetic Architecture for Longevity and Muscle Weakness
Source: J Cachexia Sarcopenia Muscle. 2026 Jan 26;17(1):e70197. doi: 10.1002/jcsm.70197 (PMC12835543; doi:10.1002/jcsm.70197)
Supplement: Supplementary file 3 — Table S1: The TWAS analyses results of longevity (age > 90th survival percentile) in multi‐tissue through joint‐tissue imputation. Table S2: The TWAS analyses results of longevity (age > 99th survival percentile) in multi‐tissue through joint‐tissue imputation. Table S3: The TWAS analyses results of muscle weakness (European Working Group on Sarcopenia in Older People) in multi‐tissue through joint‐tissue imputation. Table S4: The TWAS analyses results of muscle weakness (Foundation for the National Institutes of Health) in multi‐tissue through joint‐tissue imputation. Table S5: FUSION identified significant genes associated with longevity (age > 90th survival percentile). Table S6: FUSION identified significant genes associated with longevity (age > 99th survival percentile). Table S7: FUSION identified significant genes associated with muscle weakness (European Working Group on Sarcopenia in Older People). Table S8: FUSION identified significant genes associated with muscle weakness (Foundation for the National Institutes of Health). Table S9: JTI and FUSION identified 10 genes of longevity (age > 90th survival percentile). Table S10: JTI and FUSION identified 8 genes of longevity (age > 99th survival percentile). Table S11: JTI and FUSION identified 161 genes of muscle weakness (EWGSOP). Table S12: JTI and FUSION identified 19 genes of muscle weakness (FNIH). Table S13: MAGMA gene‐based test identified 4 significant genes associated with longevity (age > 90th survival percentile). Table S14: MAGMA gene‐based test identified 6 significant genes associated with longevity (age > 99th survival percentile). Table S15: MAGMA gene‐based test identified 170 significant genes associated with muscle weakness (EWGSOP). Table S16: MAGMA gene‐based test identified 5 significant genes associated with muscle weakness (FNIH). Table S17: The cross‐tissue TWAS analyses results of longevity (age > 90th survival percentile) through UTMOST. Table S18: The cross‐tissue TWAS analyses r [file JCSM-17-e70197-s001.xlsx]

## Sheet: Table S1
Table S1. The TWAS analyses results of longevity (age >90th survival percentile) in multi-tissue through joint-tissue imputation.
gene	gene_name	zscore	effect_size	pvalue	var_g	pred_perf_r2	pred_perf_pval	pred_perf_qval	n_snps_used	n_snps_in_cov	n_snps_in_model	FDR	tissue
ENSG00000135441	BLOC1S1	-4.65953	-0.69463	3.16929e-06	0.011709	0.0123669	0.0159792	0.0263121	5	5	5	0.0414352	Adipose_Visceral_Omentum
ENSG00000130208	APOC1	6.22333	0.785748	4.86699e-10	0.0140182	0.0905665	2.89852e-06	1.42188e-05	10	12	12	5.04756e-06	Adrenal_Gland
ENSG00000171310	CHST11	-4.66716	-0.544428	3.05396e-06	0.0139208	0.0909767	2.74566e-06	1.35287e-05	14	14	14	0.0158363	Adrenal_Gland
ENSG00000130204	TOMM40	-7.8399	-1.3259	4.50905e-15	0.00930694	0.0409085	6.13608e-05	0.000145947	8	8	8	6.00695e-11	Artery_Aorta
ENSG00000130202	NECTIN2	4.87815	0.294193	1.07087e-06	0.0563113	0.165974	6.61476e-17	4.73798e-16	20	22	22	0.00713303	Artery_Aorta
ENSG00000108379	WNT3	4.5932	0.177918	4.36505e-06	0.167234	0.224156	5.14565e-23	5.5885e-22	27	33	33	0.0193837	Artery_Aorta
ENSG00000130202	NECTIN2	4.82269	0.27836	1.41638e-06	0.0599019	0.142841	2.8732e-21	1.74135e-20	15	17	17	0.0188294	Artery_Tibial
ENSG00000246528	AC079089.1	4.59514	0.536871	4.32459e-06	0.0152392	0.0434925	0.011249	0.0370178	4	4	4	0.0328409	Brain_Anterior_cingulate_cortex_BA24
ENSG00000246528	AC079089.1	4.59457	0.405073	4.33649e-06	0.026103	0.0531581	0.00121955	0.0037976	6	6	6	0.0433302	Brain_Caudate_basal_ganglia
ENSG00000246528	AC079089.1	4.55778	0.580868	5.16975e-06	0.0126834	0.0495281	0.00406485	0.0146584	4	4	4	0.0414821	Brain_Hippocampus
ENSG00000267467	APOC4	7.82145	1.30229	5.22194e-15	0.00782127	0.0945127	8.56577e-06	4.32398e-05	10	15	15	5.18225e-11	Brain_Nucleus_accumbens_basal_ganglia
ENSG00000203760	CENPW	5.10271	0.361566	3.34831e-07	0.0417673	0.0393272	0.00466661	0.0129098	25	27	27	0.00166143	Brain_Nucleus_accumbens_basal_ganglia
ENSG00000246528	AC079089.1	4.61174	0.483887	3.99305e-06	0.0190484	0.132698	9.84959e-08	6.90229e-07	4	4	4	0.013209	Brain_Nucleus_accumbens_basal_ganglia
ENSG00000187244	BCAM	-7.2471	-1.48079	4.25779e-13	0.00608597	0.0162336	0.00504208	0.00804933	16	19	19	5.40654e-09	Cells_Cultured_fibroblasts
ENSG00000130208	APOC1	5.44274	0.781365	5.24676e-08	0.0166147	0.0301645	0.000124901	0.000241092	36	45	45	0.000333117	Cells_Cultured_fibroblasts
ENSG00000121289	CEP89	-4.39709	-1.16861	1.09711e-05	0.00237635	0.030902	0.0331918	0.0902411	2	3	3	0.0387486	Cells_EBV-transformed_lymphocytes
ENSG00000214401	KANSL1-AS1	4.3664	0.102796	1.26313e-05	0.435614	0.505161	6.5247e-24	8.88654e-22	20	27	27	0.0387486	Cells_EBV-transformed_lymphocytes
ENSG00000238083	LRRC37A2	4.29165	0.15382	1.7735e-05	0.229751	0.373008	2.14443e-16	1.0453e-14	18	23	23	0.0387486	Cells_EBV-transformed_lymphocytes
ENSG00000246528	AC079089.1	4.24809	2.78231	2.15599e-05	0.000477161	0.0489775	0.00706413	0.0249046	1	1	1	0.0387486	Cells_EBV-transformed_lymphocytes
ENSG00000173809	TDRD12	-4.15249	-0.159001	3.28879e-05	0.133164	0.187075	4.47873e-08	5.7253e-07	3	3	3	0.0472862	Cells_EBV-transformed_lymphocytes
ENSG00000130204	TOMM40	-8.31621	-1.65716	9.08197e-17	0.00703087	0.0564645	1.28351e-05	3.91133e-05	10	11	11	1.10555e-12	Esophagus_Gastroesophageal_Junction
ENSG00000130202	NECTIN2	4.53495	0.333395	5.76167e-06	0.0366238	0.0569599	1.1729e-05	3.59261e-05	13	14	14	0.0350684	Esophagus_Gastroesophageal_Junction
ENSG00000130204	TOMM40	-7.18664	-0.836277	6.64062e-13	0.0195332	0.0247275	0.000433611	0.000828623	10	11	11	8.98277e-09	Esophagus_Mucosa
ENSG00000130202	NECTIN2	5.27992	0.325446	1.29242e-07	0.0578453	0.0694869	2.40593e-09	7.99676e-09	21	22	22	0.000874125	Esophagus_Mucosa
ENSG00000130208	APOC1	4.62024	0.830178	3.8329e-06	0.00955722	0.0494848	5.45299e-07	1.4615e-06	10	14	14	0.013845	Esophagus_Mucosa
ENSG00000103275	UBE2I	4.56305	0.349665	5.04163e-06	0.0427456	0.0373547	1.43215e-05	3.28801e-05	35	42	42	0.013845	Esophagus_Mucosa
ENSG00000238083	LRRC37A2	4.55991	0.138573	5.11756e-06	0.318136	0.473319	6.29425e-71	3.60193e-69	35	41	41	0.013845	Esophagus_Mucosa
ENSG00000183662	TAFA1	4.2553	0.194577	2.08764e-05	0.0881637	0.163204	6.19554e-21	4.50255e-20	5	5	5	0.0470659	Esophagus_Mucosa
ENSG00000267282	AC011481.2	-12.5575	-2.91513	3.61773e-36	0.00492148	0.0130672	0.0136457	0.0214644	6	9	9	4.85029e-32	Esophagus_Muscularis
ENSG00000130204	TOMM40	-6.21839	-0.648534	5.02275e-10	0.0255434	0.0207165	0.00186079	0.00331397	16	17	17	3.367e-06	Esophagus_Muscularis
ENSG00000130202	NECTIN2	4.57036	0.334785	4.86899e-06	0.0367832	0.0580073	1.46269e-07	4.14453e-07	12	13	13	0.0217595	Esophagus_Muscularis
ENSG00000123353	ORMDL2	-4.49395	-0.696293	6.99147e-06	0.0108982	0.0180752	0.00817252	0.0155411	5	5	5	0.0460078	Heart_Left_Ventricle
ENSG00000171310	CHST11	-4.46112	-0.217453	8.15307e-06	0.0798826	0.126124	6.45584e-13	4.55952e-12	20	24	24	0.0460078	Heart_Left_Ventricle
ENSG00000010310	GIPR	-5.7194	-0.309678	1.06901e-08	0.0981487	0.107216	0.00468763	0.0349735	18	20	20	5.25207e-05	Kidney_Cortex
ENSG00000234906	APOC2	5.47576	1.0539	4.3564e-08	0.0080633	0.130543	8.24524e-08	7.73727e-07	9	15	15	0.000355874	Liver
ENSG00000279685	MAPT-IT1	-4.39052	-0.182623	1.13082e-05	0.159283	0.204257	7.26473e-12	1.20768e-10	11	11	11	0.0461885	Liver
ENSG00000120088	CRHR1	4.64267	1.52511	3.43933e-06	0.00277143	0.0282256	7.18856e-06	1.70588e-05	7	12	12	0.0330722	Muscle_Skeletal
ENSG00000250392	LINC02502	-4.52454	-0.719671	6.05274e-06	0.0075251	0.010939	0.00540701	0.00906796	4	4	4	0.0330722	Muscle_Skeletal
ENSG00000132676	DAP3	-4.41206	-0.461053	1.02392e-05	0.0227543	0.0165821	0.000604094	0.00115232	10	12	12	0.0372979	Muscle_Skeletal
ENSG00000130204	TOMM40	-9.64849	-2.5409	4.98847e-22	0.00394564	0.0268722	0.000145966	0.000265021	6	7	7	7.47622e-18	Nerve_Tibial
ENSG00000187244	BCAM	-5.51714	-1.25562	3.44566e-08	0.00393224	0.0205181	0.000922325	0.00153363	11	11	11	0.000258201	Nerve_Tibial
ENSG00000130202	NECTIN2	4.44816	0.372698	8.66097e-06	0.0298596	0.0403464	3.01588e-06	6.45606e-06	15	15	15	0.0430873	Nerve_Tibial
ENSG00000164877	MICALL2	4.38686	0.3856	1.14999e-05	0.0361605	0.0461012	5.75904e-07	1.30939e-06	10	12	12	0.0430873	Nerve_Tibial
ENSG00000277806	AC006213.4	6.6148	0.430096	3.72066e-11	0.0456663	0.0245771	0.0430486	0.103811	18	19	19	3.21875e-07	Ovary
ENSG00000130204	TOMM40	-7.06964	-1.06634	1.55332e-12	0.0126834	0.0544132	3.88878e-05	0.000124299	20	23	23	1.68675e-08	Pancreas
ENSG00000123342	MMP19	4.75576	0.595427	1.97701e-06	0.0166176	0.0221348	0.00926503	0.0192071	1	1	1	0.0107342	Pancreas
ENSG00000130204	TOMM40	-6.66679	-0.607489	2.61461e-11	0.023055	0.029389	0.00817344	0.0202009	5	6	6	2.90091e-07	Pituitary
ENSG00000187244	BCAM	7.27502	0.787004	3.46373e-13	0.0226289	0.0481145	0.0010291	0.00352734	10	10	10	3.6196e-09	Prostate
ENSG00000130204	TOMM40	-10.6132	-1.74187	2.58777e-26	0.00831694	0.024424	0.000361348	0.000707148	9	9	9	3.54111e-22	Skin_Not_Sun_Exposed_Suprapubic
ENSG00000130204	TOMM40	-9.13362	-2.14418	6.62442e-20	0.00498341	0.0339032	5.14904e-06	1.13667e-05	8	9	9	9.24372e-16	Skin_Sun_Exposed_Lower_leg
ENSG00000177045	SIX5	-5.02139	-0.606594	5.12992e-07	0.0148776	0.014318	0.00320147	0.00518174	27	30	30	0.00357914	Skin_Sun_Exposed_Lower_leg
ENSG00000130203	APOE	4.80624	0.574509	1.53796e-06	0.0229354	0.0172307	0.00162327	0.00268608	22	27	27	0.0224711	Thyroid
ENSG00000238083	LRRC37A2	4.72325	0.156125	2.32107e-06	0.292953	0.494732	4.14822e-101	3.57477e-99	48	57	57	0.0238421	Whole_Blood

## Sheet: Table S2
Table S2. The TWAS analyses results of longevity (age >99th survival percentile) in multi-tissue through joint-tissue imputation.
gene	gene_name	zscore	effect_size	pvalue	var_g	pred_perf_r2	pred_perf_pval	pred_perf_qval	n_snps_used	n_snps_in_cov	n_snps_in_model	FDR	tissue
ENSG00000130208	APOC1	5.11831	1.03756	3.08279e-07	0.0140182	0.0905665	2.89852e-06	1.42188e-05	10	12	12	0.00319655	Adrenal_Gland
ENSG00000130204	TOMM40	-7.43826	-2.01895	1.02023e-13	0.00930694	0.0409085	6.13608e-05	0.000145947	8	8	8	1.35884e-09	Artery_Aorta
ENSG00000130202	NECTIN2	4.93091	0.47378	8.1848e-07	0.0563113	0.165974	6.61476e-17	4.73798e-16	20	22	22	0.00545067	Artery_Aorta
ENSG00000198467	TPM2	4.47268	0.519186	7.72451e-06	0.0335881	0.0589913	1.3303e-06	3.90016e-06	9	9	9	0.0331148	Artery_Aorta
ENSG00000197892	KIF13B	4.41836	0.445277	9.94514e-06	0.039218	0.205773	4.86771e-21	4.65326e-20	5	6	6	0.0331148	Artery_Aorta
ENSG00000130202	NECTIN2	4.903	0.450901	9.43854e-07	0.0599019	0.142841	2.8732e-21	1.74135e-20	15	17	17	0.0125476	Artery_Tibial
ENSG00000147883	CDKN2B	-4.63451	-0.994053	3.57789e-06	0.00994299	0.0412567	0.00348993	0.00929836	9	10	10	0.0371457	Brain_Cortex
ENSG00000147889	CDKN2A	-4.45848	-0.991491	8.25414e-06	0.00929455	0.0257253	0.0216015	0.0474198	3	3	3	0.0428472	Brain_Cortex
ENSG00000267467	APOC4	7.02185	1.88438	2.18952e-12	0.00782127	0.0945127	8.56577e-06	4.32398e-05	10	15	15	2.1731e-08	Brain_Nucleus_accumbens_basal_ganglia
ENSG00000147421	HMBOX1	5.05367	3.63961	4.33399e-07	0.000904164	0.0246129	0.0257645	0.0582658	2	2	2	0.00215074	Brain_Nucleus_accumbens_basal_ganglia
ENSG00000187244	BCAM	-6.08532	-2.06237	1.16261e-09	0.00608597	0.0162336	0.00504208	0.00804933	16	19	19	1.47616e-05	Cells_Cultured_fibroblasts
ENSG00000147883	CDKN2B	4.77126	1.09627	1.83073e-06	0.00951338	0.0113232	0.0193254	0.0285775	3	6	6	0.0116224	Cells_Cultured_fibroblasts
ENSG00000147421	HMBOX1	4.99024	5.25207	6.03031e-07	0.000431113	0.0147652	0.0302829	0.0530229	1	1	1	0.00738351	Colon_Sigmoid
ENSG00000259366	AC108449.2	4.63913	5.00133	3.49877e-06	0.000405357	0.0166284	0.0132996	0.0247682	4	5	5	0.0444589	Colon_Transverse
ENSG00000130204	TOMM40	-7.53893	-2.43348	4.73831e-14	0.00703087	0.0564645	1.28351e-05	3.91133e-05	10	11	11	5.76747e-10	Esophagus_Gastroesophageal_Junction
ENSG00000130202	NECTIN2	4.6541	0.546691	3.25402e-06	0.0366238	0.0569599	1.1729e-05	3.59261e-05	13	14	14	0.019804	Esophagus_Gastroesophageal_Junction
ENSG00000240498	CDKN2B-AS1	-4.49864	-2.25071	6.83898e-06	0.0017905	0.0138087	0.0328442	0.0560909	5	6	6	0.027748	Esophagus_Gastroesophageal_Junction
ENSG00000130204	TOMM40	-6.16341	-1.16679	7.11969e-10	0.0195332	0.0247275	0.000433611	0.000828623	10	11	11	9.63222e-06	Esophagus_Mucosa
ENSG00000130202	NECTIN2	4.60423	0.449972	4.14001e-06	0.0578453	0.0694869	2.40593e-09	7.99676e-09	21	22	22	0.0280051	Esophagus_Mucosa
ENSG00000267282	AC011481.2	-10.3024	-3.97131	6.87151e-25	0.00492148	0.0130672	0.0136457	0.0214644	6	9	9	9.21058e-21	Esophagus_Muscularis
ENSG00000130204	TOMM40	-5.62836	-0.951482	1.81927e-08	0.0255434	0.0207165	0.00186079	0.00331397	16	17	17	0.000121928	Esophagus_Muscularis
ENSG00000130202	NECTIN2	4.69533	0.549341	2.6618e-06	0.0367832	0.0580073	1.46269e-07	4.14453e-07	12	13	13	0.0118929	Esophagus_Muscularis
ENSG00000198467	TPM2	4.39213	1.00915	1.12243e-05	0.00827815	0.0264981	0.0004246	0.000820067	3	3	3	0.0376127	Esophagus_Muscularis
ENSG00000010310	GIPR	-4.90305	-0.43814	9.43596e-07	0.0981487	0.107216	0.00468763	0.0349735	18	20	20	0.004634	Kidney_Cortex
ENSG00000259366	AC108449.2	4.52409	3.41316	6.06556e-06	0.000825858	0.0214851	0.0346296	0.0839577	4	5	5	0.0495556	Liver
ENSG00000147421	HMBOX1	4.76969	0.772749	1.8451e-06	0.0177033	0.0671145	0.00171626	0.0074721	3	3	3	0.0153273	Minor_Salivary_Gland
ENSG00000130203	APOE	-4.39122	-2.64794	1.12718e-05	0.00167838	0.029348	0.040069	0.103803	1	1	1	0.0468173	Minor_Salivary_Gland
ENSG00000147883	CDKN2B	4.89118	0.919712	1.00234e-06	0.0134916	0.0148695	0.00116865	0.00214445	6	6	6	0.0109555	Muscle_Skeletal
ENSG00000130204	TOMM40	-8.56873	-3.64221	1.04635e-17	0.00394564	0.0268722	0.000145966	0.000265021	6	7	7	1.56826e-13	Nerve_Tibial
ENSG00000159885	ZNF222	-4.64889	-0.464061	3.33728e-06	0.0602648	0.0414029	2.22563e-06	4.81575e-06	49	55	55	0.0250096	Nerve_Tibial
ENSG00000187244	BCAM	-4.42291	-1.60978	9.73811e-06	0.00393224	0.0205181	0.000922325	0.00153363	11	11	11	0.0486516	Nerve_Tibial
ENSG00000277806	AC006213.4	6.34028	0.675595	2.29344e-10	0.0456663	0.0245771	0.0430486	0.103811	18	19	19	1.9836e-06	Ovary
ENSG00000130204	TOMM40	-6.98582	-1.754	2.83193e-12	0.0126834	0.0544132	3.88878e-05	0.000124299	20	23	23	3.07491e-08	Pancreas
ENSG00000130204	TOMM40	-6.62333	-0.970818	3.51207e-11	0.023055	0.029389	0.00817344	0.0202009	5	6	6	3.89664e-07	Pituitary
ENSG00000187244	BCAM	5.91683	1.05484	3.28197e-09	0.0226289	0.0481145	0.0010291	0.00352734	10	10	10	3.43064e-05	Prostate
ENSG00000130204	TOMM40	-8.64848	-2.26772	5.21914e-18	0.00831694	0.024424	0.000361348	0.000707148	9	9	9	7.14082e-14	Skin_Not_Sun_Exposed_Suprapubic
ENSG00000259366	AC108449.2	4.48946	2.56796	7.14032e-06	0.00142711	0.0137941	0.00751113	0.0122942	5	6	6	0.0488469	Skin_Not_Sun_Exposed_Suprapubic
ENSG00000130204	TOMM40	-8.15859	-3.0925	3.38968e-16	0.00498341	0.0339032	5.14904e-06	1.13667e-05	8	9	9	4.72895e-12	Skin_Sun_Exposed_Lower_leg
ENSG00000147421	HMBOX1	5.03915	2.71379	4.67594e-07	0.00162898	0.0525129	0.00235341	0.00843653	3	3	3	0.00433039	Small_Intestine_Terminal_Ileum
ENSG00000267114	AC011481.1	-4.446	-1.9924	8.74839e-06	0.00270309	0.0331541	0.0161876	0.0441025	1	1	1	0.0405094	Small_Intestine_Terminal_Ileum

## Sheet: Table S3
Table S3. The TWAS analyses results of muscle weakness (European Working Group on Sarcopenia in Older People) in multi-tissue through joint-tissue imputation.
gene	gene_name	zscore	effect_size	pvalue	var_g	pred_perf_r2	pred_perf_pval	pred_perf_qval	n_snps_used	n_snps_in_cov	n_snps_in_model	FDR	tissue
ENSG00000101019	UQCC1	6.50303	0.108296	7.87161e-11	0.110914	0.140439	8.22828e-21	5.31843e-20	19	19	19	9.31212e-07	Adipose_Subcutaneous
ENSG00000237541	HLA-DQA2	6.40215	0.0477767	1.53201e-10	0.584268	0.733721	1.66965e-168	3.11298e-165	15	16	16	9.31212e-07	Adipose_Subcutaneous
ENSG00000111348	ARHGDIB	-6.35878	-0.153923	2.03366e-10	0.048933	0.0733962	3.12202e-11	1.10548e-10	26	26	26	9.31212e-07	Adipose_Subcutaneous
ENSG00000204314	PRRT1	5.82836	0.120354	5.59742e-09	0.0606649	0.121213	5.34261e-18	2.95421e-17	22	23	23	1.47196e-05	Adipose_Subcutaneous
ENSG00000213676	ATF6B	5.81324	0.0999997	6.12749e-09	0.0954214	0.198292	1.20642e-29	1.19471e-28	13	15	15	1.47196e-05	Adipose_Subcutaneous
ENSG00000139055	ERP27	-5.80519	-0.0768144	6.42918e-09	0.157283	0.0737484	2.79022e-11	9.91073e-11	15	15	15	1.47196e-05	Adipose_Subcutaneous
ENSG00000158865	SLC5A11	5.30613	0.0410894	1.11976e-07	0.392364	0.490931	6.10962e-87	3.83187e-85	20	20	20	0.000202247	Adipose_Subcutaneous
ENSG00000141627	DYM	-5.2969	-0.149664	1.17782e-07	0.0384247	0.0726837	3.91832e-11	1.37486e-10	27	27	27	0.000202247	Adipose_Subcutaneous
ENSG00000204469	PRRC2A	5.04582	0.289422	4.51572e-07	0.00937278	0.0318405	1.51435e-05	3.28863e-05	8	8	8	0.000675964	Adipose_Subcutaneous
ENSG00000196735	HLA-DQA1	-5.02938	-0.109975	4.92075e-07	0.0612423	0.217412	1.06403e-32	1.19378e-31	9	13	13	0.000675964	Adipose_Subcutaneous
ENSG00000050393	MCUR1	-4.83212	-0.083815	1.35084e-06	0.0872645	0.163893	2.53651e-24	1.95202e-23	11	11	11	0.00168696	Adipose_Subcutaneous
ENSG00000101460	MAP1LC3A	-4.80928	-0.0565341	1.51475e-06	0.199001	0.26759	4.47772e-41	7.03166e-40	13	13	13	0.00173401	Adipose_Subcutaneous
ENSG00000177311	ZBTB38	-4.78033	-0.246246	1.75008e-06	0.0104446	0.0668686	2.49098e-10	8.1871e-10	10	10	10	0.0018493	Adipose_Subcutaneous
ENSG00000186868	MAPT	4.70597	0.137654	2.52661e-06	0.0312973	0.029406	3.24855e-05	6.80885e-05	17	17	17	0.00247915	Adipose_Subcutaneous
ENSG00000223534	HLA-DQB1-AS1	-4.65989	-0.0508463	3.16372e-06	0.230913	0.455693	1.64823e-78	8.14545e-77	31	35	35	0.00289734	Adipose_Subcutaneous
ENSG00000172247	C1QTNF4	-4.56164	-0.0512189	5.07557e-06	0.188095	0.399299	4.36746e-66	1.49536e-64	13	15	15	0.00411777	Adipose_Subcutaneous
ENSG00000069275	NUCKS1	-4.5608	-0.0924665	5.09587e-06	0.0667166	0.0744732	2.21409e-11	7.91645e-11	14	14	14	0.00411777	Adipose_Subcutaneous
ENSG00000078747	ITCH	4.49194	0.512315	7.0578e-06	0.0020426	0.0129734	0.00598699	0.00948823	7	7	7	0.00524345	Adipose_Subcutaneous
ENSG00000204435	CSNK2B	-4.48287	-0.139244	7.36475e-06	0.0303942	0.0327077	1.15404e-05	2.53761e-05	14	15	15	0.00524345	Adipose_Subcutaneous
ENSG00000179344	HLA-DQB1	-4.4752	-0.0547776	7.63406e-06	0.215693	0.689349	4.10882e-149	2.90579e-146	42	49	49	0.00524345	Adipose_Subcutaneous
ENSG00000081692	JMJD4	4.39866	0.182044	1.08921e-05	0.0147212	0.0230592	0.000239073	0.000453868	9	10	10	0.00709041	Adipose_Subcutaneous
ENSG00000109919	MTCH2	4.38961	0.386725	1.13554e-05	0.00305491	0.0267949	7.37419e-05	0.000148374	1	1	1	0.00709041	Adipose_Subcutaneous
ENSG00000134571	MYBPC3	-4.37353	-0.382545	1.22253e-05	0.00331455	0.0116902	0.00910229	0.0140466	7	7	7	0.00730169	Adipose_Subcutaneous
ENSG00000083123	BCKDHB	-4.31795	-0.15987	1.57486e-05	0.0237064	0.0144398	0.00372274	0.00605421	8	8	8	0.00901411	Adipose_Subcutaneous
ENSG00000162877	PM20D1	-4.30488	-0.042617	1.67079e-05	0.339224	0.423138	3.43942e-71	1.38312e-69	38	40	40	0.00918064	Adipose_Subcutaneous
ENSG00000198909	MAP3K3	-4.22932	-0.0758365	2.34402e-05	0.0843507	0.0758773	1.41387e-11	5.11142e-11	5	5	5	0.0120311	Adipose_Subcutaneous
ENSG00000129595	EPB41L4A	4.22734	0.0639978	2.36471e-05	0.13406	0.216521	1.48231e-32	1.65132e-31	18	18	18	0.0120311	Adipose_Subcutaneous
ENSG00000197157	SND1	-4.15499	-0.0591301	3.25305e-05	0.124369	0.211641	9.04748e-32	9.76604e-31	14	15	15	0.0157484	Adipose_Subcutaneous
ENSG00000163257	DCAF16	-4.15001	-0.0757864	3.32462e-05	0.0876586	0.211238	1.05006e-31	1.13108e-30	5	5	5	0.0157484	Adipose_Subcutaneous
ENSG00000231852	CYP21A2	4.07744	0.0452459	4.55334e-05	0.222563	0.218538	6.9946e-33	7.89066e-32	30	36	36	0.0206077	Adipose_Subcutaneous
ENSG00000016402	IL20RA	-4.07253	-0.10119	4.6505e-05	0.0465534	0.036229	3.83091e-06	8.8378e-06	20	20	20	0.0206077	Adipose_Subcutaneous
ENSG00000160746	ANO10	-4.05869	-0.288776	4.93486e-05	0.00564384	0.0273168	6.25894e-05	0.000126868	12	12	12	0.0207468	Adipose_Subcutaneous
ENSG00000204427	ABHD16A	4.04873	0.0981071	5.14968e-05	0.048482	0.0540624	1.42539e-08	4.07661e-08	9	11	11	0.0207468	Adipose_Subcutaneous
ENSG00000272129	AL359715.3	4.03741	0.079797	5.40447e-05	0.0833711	0.105615	9.30642e-16	4.48989e-15	9	9	9	0.0207468	Adipose_Subcutaneous
ENSG00000131023	LATS1	4.03692	0.118097	5.41577e-05	0.0309755	0.0250797	0.000126469	0.000248183	9	9	9	0.0207468	Adipose_Subcutaneous
ENSG00000165915	SLC39A13	4.036	0.121776	5.43703e-05	0.0274679	0.0928021	6.08624e-14	2.59777e-13	6	7	7	0.0207468	Adipose_Subcutaneous
ENSG00000140262	TCF12	-3.99784	-0.378044	6.3923e-05	0.00358319	0.0355904	4.67897e-06	1.07099e-05	4	4	4	0.0237327	Adipose_Subcutaneous
ENSG00000008710	PKD1	-3.97299	-0.190484	7.09763e-05	0.0147354	0.0828655	1.5055e-12	5.82021e-12	23	23	23	0.0254931	Adipose_Subcutaneous
ENSG00000196126	HLA-DRB1	-3.96834	-0.0735282	7.2376e-05	0.0963238	0.320274	1.68541e-50	3.54525e-49	12	20	20	0.0254931	Adipose_Subcutaneous
ENSG00000120253	NUP43	-3.95543	-0.0787672	7.6397e-05	0.0671754	0.0974055	1.36328e-14	6.09139e-14	10	10	10	0.0262367	Adipose_Subcutaneous
ENSG00000165917	RAPSN	-3.94089	-0.137211	8.11799e-05	0.0212608	0.0255397	0.000109425	0.000216163	8	8	8	0.0271992	Adipose_Subcutaneous
ENSG00000076003	MCM6	-3.88913	-0.262841	0.000100604	0.00825432	0.0673974	2.10605e-10	6.96661e-10	5	7	7	0.0329045	Adipose_Subcutaneous
ENSG00000204482	LST1	3.87704	0.15109	0.000105736	0.0180857	0.051041	3.6869e-08	1.02154e-07	8	8	8	0.0337789	Adipose_Subcutaneous
ENSG00000276972	AC078880.5	3.87004	0.175518	0.000108819	0.0141681	0.010978	0.0115032	0.0175157	10	10	10	0.0339739	Adipose_Subcutaneous
ENSG00000242372	EIF6	-3.86018	-0.0845573	0.000113305	0.0583874	0.0813661	2.43705e-12	9.2644e-12	43	43	43	0.0345883	Adipose_Subcutaneous
ENSG00000159314	ARHGAP27	-3.83807	-0.199108	0.000124006	0.010016	0.0164403	0.00195666	0.00330608	2	2	2	0.0370321	Adipose_Subcutaneous
ENSG00000104897	SF3A2	3.81604	0.209356	0.000135613	0.0094277	0.031079	1.92252e-05	4.13302e-05	7	7	7	0.0385042	Adipose_Subcutaneous
ENSG00000007866	TEAD3	3.81592	0.133339	0.000135676	0.0228673	0.0354952	4.82053e-06	1.10164e-05	12	12	12	0.0385042	Adipose_Subcutaneous
ENSG00000170802	FOXN2	3.8129	0.0395659	0.000137345	0.23771	0.162913	3.57106e-24	2.73177e-23	11	11	11	0.0385042	Adipose_Subcutaneous
ENSG00000136448	NMT1	3.79373	0.0511316	0.0001484	0.150819	0.194539	4.70655e-29	4.52964e-28	10	10	10	0.0407713	Adipose_Subcutaneous
ENSG00000131069	ACSS2	-3.78682	-0.201467	0.000152585	0.0100421	0.011169	0.0108018	0.0165138	9	9	9	0.0410991	Adipose_Subcutaneous
ENSG00000173926	2024-03-03	3.77901	0.251006	0.00015745	0.00661359	0.0196896	0.000694441	0.00124343	13	13	13	0.0415941	Adipose_Subcutaneous
ENSG00000261324	AC010168.2	-3.72619	-0.350781	0.000194395	0.00370626	0.0274798	5.94656e-05	0.000120798	1	1	1	0.049484	Adipose_Subcutaneous
ENSG00000113600	C9	3.72603	0.817779	0.000194521	0.000584068	0.0118365	0.00867622	0.0134254	1	1	1	0.049484	Adipose_Subcutaneous
ENSG00000214435	AS3MT	3.71351	0.030318	0.000204401	0.414911	0.642293	2.30358e-131	6.2992e-129	36	36	36	0.0499241	Adipose_Subcutaneous
ENSG00000172613	RAD9A	3.71283	0.0435829	0.000204956	0.170438	0.28677	1.99414e-44	3.48362e-43	11	11	11	0.0499241	Adipose_Subcutaneous
ENSG00000197536	C5orf56	-3.70811	-0.0633407	0.00020881	0.101266	0.126215	1.00343e-18	5.76775e-18	7	7	7	0.0499241	Adipose_Subcutaneous
ENSG00000171960	PPIH	-3.70572	-0.144099	0.000210788	0.0226261	0.0396702	1.3043e-06	3.1593e-06	20	22	22	0.0499241	Adipose_Subcutaneous
ENSG00000237541	HLA-DQA2	6.39841	0.0477909	1.56998e-10	0.58269	0.693546	5.15605e-122	5.88277e-119	15	16	16	2.06673e-06	Adipose_Visceral_Omentum
ENSG00000139055	ERP27	-6.0809	-0.0850759	1.19508e-09	0.138534	0.0788737	5.98268e-10	2.57473e-09	17	17	17	7.86603e-06	Adipose_Visceral_Omentum
ENSG00000204314	PRRT1	5.90446	0.13503	3.53797e-09	0.0506865	0.115969	3.37459e-14	2.08873e-13	22	23	23	1.55246e-05	Adipose_Visceral_Omentum
ENSG00000213676	ATF6B	5.81043	0.100553	6.23116e-09	0.0942865	0.146386	8.48527e-18	6.78591e-17	13	15	15	2.05068e-05	Adipose_Visceral_Omentum
ENSG00000101019	UQCC1	5.61466	0.0805967	1.96945e-08	0.150704	0.163893	6.35766e-20	5.8341e-19	25	25	25	4.89203e-05	Adipose_Visceral_Omentum
ENSG00000141627	DYM	-5.59316	-0.224458	2.22973e-08	0.0186585	0.0313667	0.000115364	0.000271763	10	10	10	4.89203e-05	Adipose_Visceral_Omentum
ENSG00000002726	AOC1	-5.41203	-0.140811	6.23145e-08	0.0487642	0.0938996	1.1827e-11	5.8897e-11	9	9	9	0.000104081	Adipose_Visceral_Omentum
ENSG00000111341	MGP	-5.40936	-0.352697	6.32516e-08	0.00647388	0.0306017	0.000140254	0.00032628	7	7	7	0.000104081	Adipose_Visceral_Omentum
ENSG00000158865	SLC5A11	5.29699	0.0416078	1.17726e-07	0.379953	0.463042	4.72224e-65	3.29866e-63	16	16	16	0.000172193	Adipose_Visceral_Omentum
ENSG00000101460	MAP1LC3A	-4.89464	-0.0623122	9.84859e-07	0.169405	0.305835	6.36394e-39	1.5376e-37	8	8	8	0.00129647	Adipose_Visceral_Omentum
ENSG00000050393	MCUR1	-4.73759	-0.0800891	2.16273e-06	0.091638	0.0942616	1.07534e-11	5.38113e-11	20	20	20	0.00200056	Adipose_Visceral_Omentum
ENSG00000204427	ABHD16A	4.73555	0.118061	2.18466e-06	0.0423081	0.0765102	1.1042e-09	4.62889e-09	20	23	23	0.00200056	Adipose_Visceral_Omentum
ENSG00000186868	MAPT	4.71504	0.124952	2.41667e-06	0.0378134	0.0464346	2.48129e-06	7.27247e-06	12	12	12	0.00200056	Adipose_Visceral_Omentum
ENSG00000111339	ART4	-4.70913	-0.420407	2.48777e-06	0.00353301	0.0284944	0.000240381	0.000538215	6	6	6	0.00200056	Adipose_Visceral_Omentum
ENSG00000177311	ZBTB38	-4.70533	-0.255865	2.53455e-06	0.00926513	0.0351503	4.39471e-05	0.000109585	9	9	9	0.00200056	Adipose_Visceral_Omentum
ENSG00000204435	CSNK2B	-4.70423	-0.161806	2.5482e-06	0.0235258	0.0472335	2.02421e-06	5.99528e-06	10	10	10	0.00200056	Adipose_Visceral_Omentum
ENSG00000179256	SMCO3	-4.70142	-0.128118	2.58353e-06	0.0372453	0.0697389	6.35274e-09	2.46815e-08	19	19	19	0.00200056	Adipose_Visceral_Omentum
ENSG00000069275	NUCKS1	-4.56488	-0.092144	4.99773e-06	0.0673051	0.0849345	1.23633e-10	5.65616e-10	14	14	14	0.003655	Adipose_Visceral_Omentum
ENSG00000076003	MCM6	-4.53366	-0.122778	5.797e-06	0.0539556	0.0421114	7.46321e-06	2.05486e-05	23	25	25	0.0040164	Adipose_Visceral_Omentum
ENSG00000204388	HSPA1B	-4.50329	-0.405531	6.69082e-06	0.00325756	0.0164801	0.00536521	0.0096144	7	8	8	0.0044039	Adipose_Visceral_Omentum
ENSG00000172247	C1QTNF4	-4.47562	-0.0553251	7.61913e-06	0.160498	0.189014	4.78086e-23	5.26459e-22	7	8	8	0.00477611	Adipose_Visceral_Omentum
ENSG00000260260	SNHG19	-4.43836	-0.654497	9.06484e-06	0.00170348	0.0182397	0.00338502	0.00629123	8	8	8	0.00542407	Adipose_Visceral_Omentum
ENSG00000008710	PKD1	-4.4063	-0.127311	1.05153e-05	0.0390564	0.0984348	3.58263e-12	1.87408e-11	32	32	32	0.00595469	Adipose_Visceral_Omentum
ENSG00000231852	CYP21A2	4.39937	0.0763831	1.08563e-05	0.0895361	0.115422	3.90835e-14	2.40317e-13	19	22	22	0.00595469	Adipose_Visceral_Omentum
ENSG00000242372	EIF6	-4.33689	-0.126873	1.44515e-05	0.0301935	0.0376137	2.34617e-05	6.07379e-05	7	7	7	0.00737413	Adipose_Visceral_Omentum
ENSG00000196126	HLA-DRB1	-4.33517	-0.113468	1.45645e-05	0.0428788	0.233666	7.78799e-29	1.19093e-27	12	23	23	0.00737413	Adipose_Visceral_Omentum
ENSG00000162877	PM20D1	-4.30992	-0.0441154	1.63311e-05	0.315594	0.433336	1.40902e-59	7.53568e-58	24	26	26	0.0079623	Adipose_Visceral_Omentum
ENSG00000165917	RAPSN	-4.28733	-0.237734	1.80836e-05	0.00800925	0.0426444	6.51589e-06	1.81054e-05	3	3	3	0.00850188	Adipose_Visceral_Omentum
ENSG00000134571	MYBPC3	-4.27229	-0.220139	1.93472e-05	0.00955528	0.0149636	0.00800079	0.0139071	4	4	4	0.00878228	Adipose_Visceral_Omentum
ENSG00000083123	BCKDHB	-4.25655	-0.131676	2.07607e-05	0.0339579	0.039754	1.36029e-05	3.63423e-05	9	9	9	0.00910208	Adipose_Visceral_Omentum
ENSG00000198909	MAP3K3	-4.2494	-0.0862241	2.14346e-05	0.0660947	0.14955	3.52758e-18	2.8932e-17	5	5	5	0.00910208	Adipose_Visceral_Omentum
ENSG00000163257	DCAF16	-4.23247	-0.0691116	2.31142e-05	0.110108	0.142809	2.27994e-17	1.77832e-16	8	8	8	0.00950858	Adipose_Visceral_Omentum
ENSG00000129595	EPB41L4A	4.19443	0.0590984	2.73558e-05	0.155021	0.175016	2.69945e-21	2.68598e-20	21	21	21	0.0109125	Adipose_Visceral_Omentum
ENSG00000140262	TCF12	-4.12202	-0.376135	3.75572e-05	0.00378422	0.016823	0.00490344	0.00886695	4	4	4	0.0145412	Adipose_Visceral_Omentum
ENSG00000037965	HOXC8	-4.068	-0.378793	4.74176e-05	0.00301343	0.0220925	0.00124541	0.00249094	4	4	4	0.0172427	Adipose_Visceral_Omentum
ENSG00000160746	ANO10	-4.06359	-0.281074	4.83231e-05	0.00601661	0.0116259	0.0195095	0.0315833	12	12	12	0.0172427	Adipose_Visceral_Omentum
ENSG00000204482	LST1	4.06291	0.11366	4.8464e-05	0.0355378	0.0451382	3.45241e-06	9.9261e-06	30	34	34	0.0172427	Adipose_Visceral_Omentum
ENSG00000165915	SLC39A13	4.03625	0.121906	5.43116e-05	0.0274071	0.0602715	7.23853e-08	2.52948e-07	6	7	7	0.0188147	Adipose_Visceral_Omentum
ENSG00000147676	MAL2	-4.01742	-0.134238	5.88378e-05	0.0258684	0.0893484	3.90196e-11	1.86707e-10	16	16	16	0.01986	Adipose_Visceral_Omentum
ENSG00000223534	HLA-DQB1-AS1	-3.98925	-0.094478	6.62822e-05	0.0496292	0.410685	1.36479e-55	6.27042e-54	11	15	15	0.0218135	Adipose_Visceral_Omentum
ENSG00000131023	LATS1	3.96445	0.110575	7.35642e-05	0.0342689	0.0347807	4.82885e-05	0.000119669	15	15	15	0.0232315	Adipose_Visceral_Omentum
ENSG00000172613	RAD9A	3.96266	0.0450552	7.41206e-05	0.182859	0.233435	8.36026e-29	1.27749e-27	10	10	10	0.0232315	Adipose_Visceral_Omentum
ENSG00000278899	AL358852.1	-3.90469	-0.453462	9.43459e-05	0.0019942	0.0110854	0.0225837	0.0360487	6	6	6	0.028883	Adipose_Visceral_Omentum
ENSG00000197912	SPG7	3.89672	0.0830619	9.75057e-05	0.0606378	0.0416988	8.28996e-06	2.26971e-05	47	47	47	0.0291719	Adipose_Visceral_Omentum
ENSG00000197157	SND1	-3.84674	-0.0749204	0.000119702	0.066567	0.156972	4.45012e-19	3.85133e-18	13	13	13	0.0348759	Adipose_Visceral_Omentum
ENSG00000170802	FOXN2	3.84233	0.0394487	0.00012187	0.242023	0.184315	1.86548e-22	1.99746e-21	6	6	6	0.0348759	Adipose_Visceral_Omentum
ENSG00000276972	AC078880.5	3.83545	0.18614	0.000125335	0.0124111	0.0489661	1.3015e-06	3.95985e-06	8	8	8	0.0351045	Adipose_Visceral_Omentum
ENSG00000170175	CHRNB1	-3.79181	-0.0545862	0.000149552	0.13424	0.28353	1.06471e-35	2.23808e-34	11	11	11	0.0387329	Adipose_Visceral_Omentum
ENSG00000203999	LINC01270	-3.7858	-0.0534149	0.000153218	0.14257	0.154871	8.00984e-19	6.82281e-18	21	21	21	0.0387329	Adipose_Visceral_Omentum
ENSG00000035928	RFC1	-3.7852	-0.26277	0.000153584	0.00606255	0.0151449	0.00762656	0.0133028	5	5	5	0.0387329	Adipose_Visceral_Omentum
ENSG00000136448	NMT1	3.78385	0.0519468	0.000154423	0.144991	0.17976	6.93147e-22	7.14616e-21	9	9	9	0.0387329	Adipose_Visceral_Omentum
ENSG00000196735	HLA-DQA1	-3.7835	-0.0509993	0.000154638	0.174319	0.267529	1.90318e-33	3.62575e-32	19	27	27	0.0387329	Adipose_Visceral_Omentum
ENSG00000272129	AL359715.3	3.77907	0.0706255	0.000157417	0.0956896	0.104186	7.82401e-13	4.34392e-12	14	14	14	0.0387329	Adipose_Visceral_Omentum
ENSG00000154096	THY1	-3.77365	-0.112725	0.000160879	0.0366923	0.0668561	1.33473e-08	5.01765e-08	17	17	17	0.0387329	Adipose_Visceral_Omentum
ENSG00000231760	AL355312.2	3.76816	0.0284392	0.000164453	0.486995	0.553827	7.13716e-84	1.07776e-81	19	19	19	0.0387329	Adipose_Visceral_Omentum
ENSG00000204682	MIR1915HG	3.76768	0.274152	0.000164771	0.00520465	0.0211589	0.00158546	0.00311555	4	4	4	0.0387329	Adipose_Visceral_Omentum
ENSG00000170604	IRF2BP1	3.74283	0.132617	0.000181958	0.0229995	0.0298224	0.00017116	0.000392793	19	19	19	0.0414363	Adipose_Visceral_Omentum
ENSG00000084463	WBP11	-3.73967	-0.0930982	0.000184262	0.0478236	0.0602781	7.22635e-08	2.52566e-07	8	8	8	0.0414363	Adipose_Visceral_Omentum
ENSG00000101000	PROCR	3.7377	0.0826123	0.000185714	0.0600921	0.0115529	0.0198982	0.0321721	20	20	20	0.0414363	Adipose_Visceral_Omentum
ENSG00000246705	H2AFJ	3.72633	0.159862	0.000194291	0.0143026	0.0158249	0.00637412	0.0112655	16	16	16	0.0426274	Adipose_Visceral_Omentum
ENSG00000101019	UQCC1	6.50991	0.13784	7.51953e-11	0.066576	0.0607591	0.00014403	0.000511525	7	7	7	7.86693e-07	Adrenal_Gland
ENSG00000224389	C4B	-5.78565	-0.0657846	7.22321e-09	0.191742	0.194219	1.72252e-12	1.98169e-11	56	63	63	3.39458e-05	Adrenal_Gland
ENSG00000237541	HLA-DQA2	5.71057	0.0455204	1.126e-08	0.475825	0.595564	2.64274e-47	6.60521e-45	11	12	12	3.39458e-05	Adrenal_Gland
ENSG00000139055	ERP27	-5.68635	-0.0770548	1.29787e-08	0.150553	0.144108	2.10992e-09	1.64411e-08	10	10	10	3.39458e-05	Adrenal_Gland
ENSG00000213676	ATF6B	5.48318	0.0755507	4.17753e-08	0.144081	0.29745	1.86169e-19	4.26885e-18	23	23	23	8.23776e-05	Adrenal_Gland
ENSG00000065057	NTHL1	5.46138	0.766883	4.72439e-08	0.00163689	0.0220553	0.0233716	0.0491704	2	2	2	8.23776e-05	Adrenal_Gland
ENSG00000204314	PRRT1	5.36361	0.148538	8.15744e-08	0.0329246	0.188595	3.90108e-12	4.29049e-11	12	12	12	0.000121919	Adrenal_Gland
ENSG00000158865	SLC5A11	5.3188	0.0425709	1.04452e-07	0.364061	0.466969	2.10304e-33	1.48588e-31	8	8	8	0.000136598	Adrenal_Gland
ENSG00000139053	PDE6H	5.20712	0.0981018	1.91796e-07	0.0765927	0.0725354	3.09743e-05	0.00012606	8	8	8	0.000222952	Adrenal_Gland
ENSG00000204427	ABHD16A	5.15936	0.201276	2.4779e-07	0.017721	0.0713977	3.59416e-05	0.000144598	13	14	14	0.000259238	Adrenal_Gland
ENSG00000050393	MCUR1	-5.07334	-0.0991191	3.90901e-07	0.0709877	0.104716	4.43028e-07	2.49953e-06	13	13	13	0.000370113	Adrenal_Gland
ENSG00000101460	MAP1LC3A	-5.05762	-0.0703172	4.24523e-07	0.143887	0.104609	4.49385e-07	2.53397e-06	8	8	8	0.000370113	Adrenal_Gland
ENSG00000179256	SMCO3	-4.89695	-0.170061	9.73341e-07	0.0231162	0.0226981	0.0214208	0.0454632	12	12	12	0.000783315	Adrenal_Gland
ENSG00000172247	C1QTNF4	-4.66398	-0.0651119	3.1015e-06	0.124161	0.0985658	1.00471e-06	5.35141e-06	12	13	13	0.0023177	Adrenal_Gland
ENSG00000261123	AC009065.5	4.59176	0.108814	4.39531e-06	0.0482424	0.0630346	0.000107066	0.000389588	16	16	16	0.0028861	Adrenal_Gland
ENSG00000069275	NUCKS1	-4.59088	-0.156132	4.41384e-06	0.0238444	0.106637	3.42774e-07	1.97117e-06	5	5	5	0.0028861	Adrenal_Gland
ENSG00000223534	HLA-DQB1-AS1	-4.5626	-0.157899	5.05244e-06	0.0228807	0.17529	2.64361e-11	2.65223e-10	4	7	7	0.00310933	Adrenal_Gland
ENSG00000076003	MCM6	-4.49724	-0.135827	6.88401e-06	0.0458509	0.0327112	0.00562688	0.0138901	8	9	9	0.00400114	Adrenal_Gland
ENSG00000108588	CCDC47	-4.45647	-0.163852	8.33194e-06	0.0211039	0.0440892	0.00126459	0.00367307	7	7	7	0.00458783	Adrenal_Gland
ENSG00000204304	PBX2	4.34205	0.322168	1.41162e-05	0.00503265	0.0344347	0.00448267	0.0113558	14	14	14	0.00738421	Adrenal_Gland
ENSG00000172613	RAD9A	4.27885	0.064449	1.8786e-05	0.107108	0.205597	3.2428e-13	4.03735e-12	4	4	4	0.00935901	Adrenal_Gland
ENSG00000198909	MAP3K3	-4.22989	-0.0780007	2.33804e-05	0.0797761	0.0323525	0.00589997	0.0144962	5	5	5	0.0111184	Adrenal_Gland
ENSG00000162877	PM20D1	-4.21982	-0.046006	2.44495e-05	0.268648	0.346044	4.39001e-23	1.3889e-21	14	14	14	0.0111213	Adrenal_Gland
ENSG00000197208	SLC22A4	4.10106	1.98862	4.11261e-05	0.000115781	0.0246351	0.0164929	0.0362152	2	2	2	0.0172144	Adrenal_Gland
ENSG00000165915	SLC39A13	4.10101	0.138749	4.11355e-05	0.0216076	0.0726657	3.0451e-05	0.000124284	6	6	6	0.0172144	Adrenal_Gland
ENSG00000272129	AL359715.3	4.08545	0.0926355	4.39907e-05	0.063388	0.125372	2.74781e-08	1.85553e-07	7	7	7	0.0177012	Adrenal_Gland
ENSG00000170802	FOXN2	4.03904	0.0386094	5.36707e-05	0.282535	0.330628	6.62071e-22	1.91857e-20	11	11	11	0.0207964	Adrenal_Gland
ENSG00000281021	AL078581.4	-4.01373	-0.298387	5.97656e-05	0.00498519	0.0271138	0.0118307	0.0269824	4	4	4	0.022331	Adrenal_Gland
ENSG00000126005	MMP24OS	3.96419	0.0640133	7.36466e-05	0.111127	0.106069	3.69826e-07	2.11579e-06	12	12	12	0.0253267	Adrenal_Gland
ENSG00000163257	DCAF16	-3.95947	-0.0872929	7.51163e-05	0.0596396	0.163016	1.50765e-10	1.36838e-09	3	3	3	0.0253267	Adrenal_Gland
ENSG00000246705	H2AFJ	3.9496	0.147706	7.82812e-05	0.0197432	0.0684641	5.27273e-05	0.000204954	11	11	11	0.0253267	Adrenal_Gland
ENSG00000114480	GBE1	3.9457	0.0773673	7.95672e-05	0.0701016	0.1107	1.98979e-07	1.18906e-06	3	3	3	0.0253267	Adrenal_Gland
ENSG00000117280	RAB29	3.94474	0.0459231	7.98872e-05	0.218414	0.0650296	8.25432e-05	0.000308035	10	10	10	0.0253267	Adrenal_Gland
ENSG00000155034	FBXL18	3.92472	0.205891	8.68313e-05	0.0102266	0.0666485	6.68282e-05	0.000253699	10	10	10	0.0267185	Adrenal_Gland
ENSG00000273765	AC024257.4	-3.9019	-0.0910403	9.5442e-05	0.0494082	0.0433565	0.0013916	0.00400073	15	15	15	0.0279283	Adrenal_Gland
ENSG00000170175	CHRNB1	-3.90023	-0.0629776	9.61019e-05	0.103848	0.0862386	5.12977e-06	2.41625e-05	10	10	10	0.0279283	Adrenal_Gland
ENSG00000108379	WNT3	3.88916	0.0886883	0.000100592	0.0565459	0.242692	1.19524e-15	1.94599e-14	6	6	6	0.0284429	Adrenal_Gland
ENSG00000165916	PSMC3	3.86049	0.0655805	0.000113159	0.0964647	0.122532	4.03942e-08	2.6665e-07	7	8	8	0.0311544	Adrenal_Gland
ENSG00000198732	SMOC1	-3.83227	-0.952437	0.000126966	0.000442634	0.0227279	0.0213345	0.0453232	2	2	2	0.0340595	Adrenal_Gland
ENSG00000131023	LATS1	3.8217	0.115872	0.000132533	0.02903	0.0423741	0.00158223	0.00448176	7	7	7	0.034664	Adrenal_Gland
ENSG00000004059	ARF5	-3.73585	-0.377269	0.000187079	0.00237427	0.0335851	0.00501393	0.0125427	2	2	2	0.0471804	Adrenal_Gland
ENSG00000124678	TCP11	3.73274	0.0796712	0.000189407	0.0601233	0.0720543	3.29855e-05	0.000133782	7	7	7	0.0471804	Adrenal_Gland
ENSG00000113600	C9	3.72603	0.529053	0.000194521	0.00139553	0.0283639	0.0100138	0.0232266	1	1	1	0.0473275	Adrenal_Gland
ENSG00000197536	C5orf56	-3.71795	-0.0915114	0.000200847	0.0489252	0.0969871	1.23896e-06	6.50041e-06	1	1	1	0.047756	Adrenal_Gland
ENSG00000101019	UQCC1	6.59101	0.129154	4.36843e-11	0.0789419	0.0496397	9.66457e-06	2.55178e-05	12	12	12	5.85762e-07	Artery_Aorta
ENSG00000111348	ARHGDIB	-6.42871	-0.173913	1.2869e-10	0.0400007	0.105437	5.93603e-11	2.66968e-10	29	29	29	7.96637e-07	Artery_Aorta
ENSG00000237541	HLA-DQA2	6.37901	0.0472216	1.78232e-10	0.589979	0.612007	3.65877e-81	1.00376e-78	13	13	13	7.96637e-07	Artery_Aorta
ENSG00000054938	CHRDL2	5.74423	0.635652	9.23401e-09	0.00243403	0.0190478	0.00654221	0.0114289	7	7	7	3.07495e-05	Artery_Aorta
ENSG00000139055	ERP27	-5.70748	-0.0802103	1.1466e-08	0.139523	0.435338	1.01701e-49	4.40856e-48	9	9	9	3.07495e-05	Artery_Aorta
ENSG00000065057	NTHL1	5.62691	0.543728	1.83466e-08	0.00334724	0.0145454	0.0176174	0.0285318	6	6	6	4.10016e-05	Artery_Aorta
ENSG00000002726	AOC1	-5.50932	-0.172225	3.6022e-08	0.0312304	0.0320337	0.00040292	0.000855611	10	10	10	6.10635e-05	Artery_Aorta
ENSG00000182993	C12orf60	-5.50733	-0.0692887	3.64314e-08	0.172603	0.20369	8.09986e-21	7.59793e-20	13	13	13	6.10635e-05	Artery_Aorta
ENSG00000158865	SLC5A11	5.45003	0.0383856	5.03603e-08	0.475975	0.470047	4.86773e-55	2.69298e-53	16	16	16	7.50312e-05	Artery_Aorta
ENSG00000179256	SMCO3	-5.36568	-0.144443	8.06458e-08	0.0381956	0.175384	7.24846e-18	5.57255e-17	11	11	11	0.000108138	Artery_Aorta
ENSG00000213676	ATF6B	5.17733	0.0720489	2.25085e-07	0.145133	0.195887	5.39428e-20	4.79074e-19	22	24	24	0.000274379	Artery_Aorta
ENSG00000101460	MAP1LC3A	-5.08916	-0.0656829	3.59644e-07	0.16674	0.22026	1.36118e-22	1.44464e-21	13	13	13	0.000401873	Artery_Aorta
ENSG00000204469	PRRC2A	4.96796	0.285441	6.76593e-07	0.0092627	0.0512695	6.84319e-06	1.8423e-05	8	8	8	0.00069788	Artery_Aorta
ENSG00000242372	EIF6	-4.93029	-0.18058	8.21088e-07	0.0220991	0.0285803	0.000840642	0.00170452	13	13	13	0.000786426	Artery_Aorta
ENSG00000204427	ABHD16A	4.83273	0.0939628	1.34672e-06	0.0719635	0.141817	1.74042e-14	1.04451e-13	28	33	33	0.00120388	Artery_Aorta
ENSG00000111339	ART4	-4.77695	-0.30416	1.77974e-06	0.00695854	0.0572301	1.9336e-06	5.55344e-06	11	11	11	0.00149153	Artery_Aorta
ENSG00000111341	MGP	-4.75655	-0.147223	1.96927e-06	0.0284009	0.0529557	4.78734e-06	1.31014e-05	19	19	19	0.00155329	Artery_Aorta
ENSG00000076003	MCM6	-4.74148	-0.133191	2.12159e-06	0.0500979	0.18579	6.11471e-19	5.04779e-18	9	10	10	0.00158047	Artery_Aorta
ENSG00000081692	JMJD4	4.72131	0.168074	2.34327e-06	0.0197066	0.046622	1.83085e-05	4.66078e-05	8	8	8	0.00165373	Artery_Aorta
ENSG00000147676	MAL2	-4.61297	-0.136329	3.96965e-06	0.0334034	0.0966196	4.08855e-10	1.70764e-09	14	14	14	0.00266145	Artery_Aorta
ENSG00000069275	NUCKS1	-4.59523	-0.100766	4.32278e-06	0.0570933	0.101873	1.29719e-10	5.65493e-10	9	9	9	0.0027602	Artery_Aorta
ENSG00000204435	CSNK2B	-4.50587	-0.132332	6.6103e-06	0.0294911	0.0350941	0.000210361	0.000465566	9	9	9	0.00402898	Artery_Aorta
ENSG00000083123	BCKDHB	-4.48468	-0.124332	7.30251e-06	0.0426917	0.112593	1.22581e-11	5.82149e-11	6	6	6	0.00409451	Artery_Aorta
ENSG00000172247	C1QTNF4	-4.48392	-0.0542799	7.32852e-06	0.170502	0.192017	1.37273e-19	1.18857e-18	9	10	10	0.00409451	Artery_Aorta
ENSG00000173120	KDM2A	-4.46111	-0.422309	8.15359e-06	0.00317373	0.0684609	1.77131e-07	5.71149e-07	6	6	6	0.00437326	Artery_Aorta
ENSG00000231852	CYP21A2	4.42872	0.0545945	9.47927e-06	0.178874	0.144985	8.45013e-15	5.19431e-14	32	37	37	0.00488875	Artery_Aorta
ENSG00000223534	HLA-DQB1-AS1	-4.38756	-0.132393	1.14628e-05	0.030166	0.299311	1.35471e-31	2.3551e-30	4	7	7	0.00569275	Artery_Aorta
ENSG00000162877	PM20D1	-4.30124	-0.0431777	1.69842e-05	0.328687	0.505652	7.19805e-61	5.37893e-59	29	31	31	0.00813361	Artery_Aorta
ENSG00000163257	DCAF16	-4.25164	-0.0667675	2.12213e-05	0.118697	0.212205	1.00227e-21	1.00816e-20	8	8	8	0.0098123	Artery_Aorta
ENSG00000181450	ZNF678	-4.23741	-0.39114	2.2611e-05	0.00287421	0.0101129	0.0480502	0.0717814	8	8	8	0.00985876	Artery_Aorta
ENSG00000261123	AC009065.5	4.23562	0.146629	2.27923e-05	0.0249832	0.0173028	0.00958113	0.0162487	7	7	7	0.00985876	Artery_Aorta
ENSG00000198909	MAP3K3	-4.22744	-0.0753279	2.3636e-05	0.0853403	0.151492	1.90083e-15	1.22366e-14	5	5	5	0.00990423	Artery_Aorta
ENSG00000134294	SLC38A2	-4.20315	-0.330443	2.63224e-05	0.00420953	0.0153003	0.0148983	0.0244604	2	2	2	0.0106298	Artery_Aorta
ENSG00000115884	SDC1	-4.19779	-0.257401	2.69531e-05	0.00749755	0.0433162	3.68586e-05	9.01634e-05	7	7	7	0.0106298	Artery_Aorta
ENSG00000129595	EPB41L4A	4.17216	0.0556676	3.01729e-05	0.169524	0.221053	1.11707e-22	1.19061e-21	24	24	24	0.0113868	Artery_Aorta
ENSG00000197536	C5orf56	-4.16817	-0.0480599	3.07051e-05	0.22263	0.306268	1.9621e-32	3.59186e-31	22	22	22	0.0113868	Artery_Aorta
ENSG00000204463	BAG6	4.16292	0.0428367	3.142e-05	0.244125	0.231372	8.38537e-24	9.56343e-23	7	7	7	0.0113868	Artery_Aorta
ENSG00000004059	ARF5	-4.07454	-0.187837	4.61049e-05	0.0118839	0.0242391	0.00212907	0.00404427	8	9	9	0.0160682	Artery_Aorta
ENSG00000137393	RNF144B	-4.06491	-0.153884	4.80509e-05	0.0194041	0.0312851	0.00047246	0.000992235	7	7	7	0.0160682	Artery_Aorta
ENSG00000007312	CD79B	-4.0585	-0.123335	4.93898e-05	0.0309189	0.0486038	1.20349e-05	3.14241e-05	9	9	9	0.0160682	Artery_Aorta
ENSG00000165915	SLC39A13	4.05039	0.114284	5.11333e-05	0.0318329	0.0894144	1.95754e-09	7.68999e-09	5	6	6	0.0160682	Artery_Aorta
ENSG00000272129	AL359715.3	4.04956	0.0779756	5.13139e-05	0.0867783	0.0702836	1.2001e-07	3.93749e-07	8	8	8	0.0160682	Artery_Aorta
ENSG00000172613	RAD9A	4.04859	0.0535794	5.15275e-05	0.137388	0.25881	7.25604e-27	9.77905e-26	5	5	5	0.0160682	Artery_Aorta
ENSG00000104897	SF3A2	4.01116	0.256555	6.04201e-05	0.00701852	0.0282614	0.000899853	0.00181539	6	6	6	0.018413	Artery_Aorta
ENSG00000225914	TSBP1-AS1	3.96922	0.163604	7.21098e-05	0.0181467	0.0396043	8.0876e-05	0.000189661	7	7	7	0.0214871	Artery_Aorta
ENSG00000117280	RAB29	3.94817	0.0375256	7.87525e-05	0.321466	0.422956	6.71429e-48	2.68934e-46	26	26	26	0.0229564	Artery_Aorta
ENSG00000197208	SLC22A4	-3.91805	-0.0881712	8.92689e-05	0.0536975	0.0714736	9.30518e-08	3.08534e-07	6	6	6	0.0253145	Artery_Aorta
ENSG00000261324	AC010168.2	-3.91443	-0.419128	9.06179e-05	0.00277007	0.0192156	0.00630736	0.0110562	4	4	4	0.0253145	Artery_Aorta
ENSG00000036672	USP2	-3.89979	-0.0824702	9.62774e-05	0.0599706	0.117604	4.03563e-12	1.99264e-11	8	8	8	0.0263466	Artery_Aorta
ENSG00000126005	MMP24OS	3.89381	0.0580231	9.86801e-05	0.132513	0.17272	1.35884e-17	1.02153e-16	15	15	15	0.026464	Artery_Aorta
ENSG00000170802	FOXN2	3.87467	0.0394823	0.000106768	0.245725	0.215078	4.92839e-22	5.06678e-21	5	5	5	0.0280717	Artery_Aorta
ENSG00000131023	LATS1	3.86581	0.113087	0.000110719	0.0312342	0.0217865	0.0036114	0.00660991	10	10	10	0.0284981	Artery_Aorta
ENSG00000133812	SBF2	-3.85901	-0.126592	0.000113849	0.0239561	0.112786	1.17435e-11	5.58904e-11	4	4	4	0.0284981	Artery_Aorta
ENSG00000197157	SND1	-3.85704	-0.10318	0.000114766	0.0345937	0.164952	8.39907e-17	5.9606e-16	3	3	3	0.0284981	Artery_Aorta
ENSG00000145868	FBXO38	3.83059	0.098856	0.000127835	0.0446848	0.0190867	0.00648696	0.0113423	24	25	25	0.0311663	Artery_Aorta
ENSG00000136448	NMT1	3.819	0.0491763	0.000133995	0.166116	0.300942	8.62789e-32	1.51971e-30	11	11	11	0.0319807	Artery_Aorta
ENSG00000124678	TCP11	3.81543	0.0922186	0.000135946	0.047487	0.0284563	0.000863184	0.00174687	7	7	7	0.0319807	Artery_Aorta
ENSG00000181222	POLR2A	3.79886	0.345687	0.000145361	0.0032662	0.0104102	0.0448646	0.0673894	4	4	4	0.0326824	Artery_Aorta
ENSG00000231760	AL355312.2	3.79673	0.0324493	0.000146618	0.379984	0.524277	4.3525e-64	3.83998e-62	14	14	14	0.0326824	Artery_Aorta
ENSG00000155034	FBXL18	3.79046	0.181316	0.000150371	0.0123781	0.0468043	1.76157e-05	4.49758e-05	10	10	10	0.0326824	Artery_Aorta
ENSG00000008710	PKD1	-3.78889	-0.161889	0.00015132	0.0158399	0.0201618	0.00513447	0.00915492	8	8	8	0.0326824	Artery_Aorta
ENSG00000160551	TAOK1	-3.7859	-0.184811	0.000153154	0.01141	0.0124166	0.0283924	0.0443053	13	13	13	0.0326824	Artery_Aorta
ENSG00000198732	SMOC1	-3.78525	-0.0664243	0.000153553	0.0877702	0.171721	1.71909e-17	1.28415e-16	21	21	21	0.0326824	Artery_Aorta
ENSG00000233175	AC008105.1	3.7763	0.193564	0.000159177	0.0105301	0.0130082	0.0248473	0.0391756	15	16	16	0.0330446	Artery_Aorta
ENSG00000255197	AC090559.1	3.77473	0.218799	0.000160183	0.00783246	0.0218073	0.00359526	0.00658217	4	4	4	0.0330446	Artery_Aorta
ENSG00000164241	C5orf63	-3.7679	-0.0373753	0.000164626	0.298094	0.43291	2.32984e-49	9.94877e-48	15	15	15	0.0332844	Artery_Aorta
ENSG00000167528	ZNF641	3.76536	0.0395272	0.00016631	0.236377	0.299722	1.20929e-31	2.10779e-30	13	13	13	0.0332844	Artery_Aorta
ENSG00000154096	THY1	-3.75921	-0.121256	0.000170452	0.0319833	0.0508682	7.4504e-06	1.99264e-05	16	16	16	0.0336117	Artery_Aorta
ENSG00000141627	DYM	-3.7442	-0.204844	0.000180971	0.0118363	0.0478656	1.4071e-05	3.6399e-05	4	4	4	0.0349668	Artery_Aorta
ENSG00000163235	TGFA	-3.74203	-0.26122	0.00018254	0.0056214	0.0212106	0.00409039	0.00741409	11	11	11	0.0349668	Artery_Aorta
ENSG00000101464	PIGU	-3.6884	-0.154288	0.00022567	0.0165153	0.0357493	0.000183066	0.000408133	7	7	7	0.0422602	Artery_Aorta
ENSG00000145725	PPIP5K2	-3.687	-0.0670934	0.000226918	0.0737771	0.128951	3.19651e-13	1.72366e-12	15	15	15	0.0422602	Artery_Aorta
ENSG00000198945	L3MBTL3	-3.66667	-0.0504865	0.000245733	0.13654	0.172186	1.54074e-17	1.15265e-16	1	1	1	0.0451374	Artery_Aorta
ENSG00000133065	SLC41A1	3.65591	0.108406	0.000256267	0.0330428	0.0443719	2.94779e-05	7.30637e-05	12	13	13	0.0455395	Artery_Aorta
ENSG00000177981	ASB8	3.65504	0.0788914	0.000257144	0.0567734	0.0537976	4.00488e-06	1.10552e-05	20	20	20	0.0455395	Artery_Aorta
ENSG00000232977	LINC00327	-3.65408	-0.107682	0.000258111	0.0317965	0.0342084	0.000253859	0.000555633	16	17	17	0.0455395	Artery_Aorta
ENSG00000214435	AS3MT	3.64928	0.0253314	0.00026298	0.570183	0.559527	1.54356e-70	1.88493e-68	13	13	13	0.0457961	Artery_Aorta
ENSG00000255389	Z97989.1	-3.64449	-0.0284759	0.000267923	0.477085	0.509843	1.39182e-61	1.06797e-59	27	27	27	0.0460587	Artery_Aorta
ENSG00000134285	FKBP11	3.62336	0.0648695	0.000290798	0.090938	0.204905	6.01884e-21	5.71006e-20	7	7	7	0.0493583	Artery_Aorta
ENSG00000101019	UQCC1	6.49251	0.13524	8.44197e-11	0.0692555	0.0484637	0.0012217	0.00396534	8	8	8	8.59899e-07	Artery_Coronary
ENSG00000237541	HLA-DQA2	6.38171	0.0480509	1.75121e-10	0.571554	0.684367	9.64717e-55	1.31742e-51	12	13	13	8.91893e-07	Artery_Coronary
ENSG00000111348	ARHGDIB	-6.12756	-0.230634	8.92365e-10	0.021229	0.0941106	5.08266e-06	2.92782e-05	17	17	17	3.02988e-06	Artery_Coronary
ENSG00000141627	DYM	-6.05898	-0.431539	1.3699e-09	0.0060612	0.11092	6.53153e-07	4.44196e-06	6	6	6	3.48845e-06	Artery_Coronary
ENSG00000065057	NTHL1	5.74232	0.554984	9.33902e-09	0.00353405	0.0365637	0.0051075	0.0138591	2	2	2	1.75462e-05	Artery_Coronary
ENSG00000139055	ERP27	-5.72513	-0.0705126	1.03355e-08	0.181147	0.290178	1.99224e-17	5.3909e-16	11	11	11	1.75462e-05	Artery_Coronary
ENSG00000182993	C12orf60	-5.43314	-0.0886204	5.53722e-08	0.103873	0.0679538	0.000118667	0.000501501	17	17	17	8.05744e-05	Artery_Coronary
ENSG00000158865	SLC5A11	5.3752	0.03873	7.64987e-08	0.452389	0.51597	4.31617e-35	6.85367e-33	12	12	12	9.7402e-05	Artery_Coronary
ENSG00000213676	ATF6B	5.33617	0.0818313	9.49302e-08	0.119341	0.0707717	8.46661e-05	0.000371609	18	19	19	0.00010744	Artery_Coronary
ENSG00000204427	ABHD16A	5.2192	0.200142	1.79695e-07	0.0191496	0.0693884	9.99312e-05	0.000430855	12	13	13	0.000183038	Artery_Coronary
ENSG00000204469	PRRC2A	5.05699	0.46521	4.25922e-07	0.00345915	0.0306066	0.0105273	0.0261099	5	5	5	0.000393224	Artery_Coronary
ENSG00000101460	MAP1LC3A	-5.04094	-0.0684943	4.63253e-07	0.1508	0.168743	4.44862e-10	4.99045e-09	8	8	8	0.000393224	Artery_Coronary
ENSG00000179256	SMCO3	-4.75006	-0.128366	2.03355e-06	0.0377299	0.0569906	0.000440488	0.0016018	20	20	20	0.00159336	Artery_Coronary
ENSG00000050393	MCUR1	-4.72675	-0.0900436	2.28141e-06	0.0725046	0.139257	1.92639e-08	1.7224e-07	16	16	16	0.00165989	Artery_Coronary
ENSG00000069275	NUCKS1	-4.59758	-0.0989357	4.27434e-06	0.0592356	0.0289137	0.0129487	0.0312123	11	11	11	0.00290256	Artery_Coronary
ENSG00000231852	CYP21A2	4.57912	0.069074	4.66947e-06	0.117212	0.133779	3.83328e-08	3.24869e-07	27	32	32	0.0029727	Artery_Coronary
ENSG00000147676	MAL2	-4.52821	-0.170096	5.94867e-06	0.0210205	0.0948895	4.62422e-06	2.68488e-05	14	14	14	0.00339566	Artery_Coronary
ENSG00000076003	MCM6	-4.52637	-0.0746556	6.00059e-06	0.130135	0.154714	2.70956e-09	2.74631e-08	17	17	17	0.00339566	Artery_Coronary
ENSG00000240053	LY6G5B	-4.46589	-0.0794	7.97377e-06	0.0869223	0.273419	2.40471e-16	5.82246e-15	13	14	14	0.00427478	Artery_Coronary
ENSG00000242372	EIF6	-4.39758	-0.114997	1.09466e-05	0.0416016	0.0336139	0.00730076	0.0189111	19	19	19	0.00529318	Artery_Coronary
ENSG00000204463	BAG6	4.38844	0.0450105	1.14164e-05	0.247206	0.190543	2.54382e-11	3.35097e-10	8	8	8	0.00529318	Artery_Coronary
ENSG00000083123	BCKDHB	-4.38307	-0.186859	1.17019e-05	0.0182653	0.088381	1.01731e-05	5.50993e-05	5	5	5	0.00529318	Artery_Coronary
ENSG00000081692	JMJD4	4.37846	0.141394	1.1952e-05	0.0247045	0.0399522	0.00339382	0.00972294	8	8	8	0.00529318	Artery_Coronary
ENSG00000196735	HLA-DQA1	-4.28308	-0.0684116	1.84326e-05	0.1231	0.260395	1.60439e-15	3.53759e-14	11	14	14	0.0078231	Artery_Coronary
ENSG00000162877	PM20D1	-4.23417	-0.0408201	2.29394e-05	0.353335	0.466051	1.42557e-30	1.43849e-28	29	31	31	0.00926928	Artery_Coronary
ENSG00000198909	MAP3K3	-4.22681	-0.0778115	2.37028e-05	0.0800095	0.0529281	0.000716018	0.00247209	5	5	5	0.00926928	Artery_Coronary
ENSG00000174697	LEP	-4.21871	-0.511757	2.45701e-05	0.00185508	0.0219808	0.0305408	0.0654664	5	5	5	0.00926928	Artery_Coronary
ENSG00000165915	SLC39A13	4.20724	0.151935	2.58511e-05	0.0190992	0.0395589	0.00355846	0.0101463	6	6	6	0.00940426	Artery_Coronary
ENSG00000129595	EPB41L4A	4.18821	0.0987187	2.81162e-05	0.0553414	0.129861	6.25755e-08	5.10676e-07	7	7	7	0.00987558	Artery_Coronary
ENSG00000181690	PLAG1	-4.16555	-0.487514	3.10599e-05	0.00216527	0.0285501	0.0135389	0.0324591	6	6	6	0.0105459	Artery_Coronary
ENSG00000163257	DCAF16	-4.11846	-0.0754775	3.81407e-05	0.0867409	0.200548	6.68327e-12	9.64764e-11	4	4	4	0.0125323	Artery_Coronary
ENSG00000272129	AL359715.3	4.08733	0.0865367	4.36359e-05	0.0724397	0.113624	4.68333e-07	3.27641e-06	9	9	9	0.0138899	Artery_Coronary
ENSG00000036672	USP2	-4.05808	-0.085897	4.94787e-05	0.0591709	0.0601384	0.000302319	0.00115318	7	7	7	0.0152724	Artery_Coronary
ENSG00000108379	WNT3	4.02699	0.0580344	5.64953e-05	0.140058	0.207198	2.72592e-12	4.14227e-11	14	14	14	0.016707	Artery_Coronary
ENSG00000101464	PIGU	-4.02323	-0.218155	5.74066e-05	0.00967443	0.0220659	0.0302167	0.0649144	5	5	5	0.016707	Artery_Coronary
ENSG00000196126	HLA-DRB1	-3.9747	-0.109747	7.04684e-05	0.0374415	0.195742	1.27238e-11	1.75985e-10	11	22	22	0.0199387	Artery_Coronary
ENSG00000126005	MMP24OS	3.94499	0.0624527	7.98032e-05	0.116361	0.160461	1.29658e-09	1.36551e-08	12	12	12	0.0219696	Artery_Coronary
ENSG00000117280	RAB29	3.93631	0.0438888	8.27446e-05	0.237091	0.240919	2.5853e-14	4.95855e-13	11	11	11	0.0221799	Artery_Coronary
ENSG00000104897	SF3A2	3.92585	0.206502	8.64244e-05	0.00994764	0.022017	0.0304024	0.0652108	8	8	8	0.0225723	Artery_Coronary
ENSG00000154096	THY1	-3.88973	-0.118025	0.000100357	0.0361964	0.10173	2.01168e-06	1.24606e-05	17	17	17	0.0255559	Artery_Coronary
ENSG00000148795	CYP17A1	-3.87657	-0.216602	0.000105938	0.00883363	0.0338098	0.00712918	0.0185275	14	14	14	0.0263192	Artery_Coronary
ENSG00000111424	VDR	3.85656	0.276444	0.000114995	0.00568698	0.0368876	0.00491143	0.0134034	5	5	5	0.027889	Artery_Coronary
ENSG00000170802	FOXN2	3.84287	0.0388349	0.000121602	0.249508	0.230414	1.12613e-13	2.02525e-12	9	9	9	0.0288054	Artery_Coronary
ENSG00000197157	SND1	-3.82191	-0.0735629	0.000132419	0.0681503	0.243183	1.87802e-14	3.69543e-13	14	14	14	0.0306551	Artery_Coronary
ENSG00000231760	AL355312.2	3.81457	0.0307907	0.000136423	0.425827	0.512298	9.61306e-35	1.46951e-32	15	15	15	0.03088	Artery_Coronary
ENSG00000255389	Z97989.1	-3.76897	-0.0336257	0.000163922	0.36546	0.469585	7.04919e-31	7.21978e-29	9	9	9	0.0361557	Artery_Coronary
ENSG00000037965	HOXC8	-3.76402	-0.15572	0.000167203	0.0154674	0.15154	4.06331e-09	4.02091e-08	8	8	8	0.0361557	Artery_Coronary
ENSG00000164241	C5orf63	-3.75932	-0.0383781	0.000170378	0.288815	0.271629	3.12761e-16	7.46646e-15	9	9	9	0.0361557	Artery_Coronary
ENSG00000198231	DDX42	3.75352	0.0729058	0.000174366	0.0725159	0.0470777	0.00144235	0.00458704	14	16	16	0.0361777	Artery_Coronary
ENSG00000136448	NMT1	3.74894	0.048234	0.000177586	0.165981	0.173619	2.35925e-10	2.7647e-09	8	8	8	0.0361777	Artery_Coronary
ENSG00000124678	TCP11	3.74103	0.0961545	0.000183269	0.0416024	0.038362	0.00411069	0.0114781	4	4	4	0.0366034	Artery_Coronary
ENSG00000113600	C9	3.72603	0.512554	0.000194521	0.00148681	0.0432948	0.00227058	0.00685793	1	1	1	0.0381037	Artery_Coronary
ENSG00000271579	AC078880.3	3.71249	0.0951899	0.000205234	0.0434144	0.0886796	9.81238e-06	5.33572e-05	14	14	14	0.0394437	Artery_Coronary
ENSG00000078804	TP53INP2	-3.69315	-0.102945	0.000221491	0.0366035	0.0437507	0.00214963	0.00653211	12	12	12	0.0413947	Artery_Coronary
ENSG00000084463	WBP11	-3.69084	-0.107148	0.000223513	0.0365384	0.0417526	0.00273283	0.00805225	5	5	5	0.0413947	Artery_Coronary
ENSG00000164761	TNFRSF11B	3.66981	0.109652	0.000242729	0.031293	0.075009	5.09278e-05	0.000235115	7	7	7	0.0431557	Artery_Coronary
ENSG00000197536	C5orf56	-3.66875	-0.0593207	0.00024374	0.112601	0.1758	1.7748e-10	2.11736e-09	10	10	10	0.0431557	Artery_Coronary
ENSG00000198945	L3MBTL3	-3.66667	-0.0589535	0.000245733	0.100137	0.114408	4.25242e-07	2.99438e-06	1	1	1	0.0431557	Artery_Coronary
ENSG00000134285	FKBP11	3.65099	0.0750957	0.000261229	0.0675237	0.144495	9.94222e-09	9.27397e-08	7	7	7	0.0450997	Artery_Coronary
ENSG00000171631	P2RY6	3.64558	0.18995	0.000266789	0.0121544	0.0306527	0.0104683	0.0259856	10	10	10	0.0452919	Artery_Coronary
ENSG00000214435	AS3MT	3.63582	0.0263023	0.000277098	0.526404	0.499762	1.41595e-33	1.95975e-31	7	7	7	0.0462707	Artery_Coronary
ENSG00000198732	SMOC1	-3.61891	-0.242519	0.000295845	0.00607159	0.242031	2.2102e-14	4.27919e-13	5	5	5	0.048601	Artery_Coronary
ENSG00000128594	LRRC4	3.61479	0.0732024	0.000300595	0.0707567	0.0590459	0.000344512	0.00129178	13	13	13	0.048601	Artery_Coronary
ENSG00000111348	ARHGDIB	-6.48873	-0.193037	8.65611e-11	0.0332373	0.113985	4.90401e-17	2.36761e-16	21	21	21	1.15663e-06	Artery_Tibial
ENSG00000237541	HLA-DQA2	6.31598	0.0455921	2.68448e-10	0.625274	0.718935	1.56053e-162	1.60833e-159	33	35	35	1.7935e-06	Artery_Tibial
ENSG00000128918	ALDH1A2	-5.88189	-0.691044	4.05599e-09	0.00206583	0.024655	0.000138931	0.000263338	2	2	2	1.39614e-05	Artery_Tibial
ENSG00000111341	MGP	-5.87693	-0.567613	4.17945e-09	0.00289739	0.0278313	5.09237e-05	0.000101309	4	4	4	1.39614e-05	Artery_Tibial
ENSG00000101019	UQCC1	5.83689	0.131743	5.31857e-09	0.0664308	0.0632421	7.11151e-10	2.14407e-09	21	21	21	1.42133e-05	Artery_Tibial
ENSG00000139055	ERP27	-5.78225	-0.0756188	7.37068e-09	0.161912	0.253302	7.95149e-39	1.02169e-37	14	14	14	1.64145e-05	Artery_Tibial
ENSG00000213676	ATF6B	5.42259	0.0751639	5.87405e-08	0.14378	0.156692	2.39791e-23	1.60314e-22	30	31	31	0.000112127	Artery_Tibial
ENSG00000158865	SLC5A11	5.38562	0.038505	7.21957e-08	0.459291	0.520257	6.82464e-95	4.68912e-93	15	15	15	0.000120585	Artery_Tibial
ENSG00000101460	MAP1LC3A	-5.18991	-0.0698895	2.10396e-07	0.152366	0.26173	2.87721e-40	3.90447e-39	16	16	16	0.000312368	Artery_Tibial
ENSG00000231852	CYP21A2	4.98683	0.0576832	6.13765e-07	0.197758	0.190232	1.62012e-28	1.37398e-27	37	43	43	0.000820113	Artery_Tibial
ENSG00000204427	ABHD16A	4.87824	0.109738	1.07036e-06	0.0529653	0.12977	2.4626e-19	1.34813e-18	24	29	29	0.00130019	Artery_Tibial
ENSG00000008710	PKD1	-4.84204	-0.289263	1.28512e-06	0.0090454	0.0295336	2.97681e-05	6.06071e-05	5	5	5	0.0013218	Artery_Tibial
ENSG00000204469	PRRC2A	4.84191	0.287571	1.28599e-06	0.00893554	0.0183354	0.00103662	0.00177626	9	10	10	0.0013218	Artery_Tibial
ENSG00000081692	JMJD4	4.80471	0.235615	1.54978e-06	0.0107434	0.0164115	0.0019221	0.00318135	5	5	5	0.00147916	Artery_Tibial
ENSG00000163235	TGFA	-4.70118	-0.211226	2.58662e-06	0.0134884	0.0224439	0.000279971	0.000513092	9	9	9	0.00230416	Artery_Tibial
ENSG00000261123	AC009065.5	4.6653	0.148083	3.0816e-06	0.0301109	0.0149723	0.00305852	0.00493384	16	16	16	0.00257352	Artery_Tibial
ENSG00000050393	MCUR1	-4.62395	-0.0737506	3.76504e-06	0.103161	0.167286	5.86489e-25	4.241e-24	26	26	26	0.00295932	Artery_Tibial
ENSG00000204463	BAG6	4.59864	0.035407	4.25264e-06	0.432201	0.466214	2.22834e-81	1.02672e-79	19	24	24	0.00315688	Artery_Tibial
ENSG00000172247	C1QTNF4	-4.57746	-0.0569336	4.70666e-06	0.155356	0.166183	8.64872e-25	6.20136e-24	15	16	16	0.00331002	Artery_Tibial
ENSG00000177311	ZBTB38	-4.54874	-0.19487	5.39677e-06	0.0152255	0.028667	3.91216e-05	7.87176e-05	23	23	23	0.00346004	Artery_Tibial
ENSG00000076003	MCM6	-4.54714	-0.0913986	5.43787e-06	0.0997949	0.0917813	7.31591e-14	2.9201e-13	23	24	24	0.00346004	Artery_Tibial
ENSG00000111339	ART4	-4.46319	-0.23525	8.07475e-06	0.0100537	0.0332343	9.2796e-06	1.98572e-05	13	13	13	0.00490431	Artery_Tibial
ENSG00000133065	SLC41A1	4.43372	0.123133	9.26212e-06	0.0387194	0.0508673	3.59165e-08	9.4876e-08	17	17	17	0.00519332	Artery_Tibial
ENSG00000173120	KDM2A	-4.43219	-0.221353	9.32793e-06	0.0107592	0.0376824	2.28889e-06	5.16372e-06	4	4	4	0.00519332	Artery_Tibial
ENSG00000204435	CSNK2B	-4.39806	-0.138605	1.09222e-05	0.0302357	0.0347371	5.78256e-06	1.25927e-05	9	9	9	0.00583341	Artery_Tibial
ENSG00000242372	EIF6	-4.3897	-0.101476	1.13507e-05	0.0528739	0.052116	2.42081e-08	6.48485e-08	26	26	26	0.00583341	Artery_Tibial
ENSG00000162877	PM20D1	-4.29643	-0.0424042	1.73569e-05	0.342188	0.311137	4.65358e-49	8.59683e-48	30	32	32	0.00858973	Artery_Tibial
ENSG00000135205	CCDC146	-4.28558	-0.355897	1.82261e-05	0.00413888	0.0103029	0.0141267	0.0207742	5	5	5	0.00869773	Artery_Tibial
ENSG00000141627	DYM	-4.26624	-0.110238	1.98799e-05	0.0506733	0.10023	4.61972e-15	1.97821e-14	13	13	13	0.00915983	Artery_Tibial
ENSG00000198909	MAP3K3	-4.2497	-0.0759878	2.14058e-05	0.0846795	0.0718227	4.59874e-11	1.5069e-10	5	5	5	0.00941491	Artery_Tibial
ENSG00000163257	DCAF16	-4.24517	-0.0616795	2.18427e-05	0.137731	0.206946	3.59413e-31	3.44663e-30	5	5	5	0.00941491	Artery_Tibial
ENSG00000129595	EPB41L4A	4.14078	0.056353	3.4612e-05	0.168456	0.176094	2.59029e-26	1.99697e-25	27	27	27	0.0143449	Artery_Tibial
ENSG00000108588	CCDC47	-4.13544	-0.211007	3.54273e-05	0.010551	0.0261104	8.76837e-05	0.000170019	9	9	9	0.0143449	Artery_Tibial
ENSG00000054938	CHRDL2	4.12221	0.270924	3.75253e-05	0.00699749	0.0229483	0.000238569	0.000440391	11	11	11	0.0147474	Artery_Tibial
ENSG00000104897	SF3A2	4.05999	0.263012	4.90754e-05	0.00687452	0.0137932	0.00448413	0.00707389	5	5	5	0.0182151	Artery_Tibial
ENSG00000165915	SLC39A13	4.05568	0.123438	4.99883e-05	0.0270081	0.0980818	9.34428e-15	3.93589e-14	6	7	7	0.0182151	Artery_Tibial
ENSG00000272129	AL359715.3	4.05359	0.0865438	5.04384e-05	0.0715822	0.082528	1.47095e-12	5.37693e-12	11	11	11	0.0182151	Artery_Tibial
ENSG00000172613	RAD9A	4.03493	0.052191	5.46187e-05	0.143808	0.342377	6.05165e-55	1.33e-53	7	7	7	0.0192057	Artery_Tibial
ENSG00000182993	C12orf60	-4.02663	-0.0566087	5.65814e-05	0.138592	0.169207	2.97812e-25	2.18828e-24	17	17	17	0.0193857	Artery_Tibial
ENSG00000170802	FOXN2	4.02043	0.046639	5.8093e-05	0.189443	0.141588	4.41461e-21	2.64931e-20	4	4	4	0.019406	Artery_Tibial
ENSG00000243649	CFB	-4.00526	-0.0812552	6.19488e-05	0.0643397	0.0898294	1.38066e-13	5.41806e-13	8	9	9	0.0200961	Artery_Tibial
ENSG00000143740	SNAP47	-4.00066	-0.0774063	6.3167e-05	0.0713882	0.0981931	9.00968e-15	3.8015e-14	13	13	13	0.0200961	Artery_Tibial
ENSG00000241404	EGFL8	-3.99206	-0.3101	6.55022e-05	0.00474563	0.0160403	0.0021662	0.0035589	7	7	7	0.0203544	Artery_Tibial
ENSG00000117280	RAB29	3.97207	0.0355883	7.12501e-05	0.358054	0.429903	4.81556e-73	1.84537e-71	30	31	31	0.0215288	Artery_Tibial
ENSG00000069275	NUCKS1	-3.96792	-0.0720107	7.25038e-05	0.0812267	0.105821	7.33475e-16	3.31171e-15	19	20	20	0.0215288	Artery_Tibial
ENSG00000186834	HEXIM1	-3.94844	-0.114176	7.86609e-05	0.0356731	0.093712	3.89901e-14	1.58075e-13	9	9	9	0.0226877	Artery_Tibial
ENSG00000149187	CELF1	3.94255	0.163904	8.06195e-05	0.0151278	0.0307366	2.0376e-05	4.21512e-05	13	13	13	0.0226877	Artery_Tibial
ENSG00000198231	DDX42	3.93994	0.0725196	8.15004e-05	0.0804833	0.201906	2.29875e-30	2.12431e-29	8	10	10	0.0226877	Artery_Tibial
ENSG00000198732	SMOC1	-3.92121	-0.0549954	8.81043e-05	0.139599	0.42634	2.96382e-72	1.09919e-70	31	31	31	0.0235658	Artery_Tibial
ENSG00000196735	HLA-DQA1	-3.921	-0.0496589	8.81823e-05	0.197543	0.327752	3.72551e-52	7.54424e-51	27	31	31	0.0235658	Artery_Tibial
ENSG00000140262	TCF12	-3.90623	-0.344348	9.37478e-05	0.00411638	0.0124049	0.00705627	0.0108441	5	5	5	0.0243696	Artery_Tibial
ENSG00000148795	CYP17A1	-3.89924	-0.219407	9.64964e-05	0.00861742	0.0292332	3.27257e-05	6.63733e-05	9	9	9	0.0243696	Artery_Tibial
ENSG00000108379	WNT3	3.89882	0.0576081	9.66613e-05	0.134664	0.128071	4.37197e-19	2.36236e-18	20	20	20	0.0243696	Artery_Tibial
ENSG00000197157	SND1	-3.88849	-0.045914	0.000100868	0.178104	0.262033	2.55111e-40	3.46675e-39	8	8	8	0.0249593	Artery_Tibial
ENSG00000131023	LATS1	3.86469	0.116102	0.000111231	0.0295816	0.0177965	0.0012319	0.00208875	9	9	9	0.027023	Artery_Tibial
ENSG00000136448	NMT1	3.85136	0.0533091	0.000117466	0.142999	0.21886	4.27241e-33	4.39403e-32	18	18	18	0.0280282	Artery_Tibial
ENSG00000140470	ADAMTS17	-3.80654	-0.139995	0.000140925	0.0212403	0.0423154	5.32523e-07	1.27355e-06	18	18	18	0.0330357	Artery_Tibial
ENSG00000164241	C5orf63	-3.78971	-0.0394411	0.000150822	0.2911	0.314838	9.65017e-50	1.81876e-48	13	13	13	0.0347462	Artery_Tibial
ENSG00000147676	MAL2	-3.78536	-0.102563	0.000153486	0.0403678	0.0378822	2.14938e-06	4.85794e-06	16	17	17	0.0347579	Artery_Tibial
ENSG00000124678	TCP11	3.77826	0.0942845	0.000157927	0.0439049	0.0842884	8.32648e-13	3.09508e-12	5	5	5	0.0347579	Artery_Tibial
ENSG00000004059	ARF5	-3.77708	-0.209712	0.000158676	0.00817028	0.0255452	0.000104833	0.000201416	12	12	12	0.0347579	Artery_Tibial
ENSG00000154096	THY1	-3.74976	-0.127982	0.000177001	0.0288968	0.0689576	1.14971e-10	3.65837e-10	14	14	14	0.0379149	Artery_Tibial
ENSG00000084463	WBP11	-3.74728	-0.0876374	0.000178763	0.0559258	0.106146	6.58986e-16	2.98158e-15	4	4	4	0.0379149	Artery_Tibial
ENSG00000145982	FARS2	3.74285	0.0952842	0.000181942	0.0419508	0.0591181	2.63652e-09	7.61816e-09	39	39	39	0.0379862	Artery_Tibial
ENSG00000223534	HLA-DQB1-AS1	-3.72948	-0.062046	0.000191877	0.0983397	0.323299	2.56156e-51	5.0514e-50	25	29	29	0.0394441	Artery_Tibial
ENSG00000231760	AL355312.2	3.72296	0.0344579	0.000196899	0.328342	0.556997	5.62506e-105	5.64872e-103	10	10	10	0.0398631	Artery_Tibial
ENSG00000257534	AC023794.5	3.71809	0.0526728	0.000200734	0.132612	0.0912429	8.71738e-14	3.46115e-13	16	16	16	0.0400329	Artery_Tibial
ENSG00000167528	ZNF641	3.70239	0.0454139	0.000213576	0.173372	0.27721	5.86734e-43	8.70411e-42	19	19	19	0.0416344	Artery_Tibial
ENSG00000131069	ACSS2	-3.69563	-0.182224	0.00021934	0.0116867	0.0212723	0.000406226	0.000731402	7	7	7	0.0416344	Artery_Tibial
ENSG00000225190	PLEKHM1	3.69369	0.105441	0.000221026	0.0305379	0.0394385	1.31713e-06	3.03865e-06	3	3	3	0.0416344	Artery_Tibial
ENSG00000197536	C5orf56	-3.69326	-0.0438171	0.000221396	0.206664	0.32166	5.19078e-51	1.01443e-49	21	21	21	0.0416344	Artery_Tibial
ENSG00000214435	AS3MT	3.6899	0.0285864	0.000224344	0.460958	0.685636	2.2595e-148	1.38267e-145	39	39	39	0.0416344	Artery_Tibial
ENSG00000196126	HLA-DRB1	-3.67739	-0.123927	0.000235635	0.0265044	0.278811	3.06908e-43	4.60174e-42	15	29	29	0.0431309	Artery_Tibial
ENSG00000120265	PCMT1	-3.67021	-0.0715592	0.00024235	0.0720067	0.10349	1.58185e-15	6.98597e-15	5	5	5	0.0437606	Artery_Tibial
ENSG00000275481	AC025031.4	-3.64339	-0.113882	0.000269074	0.0312629	0.0286978	3.8744e-05	7.80139e-05	7	7	7	0.0473645	Artery_Tibial
ENSG00000213722	DDAH2	3.64308	0.208015	0.000269398	0.0082999	0.0141162	0.00403701	0.00640881	4	5	5	0.0473645	Artery_Tibial
ENSG00000125965	GDF5	-6.4246	-0.262299	1.32217e-10	0.017922	0.0599842	0.00515188	0.0233624	3	3	3	8.61661e-07	Brain_Amygdala
ENSG00000163235	TGFA	-5.94424	-0.178976	2.77747e-09	0.031412	0.141853	1.08642e-05	0.000108795	4	4	4	9.0504e-06	Brain_Amygdala
ENSG00000139055	ERP27	-5.80906	-0.122031	6.28228e-09	0.0612888	0.0433085	0.017952	0.0671362	8	8	8	1.36472e-05	Brain_Amygdala
ENSG00000237541	HLA-DQA2	5.68754	0.0473449	1.28885e-08	0.440835	0.572632	3.33982e-25	1.20345e-22	11	13	13	2.09985e-05	Brain_Amygdala
ENSG00000167964	RAB26	-5.3114	-0.55678	1.08784e-07	0.0023792	0.0952276	0.00037364	0.00243935	2	2	2	0.000122192	Brain_Amygdala
ENSG00000213676	ATF6B	5.30528	0.0790151	1.12498e-07	0.119689	0.16013	2.61975e-06	3.04166e-05	10	10	10	0.000122192	Brain_Amygdala
ENSG00000240053	LY6G5B	-5.12527	-0.213386	2.97108e-07	0.0157724	0.15435	4.11807e-06	4.54737e-05	3	4	4	0.000276608	Brain_Amygdala
ENSG00000069275	NUCKS1	-4.93546	-0.130723	7.99604e-07	0.0417247	0.059729	0.00525074	0.0237447	15	15	15	0.000651377	Brain_Amygdala
ENSG00000101460	MAP1LC3A	-4.78199	-0.0729867	1.73571e-06	0.120823	0.10868	0.000136146	0.00101426	9	9	9	0.00114903	Brain_Amygdala
ENSG00000050393	MCUR1	-4.77884	-0.058217	1.76313e-06	0.178778	0.342064	3.39274e-13	1.49857e-11	5	5	5	0.00114903	Brain_Amygdala
ENSG00000223534	HLA-DQB1-AS1	-4.64933	-0.177669	3.33018e-06	0.0187868	0.29298	3.52287e-11	1.0672e-09	2	5	5	0.00197298	Brain_Amygdala
ENSG00000198231	DDX42	4.58527	0.0606072	4.53404e-06	0.153011	0.289974	4.63486e-11	1.36972e-09	7	7	7	0.00246236	Brain_Amygdala
ENSG00000109919	MTCH2	4.54487	0.06584	5.49703e-06	0.113571	0.125595	3.78012e-05	0.000329541	5	5	5	0.0027557	Brain_Amygdala
ENSG00000165917	RAPSN	-4.49015	-0.208193	7.11715e-06	0.0126987	0.0627625	0.00418952	0.0195743	2	2	2	0.00321142	Brain_Amygdala
ENSG00000272129	AL359715.3	4.48209	0.127104	7.39164e-06	0.0399494	0.0437345	0.0173841	0.0653823	10	10	10	0.00321142	Brain_Amygdala
ENSG00000231852	CYP21A2	4.38075	0.0804393	1.18272e-05	0.0832444	0.15746	3.22955e-06	3.65464e-05	15	17	17	0.00479332	Brain_Amygdala
ENSG00000172247	C1QTNF4	-4.35978	-0.0829234	1.30196e-05	0.0667065	0.0554962	0.00719841	0.0310736	5	5	5	0.00479332	Brain_Amygdala
ENSG00000198909	MAP3K3	-4.35518	-0.0882729	1.32957e-05	0.0660486	0.108923	0.000133678	0.000998403	3	3	3	0.00479332	Brain_Amygdala
ENSG00000162877	PM20D1	-4.33597	-0.055371	1.45116e-05	0.197222	0.162455	2.18239e-06	2.58226e-05	15	15	15	0.00479332	Brain_Amygdala
ENSG00000126005	MMP24OS	4.33298	0.0403924	1.47102e-05	0.325565	0.443185	7.48874e-18	7.15401e-16	19	19	19	0.00479332	Brain_Amygdala
ENSG00000143740	SNAP47	-4.24234	-0.0629769	2.21204e-05	0.117128	0.105823	0.000168805	0.00122962	11	11	11	0.00664474	Brain_Amygdala
ENSG00000196126	HLA-DRB1	-4.23921	-0.0979317	2.24312e-05	0.0520434	0.375167	1.22366e-14	6.92361e-13	19	32	32	0.00664474	Brain_Amygdala
ENSG00000174945	AMZ1	-4.20828	-0.119458	2.57325e-05	0.0373219	0.0705494	0.00234822	0.0119633	4	4	4	0.00729125	Brain_Amygdala
ENSG00000129595	EPB41L4A	4.07571	0.0911652	4.58735e-05	0.0592623	0.0831864	0.000917501	0.00535409	16	17	17	0.0124566	Brain_Amygdala
ENSG00000117280	RAB29	4.06586	0.0641347	4.78556e-05	0.120383	0.0502632	0.010644	0.0430132	8	9	9	0.012475	Brain_Amygdala
ENSG00000136448	NMT1	3.98328	0.0782181	6.79719e-05	0.0713908	0.0991109	0.000279388	0.00190138	5	5	5	0.0170374	Brain_Amygdala
ENSG00000158865	SLC5A11	3.97386	0.0910019	7.0716e-05	0.0422949	0.0397153	0.0235621	0.0839739	5	5	5	0.0170687	Brain_Amygdala
ENSG00000170175	CHRNB1	-3.92391	-0.122707	8.71221e-05	0.0273913	0.117033	7.2447e-05	0.000584212	4	4	4	0.0201193	Brain_Amygdala
ENSG00000275481	AC025031.4	-3.90533	-0.305658	9.40988e-05	0.00425978	0.0345635	0.0349071	0.116351	5	5	5	0.0201193	Brain_Amygdala
ENSG00000197536	C5orf56	-3.90413	-0.0630281	9.45644e-05	0.114069	0.244624	2.56119e-09	5.61412e-08	8	8	8	0.0201193	Brain_Amygdala
ENSG00000197157	SND1	-3.90123	-0.21452	9.57033e-05	0.00817768	0.142298	1.04977e-05	0.000105589	1	1	1	0.0201193	Brain_Amygdala
ENSG00000170802	FOXN2	3.89273	0.0372033	9.91208e-05	0.280807	0.490075	2.67456e-20	3.68676e-18	12	12	12	0.0201866	Brain_Amygdala
ENSG00000115526	CHST10	-3.88178	-0.162403	0.000103695	0.0166264	0.133561	2.05622e-05	0.000191706	5	5	5	0.0204781	Brain_Amygdala
ENSG00000133065	SLC41A1	3.78571	0.0919138	0.000153271	0.0482839	0.0676434	0.00291436	0.0143717	11	12	12	0.0291618	Brain_Amygdala
ENSG00000225914	TSBP1-AS1	-3.77846	-0.0997912	0.000157804	0.0410516	0.0698295	0.00247729	0.0125111	10	10	10	0.0291618	Brain_Amygdala
ENSG00000155034	FBXL18	3.77275	0.210399	0.000161461	0.00890742	0.145088	8.46009e-06	8.70114e-05	3	3	3	0.0291618	Brain_Amygdala
ENSG00000254377	MIR124-2HG	-3.76648	-0.293741	0.000165565	0.00494702	0.0435923	0.0175716	0.0659306	2	2	2	0.0291618	Brain_Amygdala
ENSG00000250742	LINC02381	3.75755	0.141148	0.000171585	0.0190848	0.101977	0.000225362	0.0015879	5	5	5	0.0294269	Brain_Amygdala
ENSG00000196792	STRN3	-3.74708	-0.293663	0.000178908	0.00413765	0.10766	0.000147013	0.00108811	2	2	2	0.029896	Brain_Amygdala
ENSG00000198945	L3MBTL3	-3.72753	-0.128842	0.000193364	0.0220666	0.102845	0.000211152	0.00149882	6	6	6	0.0315039	Brain_Amygdala
ENSG00000134285	FKBP11	3.71518	0.0687265	0.000203058	0.0806453	0.203473	8.10648e-08	1.29773e-06	6	6	6	0.0322764	Brain_Amygdala
ENSG00000221995	TIAF1	-3.69716	-0.0457971	0.000218025	0.170657	0.222405	1.68805e-08	3.13763e-07	10	10	10	0.0338302	Brain_Amygdala
ENSG00000119147	ECRG4	-3.67646	-0.0478535	0.00023649	0.149507	0.194226	1.7241e-07	2.57603e-06	5	5	5	0.0358419	Brain_Amygdala
ENSG00000255389	Z97989.1	-3.6612	-0.035493	0.000251036	0.308476	0.368702	2.37213e-14	1.28552e-12	5	5	5	0.0371819	Brain_Amygdala
ENSG00000231760	AL355312.2	3.65353	0.0463871	0.000258659	0.174102	0.229292	9.45838e-09	1.84138e-07	4	4	4	0.0374595	Brain_Amygdala
ENSG00000214435	AS3MT	3.63235	0.0334308	0.000280856	0.314058	0.327433	1.40015e-12	5.39546e-11	12	12	12	0.03979	Brain_Amygdala
ENSG00000182376	AC138028.1	3.62174	0.112977	0.000292634	0.0287682	0.0797926	0.00118113	0.00667012	5	5	5	0.0405765	Brain_Amygdala
ENSG00000243678	NME2	3.5915	0.0678247	0.000328782	0.0795727	0.188652	2.70751e-07	3.83778e-06	6	6	6	0.044639	Brain_Amygdala
ENSG00000213963	AC019080.1	3.58296	0.0954207	0.000339718	0.0390815	0.0368173	0.029377	0.10068	5	5	5	0.0448495	Brain_Amygdala
ENSG00000131023	LATS1	3.57962	0.102152	0.000344096	0.034323	0.0396448	0.0236886	0.0843223	4	4	4	0.0448495	Brain_Amygdala
ENSG00000233006	MIR3936HG	-3.56242	-0.0327729	0.000367456	0.327313	0.35005	1.54512e-13	7.21254e-12	9	10	10	0.0461017	Brain_Amygdala
ENSG00000140368	PSTPIP1	3.56213	0.256332	0.000367852	0.00535451	0.0394562	0.0240302	0.0852872	2	2	2	0.0461017	Brain_Amygdala
ENSG00000196735	HLA-DQA1	-3.55391	-0.0687757	0.000379553	0.080031	0.195562	1.54675e-07	2.34283e-06	8	10	10	0.0466707	Brain_Amygdala
ENSG00000145723	GIN1	3.53478	0.100976	0.000408109	0.0303512	0.0771648	0.00143607	0.00787387	7	7	7	0.048769	Brain_Amygdala
ENSG00000179256	SMCO3	-3.53254	-0.132463	0.000411584	0.0203019	0.0627677	0.00418792	0.0195713	7	7	7	0.048769	Brain_Amygdala
ENSG00000101019	UQCC1	7.01725	0.239706	2.26284e-12	0.0272605	0.0284609	0.0410894	0.11271	6	6	6	1.74262e-08	Brain_Anterior_cingulate_cortex_BA24
ENSG00000125965	GDF5	-6.4656	-0.184753	1.009e-10	0.0366958	0.0473404	0.00811441	0.0279004	5	5	5	3.88517e-07	Brain_Anterior_cingulate_cortex_BA24
ENSG00000163235	TGFA	-5.88644	-0.123415	3.94596e-09	0.0639204	0.170103	2.09424e-07	2.1588e-06	5	5	5	1.01293e-05	Brain_Anterior_cingulate_cortex_BA24
ENSG00000237541	HLA-DQA2	5.64906	0.0486453	1.61325e-08	0.412195	0.469107	1.10821e-21	9.21235e-20	9	11	11	3.10591e-05	Brain_Anterior_cingulate_cortex_BA24
ENSG00000213676	ATF6B	5.4491	0.107676	5.0624e-08	0.0706714	0.164375	3.5036e-07	3.42081e-06	6	6	6	7.79711e-05	Brain_Anterior_cingulate_cortex_BA24
ENSG00000240053	LY6G5B	-5.41108	-0.164339	6.26463e-08	0.0295429	0.128765	8.07787e-06	5.93342e-05	7	8	8	8.04065e-05	Brain_Anterior_cingulate_cortex_BA24
ENSG00000101460	MAP1LC3A	-4.93213	-0.0657508	8.13398e-07	0.158452	0.145535	1.8662e-06	1.54771e-05	9	9	9	0.000894854	Brain_Anterior_cingulate_cortex_BA24
ENSG00000196126	HLA-DRB1	-4.85117	-0.0748634	1.22734e-06	0.131867	0.407666	3.32845e-18	1.73541e-16	14	23	23	0.00118147	Brain_Anterior_cingulate_cortex_BA24
ENSG00000050393	MCUR1	-4.68333	-0.0536153	2.82252e-06	0.202559	0.29635	1.02618e-12	2.52567e-11	15	15	15	0.00241513	Brain_Anterior_cingulate_cortex_BA24
ENSG00000054938	CHRDL2	4.6421	0.565996	3.44881e-06	0.00219986	0.0485364	0.00733281	0.0255353	7	7	7	0.00265593	Brain_Anterior_cingulate_cortex_BA24
ENSG00000126005	MMP24OS	4.60345	0.0475845	4.15556e-06	0.270651	0.327066	3.84851e-14	1.15116e-12	4	4	4	0.00290927	Brain_Anterior_cingulate_cortex_BA24
ENSG00000198231	DDX42	4.58254	0.0586937	4.59354e-06	0.16266	0.220378	1.99813e-09	3.00723e-08	7	7	7	0.0029479	Brain_Anterior_cingulate_cortex_BA24
ENSG00000231852	CYP21A2	4.56348	0.0691828	5.03118e-06	0.119781	0.168675	2.38151e-07	2.43311e-06	26	31	31	0.00298039	Brain_Anterior_cingulate_cortex_BA24
ENSG00000174945	AMZ1	-4.43917	-0.074918	9.0306e-06	0.106393	0.0754462	0.000760398	0.00351877	14	15	15	0.00496748	Brain_Anterior_cingulate_cortex_BA24
ENSG00000109919	MTCH2	4.39943	0.0854876	1.08533e-05	0.0629982	0.108347	4.68468e-05	0.000291021	6	6	6	0.0055721	Brain_Anterior_cingulate_cortex_BA24
ENSG00000162877	PM20D1	-4.3854	-0.0661562	1.15772e-05	0.144351	0.221286	1.8327e-09	2.7873e-08	12	12	12	0.00557224	Brain_Anterior_cingulate_cortex_BA24
ENSG00000069275	NUCKS1	-4.34993	-0.100701	1.36181e-05	0.0540346	0.095335	0.000141803	0.000789877	12	12	12	0.00563091	Brain_Anterior_cingulate_cortex_BA24
ENSG00000232629	HLA-DQB2	4.3497	0.0564946	1.36324e-05	0.191932	0.561594	9.54038e-28	1.68783e-25	11	13	13	0.00563091	Brain_Anterior_cingulate_cortex_BA24
ENSG00000198909	MAP3K3	-4.34555	-0.0895657	1.38926e-05	0.0638685	0.206555	7.36617e-09	9.89438e-08	3	3	3	0.00563091	Brain_Anterior_cingulate_cortex_BA24
ENSG00000165915	SLC39A13	4.30769	0.176101	1.64966e-05	0.0146851	0.0626143	0.00223757	0.0090266	2	2	2	0.00632863	Brain_Anterior_cingulate_cortex_BA24
ENSG00000083123	BCKDHB	-4.2977	-0.160782	1.72577e-05	0.0219572	0.0293149	0.038126	0.105787	6	6	6	0.00632863	Brain_Anterior_cingulate_cortex_BA24
ENSG00000131069	ACSS2	-4.27372	-0.101278	1.92241e-05	0.0498664	0.0302656	0.0350858	0.0984466	5	5	5	0.00672931	Brain_Anterior_cingulate_cortex_BA24
ENSG00000197536	C5orf56	-4.17463	-0.0665516	2.98471e-05	0.117225	0.205096	8.44453e-09	1.12263e-07	13	13	13	0.00999358	Brain_Anterior_cingulate_cortex_BA24
ENSG00000250742	LINC02381	4.11639	0.112416	3.84854e-05	0.0363672	0.0559347	0.00392629	0.0147737	7	7	7	0.012349	Brain_Anterior_cingulate_cortex_BA24
ENSG00000196735	HLA-DQA1	-4.05743	-0.0796079	4.96163e-05	0.08012	0.160923	4.77071e-07	4.53185e-06	5	7	7	0.0143401	Brain_Anterior_cingulate_cortex_BA24
ENSG00000147676	MAL2	4.05456	0.142628	5.02278e-05	0.0229546	0.0482598	0.00750651	0.0260569	10	10	10	0.0143401	Brain_Anterior_cingulate_cortex_BA24
ENSG00000271936	AC012073.1	-4.05434	-0.276742	5.02771e-05	0.00587545	0.0633155	0.00210941	0.00856133	8	8	8	0.0143401	Brain_Anterior_cingulate_cortex_BA24
ENSG00000170175	CHRNB1	-4.04421	-0.084274	5.25008e-05	0.062161	0.118276	1.99942e-05	0.000135028	5	5	5	0.0144396	Brain_Anterior_cingulate_cortex_BA24
ENSG00000163257	DCAF16	-4.01809	-0.130931	5.86719e-05	0.0274173	0.0360841	0.0211956	0.0637408	2	2	2	0.0155804	Brain_Anterior_cingulate_cortex_BA24
ENSG00000170802	FOXN2	4.0044	0.0357921	6.21743e-05	0.320645	0.304929	4.15946e-13	1.07891e-11	6	6	6	0.0159601	Brain_Anterior_cingulate_cortex_BA24
ENSG00000136448	NMT1	3.95376	0.0942964	7.69318e-05	0.0486861	0.17409	1.46121e-07	1.55264e-06	4	4	4	0.0191113	Brain_Anterior_cingulate_cortex_BA24
ENSG00000084463	WBP11	-3.92732	-0.131288	8.58985e-05	0.0266942	0.0484745	0.00737134	0.0256436	4	4	4	0.020672	Brain_Anterior_cingulate_cortex_BA24
ENSG00000143740	SNAP47	-3.91223	-0.120712	9.14483e-05	0.0275844	0.260331	4.0732e-11	7.98401e-10	3	3	3	0.0213407	Brain_Anterior_cingulate_cortex_BA24
ENSG00000197157	SND1	-3.90123	-0.156974	9.57033e-05	0.0152726	0.0670343	0.0015429	0.0065457	1	1	1	0.0216768	Brain_Anterior_cingulate_cortex_BA24
ENSG00000261324	AC010168.2	-3.84589	-0.163215	0.000120118	0.0163632	0.186528	4.7089e-08	5.50364e-07	7	7	7	0.0264294	Brain_Anterior_cingulate_cortex_BA24
ENSG00000160746	ANO10	-3.83884	-0.144682	0.000123615	0.0194485	0.115438	2.55183e-05	0.000167843	12	12	12	0.0264432	Brain_Anterior_cingulate_cortex_BA24
ENSG00000131023	LATS1	3.80643	0.0893774	0.000140988	0.0488177	0.0367738	0.0199751	0.0606164	7	7	7	0.0293446	Brain_Anterior_cingulate_cortex_BA24
ENSG00000231760	AL355312.2	3.79795	0.0401305	0.000145897	0.249629	0.127269	9.19667e-06	6.66766e-05	8	8	8	0.0295672	Brain_Anterior_cingulate_cortex_BA24
ENSG00000115526	CHST10	-3.75401	-0.0717138	0.000174027	0.0792136	0.0964973	0.000128489	0.000723896	9	9	9	0.0343637	Brain_Anterior_cingulate_cortex_BA24
ENSG00000119147	ECRG4	-3.70796	-0.0539322	0.000208932	0.119613	0.186902	4.55005e-08	5.327e-07	1	1	1	0.0402246	Brain_Anterior_cingulate_cortex_BA24
ENSG00000134285	FKBP11	3.69738	0.0698705	0.000217839	0.0771003	0.183252	6.35439e-08	7.19134e-07	6	6	6	0.0409165	Brain_Anterior_cingulate_cortex_BA24
ENSG00000225914	TSBP1-AS1	-3.6907	-0.0875227	0.000223633	0.0520729	0.152628	9.97604e-07	8.77205e-06	11	11	11	0.0410048	Brain_Anterior_cingulate_cortex_BA24
ENSG00000213963	AC019080.1	3.67543	0.0916377	0.000237454	0.0447525	0.100682	9.0044e-05	0.000525464	4	5	5	0.0425263	Brain_Anterior_cingulate_cortex_BA24
ENSG00000101019	UQCC1	6.94401	0.171525	3.81112e-12	0.0498559	0.138349	9.29077e-08	6.2604e-07	11	11	11	3.84503e-08	Brain_Caudate_basal_ganglia
ENSG00000237541	HLA-DQA2	6.34548	0.0533277	2.21729e-10	0.454058	0.538211	4.77433e-34	6.8286e-32	8	8	8	1.11851e-06	Brain_Caudate_basal_ganglia
ENSG00000125965	GDF5	-6.22309	-0.164581	4.87446e-10	0.0426151	0.0815308	5.44407e-05	0.000226731	9	9	9	1.63928e-06	Brain_Caudate_basal_ganglia
ENSG00000163235	TGFA	-5.95493	-0.150562	2.60179e-09	0.0445317	0.134661	1.41789e-07	9.30785e-07	4	4	4	6.56237e-06	Brain_Caudate_basal_ganglia
ENSG00000139055	ERP27	-5.87612	-0.11399	4.19986e-09	0.0716508	0.0603756	0.000553597	0.00186155	10	10	10	8.47447e-06	Brain_Caudate_basal_ganglia
ENSG00000213676	ATF6B	5.57698	0.093167	2.44723e-08	0.0974406	0.148491	2.88421e-08	2.1103e-07	14	14	14	4.11502e-05	Brain_Caudate_basal_ganglia
ENSG00000204315	FKBPL	-5.23631	-0.254574	1.63819e-07	0.0108126	0.048566	0.00201706	0.00597704	11	14	14	0.00023611	Brain_Caudate_basal_ganglia
ENSG00000204435	CSNK2B	-5.01363	-0.213662	5.34126e-07	0.0151246	0.0722205	0.00015135	0.000575785	4	4	4	0.0006736	Brain_Caudate_basal_ganglia
ENSG00000069275	NUCKS1	-4.93713	-0.146114	7.92788e-07	0.0339367	0.0682044	0.00023501	0.0008562	7	7	7	0.000814204	Brain_Caudate_basal_ganglia
ENSG00000101460	MAP1LC3A	-4.93366	-0.065949	8.07021e-07	0.157645	0.198287	7.73123e-11	8.15783e-10	9	9	9	0.000814204	Brain_Caudate_basal_ganglia
ENSG00000172613	RAD9A	4.77765	0.0818861	1.7736e-06	0.0852677	0.177673	9.31873e-10	8.49383e-09	2	2	2	0.00162671	Brain_Caudate_basal_ganglia
ENSG00000126005	MMP24OS	4.75164	0.0530858	2.01772e-06	0.230004	0.352505	7.25838e-20	2.14992e-18	12	12	12	0.0016964	Brain_Caudate_basal_ganglia
ENSG00000050393	MCUR1	-4.64353	-0.0435908	3.42505e-06	0.301854	0.40199	3.29899e-23	1.37504e-21	31	31	31	0.0026581	Brain_Caudate_basal_ganglia
ENSG00000198231	DDX42	4.60694	0.0804883	4.08645e-06	0.0885139	0.187847	2.74704e-10	2.69061e-09	3	4	4	0.00294487	Brain_Caudate_basal_ganglia
ENSG00000131653	TRAF7	-4.58812	-0.461236	4.47258e-06	0.00383064	0.029253	0.0171049	0.0397756	4	4	4	0.00300825	Brain_Caudate_basal_ganglia
ENSG00000231852	CYP21A2	4.52728	0.0722588	5.97489e-06	0.108199	0.155415	1.28926e-08	9.94544e-08	22	26	26	0.00374228	Brain_Caudate_basal_ganglia
ENSG00000109919	MTCH2	4.51401	0.0563516	6.36136e-06	0.153036	0.213318	1.2135e-11	1.42441e-10	7	7	7	0.00374228	Brain_Caudate_basal_ganglia
ENSG00000108604	SMARCD2	-4.50374	-0.318942	6.67669e-06	0.00533512	0.0325627	0.0118071	0.0286426	2	3	3	0.00374228	Brain_Caudate_basal_ganglia
ENSG00000196666	FAM180B	4.38961	0.126326	1.13554e-05	0.0286296	0.0947788	1.26059e-05	5.94345e-05	1	1	1	0.00586652	Brain_Caudate_basal_ganglia
ENSG00000198909	MAP3K3	-4.38281	-0.0835295	1.1716e-05	0.0743806	0.0848593	3.77334e-05	0.000162196	5	5	5	0.00586652	Brain_Caudate_basal_ganglia
ENSG00000172247	C1QTNF4	-4.37379	-0.0713558	1.2211e-05	0.0908618	0.0998735	7.15944e-06	3.55031e-05	5	5	5	0.00586652	Brain_Caudate_basal_ganglia
ENSG00000143740	SNAP47	-4.34511	-0.0792598	1.39209e-05	0.0803389	0.155481	1.27925e-08	9.87553e-08	6	6	6	0.00638399	Brain_Caudate_basal_ganglia
ENSG00000162877	PM20D1	-4.3245	-0.0555261	1.52881e-05	0.193723	0.183811	4.46726e-10	4.26545e-09	14	14	14	0.00670618	Brain_Caudate_basal_ganglia
ENSG00000165917	RAPSN	-4.28019	-0.0866658	1.86733e-05	0.0671509	0.132601	1.79428e-07	1.15607e-06	9	9	9	0.0078498	Brain_Caudate_basal_ganglia
ENSG00000133065	SLC41A1	4.17872	0.104887	2.9316e-05	0.0446365	0.0421073	0.00410145	0.0112945	15	15	15	0.0118308	Brain_Caudate_basal_ganglia
ENSG00000165915	SLC39A13	4.13332	0.131959	3.57558e-05	0.0242728	0.0648259	0.000340187	0.00119532	5	5	5	0.0133984	Brain_Caudate_basal_ganglia
ENSG00000111371	SLC38A1	4.13267	0.643233	3.58567e-05	0.00115573	0.057759	0.000737082	0.00241401	10	10	10	0.0133984	Brain_Caudate_basal_ganglia
ENSG00000119487	MAPKAP1	4.08419	0.158571	4.42301e-05	0.0194092	0.0533953	0.00118828	0.00371143	9	9	9	0.015937	Brain_Caudate_basal_ganglia
ENSG00000158865	SLC5A11	4.06378	0.0795871	4.82838e-05	0.0585245	0.0341786	0.00986147	0.0244772	6	6	6	0.0167978	Brain_Caudate_basal_ganglia
ENSG00000196735	HLA-DQA1	-4.04227	-0.0809171	5.29362e-05	0.0767778	0.255752	5.42553e-14	8.38607e-13	7	9	9	0.0178025	Brain_Caudate_basal_ganglia
ENSG00000170175	CHRNB1	-4.01576	-0.0615766	5.92535e-05	0.114707	0.239875	4.24498e-13	5.94924e-12	9	9	9	0.0192841	Brain_Caudate_basal_ganglia
ENSG00000083123	BCKDHB	-3.9873	-0.135601	6.68306e-05	0.0270389	0.0832108	4.52486e-05	0.000191465	10	10	10	0.0210704	Brain_Caudate_basal_ganglia
ENSG00000117280	RAB29	3.95791	0.048737	7.561e-05	0.195359	0.198474	7.55694e-11	7.99008e-10	18	19	19	0.023116	Brain_Caudate_basal_ganglia
ENSG00000170802	FOXN2	3.92418	0.0377125	8.70268e-05	0.27766	0.453093	5.86985e-27	3.58404e-25	11	11	11	0.0247354	Brain_Caudate_basal_ganglia
ENSG00000240053	LY6G5B	-3.91903	-0.0650232	8.8906e-05	0.10872	0.303049	9.1488e-17	1.9278e-15	13	15	15	0.0247354	Brain_Caudate_basal_ganglia
ENSG00000136448	NMT1	3.91582	0.0616138	9.00984e-05	0.111283	0.178395	8.54907e-10	7.82646e-09	8	8	8	0.0247354	Brain_Caudate_basal_ganglia
ENSG00000084463	WBP11	-3.91418	-0.115245	9.07136e-05	0.0342401	0.0456186	0.00278746	0.00800295	7	7	7	0.0247354	Brain_Caudate_basal_ganglia
ENSG00000197157	SND1	-3.89783	-0.145822	9.70578e-05	0.0176702	0.133097	1.69532e-07	1.09807e-06	3	3	3	0.0257485	Brain_Caudate_basal_ganglia
ENSG00000134294	SLC38A2	-3.89173	-0.416943	9.95333e-05	0.00222184	0.0639971	0.000372485	0.00129875	6	6	6	0.0257485	Brain_Caudate_basal_ganglia
ENSG00000163257	DCAF16	-3.87585	-0.137363	0.000106253	0.0229481	0.028027	0.0196372	0.0450124	2	2	2	0.0267996	Brain_Caudate_basal_ganglia
ENSG00000196126	HLA-DRB1	-3.85712	-0.075656	0.00011473	0.0751591	0.368821	6.1266e-21	2.01473e-19	9	19	19	0.028232	Brain_Caudate_basal_ganglia
ENSG00000261324	AC010168.2	-3.77117	-0.0875997	0.000162484	0.0540227	0.117447	1.00111e-06	5.71805e-06	4	4	4	0.039031	Brain_Caudate_basal_ganglia
ENSG00000131023	LATS1	3.74945	0.0853425	0.000177223	0.0526896	0.0699124	0.000194912	0.000722425	6	6	6	0.0415815	Brain_Caudate_basal_ganglia
ENSG00000197536	C5orf56	-3.71795	-0.0869678	0.000200847	0.0541708	0.170987	2.06478e-09	1.79205e-08	1	1	1	0.045256	Brain_Caudate_basal_ganglia
ENSG00000204290	BTNL2	-3.71668	-0.0632207	0.000201856	0.0915987	0.133642	1.59305e-07	1.03633e-06	15	16	16	0.045256	Brain_Caudate_basal_ganglia
ENSG00000214435	AS3MT	3.70413	0.0327329	0.000212121	0.344315	0.244469	2.35051e-13	3.39207e-12	13	13	13	0.0465238	Brain_Caudate_basal_ganglia
ENSG00000279685	MAPT-IT1	3.69565	0.121317	0.000219321	0.0245139	0.069163	0.000211588	0.000778043	9	9	9	0.0470793	Brain_Caudate_basal_ganglia
ENSG00000255389	Z97989.1	-3.68218	-0.0302688	0.000231249	0.427167	0.621492	2.27414e-42	1.07929e-39	18	18	18	0.0486057	Brain_Caudate_basal_ganglia
ENSG00000198945	L3MBTL3	-3.66667	-0.0608686	0.000245733	0.0939346	0.0359083	0.00813727	0.020697	1	1	1	0.0490814	Brain_Caudate_basal_ganglia
ENSG00000131069	ACSS2	-3.66469	-0.127508	0.000247642	0.0228021	0.22158	4.32455e-12	5.36892e-11	14	14	14	0.0490814	Brain_Caudate_basal_ganglia
ENSG00000267467	APOC4	3.66421	0.116912	0.000248107	0.0286789	0.0234767	0.0329295	0.0712058	12	12	12	0.0490814	Brain_Caudate_basal_ganglia
ENSG00000237541	HLA-DQA2	6.43509	0.049918	1.23403e-10	0.531113	0.450891	2.70856e-24	1.07288e-22	13	14	14	1.33165e-06	Brain_Cerebellar_Hemisphere
ENSG00000213676	ATF6B	6.07347	0.146264	1.25175e-09	0.0480135	0.0322113	0.0174756	0.0375996	3	3	3	6.75384e-06	Brain_Cerebellar_Hemisphere
ENSG00000242372	EIF6	5.48228	0.149946	4.19883e-08	0.0415474	0.0461825	0.00429086	0.0105773	5	5	5	0.000151032	Brain_Cerebellar_Hemisphere
ENSG00000163235	TGFA	-5.13574	-0.133314	2.81036e-07	0.0473067	0.0614253	0.000943398	0.00269639	10	10	10	0.000753811	Brain_Cerebellar_Hemisphere
ENSG00000101460	MAP1LC3A	-5.09471	-0.0460455	3.49277e-07	0.349545	0.319221	3.80297e-16	5.9935e-15	12	12	12	0.000753811	Brain_Cerebellar_Hemisphere
ENSG00000069275	NUCKS1	-4.94395	-0.182615	7.65569e-07	0.0215375	0.0382165	0.00952458	0.0218638	5	5	5	0.00137688	Brain_Cerebellar_Hemisphere
ENSG00000167964	RAB26	4.72989	0.106733	2.24643e-06	0.0598479	0.172491	1.09665e-08	6.91859e-08	10	10	10	0.00346304	Brain_Cerebellar_Hemisphere
ENSG00000131069	ACSS2	-4.68832	-0.0624116	2.75455e-06	0.157534	0.209445	1.92302e-10	1.53398e-09	8	8	8	0.00371554	Brain_Cerebellar_Hemisphere
ENSG00000198231	DDX42	4.49323	0.0591998	7.01514e-06	0.153193	0.213382	1.23761e-10	1.01133e-09	6	6	6	0.00840202	Brain_Cerebellar_Hemisphere
ENSG00000172247	C1QTNF4	-4.45453	-0.063724	8.40768e-06	0.118787	0.205318	3.04572e-10	2.3606e-09	8	9	9	0.00840202	Brain_Cerebellar_Hemisphere
ENSG00000196666	FAM180B	4.45056	0.154554	8.56475e-06	0.0201399	0.0778602	0.00018448	0.000606728	3	3	3	0.00840202	Brain_Cerebellar_Hemisphere
ENSG00000050393	MCUR1	-4.42436	-0.0421678	9.67298e-06	0.289321	0.290126	1.48703e-14	1.94363e-13	31	31	31	0.00869843	Brain_Cerebellar_Hemisphere
ENSG00000109919	MTCH2	4.40152	0.0875881	1.07497e-05	0.0600249	0.234978	1.06374e-11	9.76943e-11	4	4	4	0.0087462	Brain_Cerebellar_Hemisphere
ENSG00000198909	MAP3K3	-4.38075	-0.0830629	1.18271e-05	0.0751745	0.0885761	6.33658e-05	0.000226216	5	5	5	0.0087462	Brain_Cerebellar_Hemisphere
ENSG00000197536	C5orf56	-4.37474	-0.0490934	1.21576e-05	0.241714	0.174787	8.56972e-09	5.4933e-08	16	16	16	0.0087462	Brain_Cerebellar_Hemisphere
ENSG00000213619	NDUFS3	4.34371	0.068363	1.40097e-05	0.108661	0.175399	8.02377e-09	5.16567e-08	5	5	5	0.00944864	Brain_Cerebellar_Hemisphere
ENSG00000254837	AP001372.2	-4.30464	-0.111572	1.6726e-05	0.0436989	0.0438385	0.00542198	0.0131054	15	15	15	0.0106171	Brain_Cerebellar_Hemisphere
ENSG00000110066	KMT5B	-4.27482	-0.204079	1.91294e-05	0.0135792	0.0370966	0.010661	0.0242233	12	12	12	0.0114681	Brain_Cerebellar_Hemisphere
ENSG00000065054	SLC9A3R2	-4.2448	-0.200979	2.18785e-05	0.0139241	0.0796412	0.000154512	0.000515602	4	4	4	0.0124258	Brain_Cerebellar_Hemisphere
ENSG00000133065	SLC41A1	4.20436	0.120056	2.61825e-05	0.0350562	0.0874518	7.09014e-05	0.000251196	8	8	8	0.0141267	Brain_Cerebellar_Hemisphere
ENSG00000261123	AC009065.5	4.13333	0.260247	3.5754e-05	0.00770768	0.0270961	0.0294926	0.059997	1	1	1	0.0183724	Brain_Cerebellar_Hemisphere
ENSG00000240053	LY6G5B	-4.06689	-0.0653242	4.76442e-05	0.109041	0.343326	1.62397e-17	2.95937e-16	17	18	18	0.0233695	Brain_Cerebellar_Hemisphere
ENSG00000126005	MMP24OS	4.05007	0.0382502	5.12019e-05	0.3175	0.307095	1.78445e-15	2.59007e-14	11	11	11	0.0240226	Brain_Cerebellar_Hemisphere
ENSG00000117280	RAB29	4.03232	0.0525987	5.52287e-05	0.175067	0.201812	4.49362e-10	3.41022e-09	11	12	12	0.0248322	Brain_Cerebellar_Hemisphere
ENSG00000170802	FOXN2	4.00819	0.0348981	6.1187e-05	0.337455	0.620486	3.07322e-38	8.61996e-36	6	6	6	0.0262083	Brain_Cerebellar_Hemisphere
ENSG00000213760	ATP6V1G2	4.00073	0.154851	6.31466e-05	0.0186728	0.0394591	0.00840667	0.019496	12	16	16	0.0262083	Brain_Cerebellar_Hemisphere
ENSG00000272912	AL356608.1	3.9821	0.0446893	6.83092e-05	0.216431	0.289619	1.58304e-14	2.05488e-13	13	13	13	0.0273009	Brain_Cerebellar_Hemisphere
ENSG00000170175	CHRNB1	-3.957	-0.0622971	7.58962e-05	0.121373	0.17256	1.08848e-08	6.86913e-08	12	12	12	0.0285978	Brain_Cerebellar_Hemisphere
ENSG00000197375	SLC22A5	-3.954	-0.066506	7.68545e-05	0.0944622	0.177275	6.55618e-09	4.26851e-08	14	14	14	0.0285978	Brain_Cerebellar_Hemisphere
ENSG00000131023	LATS1	3.93544	0.0865785	8.30444e-05	0.0553977	0.0764523	0.000212213	0.000690933	18	18	18	0.0295851	Brain_Cerebellar_Hemisphere
ENSG00000025434	NR1H3	3.92987	0.10152	8.4991e-05	0.0411813	0.0731213	0.000295506	0.000933565	10	11	11	0.0295851	Brain_Cerebellar_Hemisphere
ENSG00000072682	P4HA2	-3.91341	-0.0622752	9.10018e-05	0.105213	0.174129	9.19829e-09	5.86543e-08	3	3	3	0.0306875	Brain_Cerebellar_Hemisphere
ENSG00000214435	AS3MT	3.90083	0.0316423	9.58637e-05	0.423052	0.512459	8.67145e-29	6.01955e-27	10	10	10	0.0313474	Brain_Cerebellar_Hemisphere
ENSG00000196126	HLA-DRB1	-3.8906	-0.0889593	9.99949e-05	0.0562952	0.332344	6.92534e-17	1.17781e-15	10	22	22	0.0317366	Brain_Cerebellar_Hemisphere
ENSG00000259933	AC009065.2	3.86854	0.103816	0.000109491	0.041279	0.0873547	7.15927e-05	0.000253537	5	5	5	0.0332008	Brain_Cerebellar_Hemisphere
ENSG00000197157	SND1	-3.86572	-0.0956766	0.000110762	0.0407963	0.10887	8.2294e-06	3.39784e-05	4	4	4	0.0332008	Brain_Cerebellar_Hemisphere
ENSG00000120253	NUP43	3.84488	0.0515722	0.000120611	0.148426	0.268499	2.06971e-13	2.3721e-12	4	4	4	0.0346744	Brain_Cerebellar_Hemisphere
ENSG00000204421	LY6G6C	-3.84186	-0.133321	0.000122104	0.0234766	0.0336395	0.0151174	0.0330397	6	6	6	0.0346744	Brain_Cerebellar_Hemisphere
ENSG00000155034	FBXL18	3.83244	0.377987	0.000126877	0.00282389	0.132982	6.99709e-07	3.41722e-06	2	2	2	0.0351059	Brain_Cerebellar_Hemisphere
ENSG00000231760	AL355312.2	3.80972	0.0398396	0.000139123	0.2547	0.0540555	0.00196042	0.00522275	10	10	10	0.0375319	Brain_Cerebellar_Hemisphere
ENSG00000277245	AC084782.3	3.79204	0.126259	0.000149412	0.024596	0.0450263	0.00481549	0.0117547	7	7	7	0.0393246	Brain_Cerebellar_Hemisphere
ENSG00000250742	LINC02381	3.77721	0.105176	0.000158596	0.0347604	0.0612658	0.000958452	0.0027349	8	8	8	0.0407478	Brain_Cerebellar_Hemisphere
ENSG00000179010	MRFAP1	-3.76948	-0.169961	0.000163588	0.0150203	0.0776048	0.000189227	0.000620867	4	4	4	0.041053	Brain_Cerebellar_Hemisphere
ENSG00000267288	AC138150.2	-3.75014	-0.085301	0.000176735	0.0503041	0.142313	2.6592e-07	1.37779e-06	12	12	12	0.0419476	Brain_Cerebellar_Hemisphere
ENSG00000261324	AC010168.2	-3.74759	-0.088358	0.000178539	0.0525707	0.106265	1.07103e-05	4.34696e-05	4	4	4	0.0419476	Brain_Cerebellar_Hemisphere
ENSG00000138246	DNAJC13	3.74721	0.109449	0.000178815	0.0308256	0.0652904	0.000642947	0.0019029	9	9	9	0.0419476	Brain_Cerebellar_Hemisphere
ENSG00000115526	CHST10	-3.72714	-0.0703479	0.000193668	0.081071	0.232067	1.48626e-11	1.34242e-10	7	7	7	0.0444653	Brain_Cerebellar_Hemisphere
ENSG00000227014	AC007285.1	-3.70909	-0.417659	0.000208005	0.00214081	0.0308892	0.0199932	0.0423665	1	1	1	0.0460119	Brain_Cerebellar_Hemisphere
ENSG00000119147	ECRG4	-3.70796	-0.0542612	0.000208932	0.118167	0.0862004	8.03417e-05	0.000281589	1	1	1	0.0460119	Brain_Cerebellar_Hemisphere
ENSG00000270175	AC023509.3	3.69348	0.197819	0.000221208	0.0107585	0.0326316	0.0167449	0.0362016	3	3	3	0.0477169	Brain_Cerebellar_Hemisphere
ENSG00000160991	ORAI2	-3.68857	-0.078471	0.000225518	0.0587946	0.140601	3.17761e-07	1.6277e-06	3	3	3	0.0477169	Brain_Cerebellar_Hemisphere
ENSG00000255389	Z97989.1	-3.67717	-0.0302738	0.000235838	0.426065	0.54843	1.1078e-31	1.17314e-29	18	18	18	0.048941	Brain_Cerebellar_Hemisphere
ENSG00000198945	L3MBTL3	-3.66667	-0.064151	0.000245733	0.0845678	0.114923	4.45232e-06	1.91926e-05	1	1	1	0.0495939	Brain_Cerebellar_Hemisphere
ENSG00000186625	KATNA1	3.66413	0.0937973	0.000248176	0.0392632	0.0628213	0.000821396	0.0023788	7	7	7	0.0495939	Brain_Cerebellar_Hemisphere
ENSG00000196126	HLA-DRB1	-5.93102	-0.0950654	3.01065e-09	0.124145	0.442385	4.60812e-28	1.49968e-26	20	34	34	1.80154e-05	Brain_Cerebellum
ENSG00000163235	TGFA	-5.92836	-0.175978	3.05968e-09	0.0327426	0.0453216	0.00196952	0.00470867	4	4	4	1.80154e-05	Brain_Cerebellum
ENSG00000237541	HLA-DQA2	5.67724	0.0473607	1.36886e-08	0.43917	0.403181	5.46195e-25	1.33939e-23	10	12	12	5.37325e-05	Brain_Cerebellum
ENSG00000167964	RAB26	5.27928	0.088571	1.29692e-07	0.117968	0.108026	1.18136e-06	4.70638e-06	24	24	24	0.000381814	Brain_Cerebellum
ENSG00000101460	MAP1LC3A	-5.06402	-0.0704797	4.10515e-07	0.143767	0.464377	6.99138e-30	2.63476e-28	8	8	8	0.000966844	Brain_Cerebellum
ENSG00000069275	NUCKS1	-4.95008	-0.13168	7.41819e-07	0.0413267	0.0597111	0.000362927	0.000988735	12	12	12	0.00145594	Brain_Cerebellum
ENSG00000081692	JMJD4	4.63344	0.229924	3.59639e-06	0.0105533	0.0315779	0.0100497	0.0208308	7	7	7	0.00557799	Brain_Cerebellum
ENSG00000254837	AP001372.2	-4.5979	-0.148188	4.26774e-06	0.0283711	0.028283	0.0149304	0.0297969	21	21	21	0.00557799	Brain_Cerebellum
ENSG00000242372	EIF6	4.59341	0.206324	4.36068e-06	0.0156391	0.0868567	1.47973e-05	5.05963e-05	1	1	1	0.00557799	Brain_Cerebellum
ENSG00000198231	DDX42	4.57612	0.0841087	4.73675e-06	0.0799846	0.297618	1.32481e-17	1.64941e-16	5	7	7	0.00557799	Brain_Cerebellum
ENSG00000198909	MAP3K3	-4.48631	-0.0789571	7.24659e-06	0.087287	0.121698	2.25958e-07	9.99809e-07	9	9	9	0.00772498	Brain_Cerebellum
ENSG00000172247	C1QTNF4	-4.45424	-0.0636687	8.41892e-06	0.118944	0.135809	4.01551e-08	1.94664e-07	8	9	9	0.00772498	Brain_Cerebellum
ENSG00000240053	LY6G5B	-4.45148	-0.0779228	8.52791e-06	0.0917935	0.388153	7.29845e-24	1.61435e-22	13	14	14	0.00772498	Brain_Cerebellum
ENSG00000197536	C5orf56	-4.42853	-0.0616933	9.48781e-06	0.153198	0.24391	2.99187e-14	2.75448e-13	12	12	12	0.00798061	Brain_Cerebellum
ENSG00000196666	FAM180B	4.41141	0.0643878	1.02698e-05	0.114505	0.15021	6.72658e-09	3.59647e-08	9	10	10	0.00806244	Brain_Cerebellum
ENSG00000109919	MTCH2	4.38841	0.0856815	1.14181e-05	0.0623926	0.110484	8.78666e-07	3.5627e-06	7	7	7	0.00840376	Brain_Cerebellum
ENSG00000126005	MMP24OS	4.29051	0.0417072	1.78267e-05	0.298644	0.418042	3.94722e-26	1.08309e-24	17	17	17	0.0123486	Brain_Cerebellum
ENSG00000133065	SLC41A1	4.20238	0.121038	2.64124e-05	0.0345115	0.147617	9.2959e-09	4.89171e-08	8	8	8	0.0172796	Brain_Cerebellum
ENSG00000170175	CHRNB1	-4.18447	-0.0659135	2.85832e-05	0.107555	0.178367	1.89609e-10	1.19378e-09	8	8	8	0.0177156	Brain_Cerebellum
ENSG00000054938	CHRDL2	-4.13002	-0.106126	3.62739e-05	0.0428436	0.030522	0.0114053	0.0233889	14	14	14	0.0213581	Brain_Cerebellum
ENSG00000182747	SLC35D3	4.11262	0.396587	3.91192e-05	0.00307816	0.0331404	0.00833743	0.017582	7	7	7	0.0219365	Brain_Cerebellum
ENSG00000272912	AL356608.1	4.03662	0.0466949	5.42268e-05	0.203029	0.287161	6.22252e-17	7.37949e-16	14	14	14	0.0276249	Brain_Cerebellum
ENSG00000131069	ACSS2	-4.03296	-0.157646	5.50793e-05	0.0184338	0.241648	4.09434e-14	3.72376e-13	8	8	8	0.0276249	Brain_Cerebellum
ENSG00000213619	NDUFS3	4.0278	0.150932	5.63007e-05	0.017717	0.0703247	0.000104245	0.000311266	4	4	4	0.0276249	Brain_Cerebellum
ENSG00000117280	RAB29	4.01647	0.0515859	5.90764e-05	0.180364	0.240443	4.83718e-14	4.37096e-13	12	13	13	0.0278274	Brain_Cerebellum
ENSG00000170802	FOXN2	3.97693	0.0261533	6.98111e-05	0.589224	0.706262	5.64877e-57	7.41083e-54	11	11	11	0.0316191	Brain_Cerebellum
ENSG00000136448	NMT1	3.9421	0.0635096	8.07727e-05	0.105573	0.15359	4.40622e-09	2.41617e-08	7	7	7	0.0352288	Brain_Cerebellum
ENSG00000250742	LINC02381	3.90644	0.0956539	9.36656e-05	0.0444297	0.114895	5.15785e-07	2.16494e-06	8	8	8	0.0393931	Brain_Cerebellum
ENSG00000197375	SLC22A5	-3.88619	-0.0657415	0.00010183	0.0928516	0.182378	1.1305e-10	7.30163e-10	18	18	18	0.0413502	Brain_Cerebellum
ENSG00000214435	AS3MT	3.8777	0.0319015	0.000105449	0.409192	0.509384	7.58092e-34	4.22099e-32	10	10	10	0.0413924	Brain_Cerebellum
ENSG00000197157	SND1	-3.8662	-0.0946845	0.000110543	0.041664	0.0503031	0.0010959	0.00275662	4	4	4	0.0419919	Brain_Cerebellum
ENSG00000177311	ZBTB38	-3.85727	-0.423381	0.000114662	0.00218946	0.0384062	0.00445768	0.00991116	6	6	6	0.0421957	Brain_Cerebellum
ENSG00000084463	WBP11	-3.82835	-0.0950489	0.000129003	0.0475167	0.0799935	3.33408e-05	0.000108203	5	5	5	0.0449776	Brain_Cerebellum
ENSG00000131023	LATS1	3.82672	0.0900304	0.000129861	0.0484681	0.193878	2.53455e-11	1.74378e-10	6	6	6	0.0449776	Brain_Cerebellum
ENSG00000101019	UQCC1	6.97191	0.182248	3.12662e-12	0.0449057	0.0594443	0.000426976	0.00138318	9	9	9	3.27513e-08	Brain_Cortex
ENSG00000125965	GDF5	-6.42612	-0.260704	1.30898e-10	0.0181535	0.0796798	4.1214e-05	0.000163354	3	3	3	5.83166e-07	Brain_Cortex
ENSG00000237541	HLA-DQA2	6.38896	0.0537259	1.67017e-10	0.452559	0.491881	1.13517e-31	8.57296e-30	9	10	10	5.83166e-07	Brain_Cortex
ENSG00000139055	ERP27	-6.011	-0.1682	1.84384e-09	0.0328939	0.0254807	0.022242	0.0486479	11	11	11	4.82857e-06	Brain_Cortex
ENSG00000163235	TGFA	-5.9481	-0.177183	2.71276e-09	0.0320416	0.169949	8.16245e-10	6.5309e-09	4	4	4	5.68324e-06	Brain_Cortex
ENSG00000213676	ATF6B	5.50817	0.0969771	3.62586e-08	0.0880794	0.108716	1.38114e-06	6.98051e-06	8	8	8	6.33015e-05	Brain_Cortex
ENSG00000232810	TNF	5.1741	0.220353	2.29012e-07	0.0150221	0.0323763	0.0098339	0.023475	6	6	6	0.0003427	Brain_Cortex
ENSG00000101460	MAP1LC3A	-5.1462	-0.0719274	2.65814e-07	0.143757	0.335098	9.79186e-20	2.2691e-18	17	17	17	0.00034805	Brain_Cortex
ENSG00000078747	ITCH	-4.97033	-0.252048	6.68383e-07	0.0107887	0.0247361	0.0243139	0.0526693	4	4	4	0.000777924	Brain_Cortex
ENSG00000109919	MTCH2	4.80021	0.057373	1.58503e-06	0.177821	0.348533	1.20992e-20	3.1054e-19	9	9	9	0.00166032	Brain_Cortex
ENSG00000069275	NUCKS1	-4.76936	-0.142821	1.84814e-06	0.0331668	0.030514	0.0122427	0.0286008	8	8	8	0.00175993	Brain_Cortex
ENSG00000231852	CYP21A2	4.67092	0.0534142	2.99859e-06	0.208142	0.250992	2.00481e-14	2.70508e-13	35	39	39	0.00261752	Brain_Cortex
ENSG00000050393	MCUR1	-4.616	-0.0480344	3.91207e-06	0.243393	0.401467	2.07589e-24	7.56654e-23	19	19	19	0.00315223	Brain_Cortex
ENSG00000242372	EIF6	4.59341	0.348699	4.36068e-06	0.00547532	0.0331367	0.00899439	0.0216855	1	1	1	0.0031749	Brain_Cortex
ENSG00000172247	C1QTNF4	-4.5847	-0.0637218	4.54639e-06	0.12661	0.0715428	0.000105701	0.000388923	11	12	12	0.0031749	Brain_Cortex
ENSG00000126005	MMP24OS	4.5583	0.0445872	5.15682e-06	0.304228	0.422759	5.12273e-26	2.13396e-24	6	6	6	0.00337611	Brain_Cortex
ENSG00000225914	TSBP1-AS1	-4.48916	-0.116256	7.1506e-06	0.0422684	0.079867	4.03291e-05	0.000160119	5	5	5	0.00428595	Brain_Cortex
ENSG00000131069	ACSS2	-4.47656	-0.144327	7.58538e-06	0.0270781	0.0326693	0.00950134	0.0227666	5	5	5	0.00428595	Brain_Cortex
ENSG00000232629	HLA-DQB2	4.47131	0.0647669	7.77404e-06	0.14765	0.605587	6.98637e-43	1.78877e-40	20	23	23	0.00428595	Brain_Cortex
ENSG00000272129	AL359715.3	4.44601	0.111528	8.74815e-06	0.050719	0.0816758	3.26951e-05	0.000131804	15	15	15	0.00458184	Brain_Cortex
ENSG00000196666	FAM180B	4.42612	0.154992	9.59442e-06	0.0197398	0.0945799	7.27281e-06	3.26825e-05	3	3	3	0.00478579	Brain_Cortex
ENSG00000101000	PROCR	4.37602	0.402924	1.20865e-05	0.00359517	0.0226494	0.0312481	0.0658754	6	6	6	0.00570678	Brain_Cortex
ENSG00000198231	DDX42	4.36156	0.0536957	1.29139e-05	0.170921	0.28202	2.58643e-16	4.26904e-15	14	16	16	0.00570678	Brain_Cortex
ENSG00000198909	MAP3K3	-4.35753	-0.0873891	1.31537e-05	0.0673654	0.116479	5.50489e-07	2.96727e-06	3	3	3	0.00570678	Brain_Cortex
ENSG00000204420	MPIG6B	4.3499	0.145821	1.362e-05	0.0230369	0.0274818	0.0175251	0.0393914	7	7	7	0.00570678	Brain_Cortex
ENSG00000174945	AMZ1	-4.32854	-0.0541773	1.50099e-05	0.186415	0.238133	1.15732e-13	1.42678e-12	33	35	35	0.00604725	Brain_Cortex
ENSG00000172613	RAD9A	4.27757	0.0626481	1.88947e-05	0.113272	0.315982	1.78951e-18	3.6091e-17	4	4	4	0.00733044	Brain_Cortex
ENSG00000084463	WBP11	-4.19687	-0.0888907	2.70625e-05	0.0612366	0.0692623	0.000137561	0.000494961	8	8	8	0.0101243	Brain_Cortex
ENSG00000133065	SLC41A1	4.17136	0.106829	3.02794e-05	0.042924	0.076018	6.29922e-05	0.000242087	12	12	12	0.0109371	Brain_Cortex
ENSG00000162877	PM20D1	-4.12754	-0.0545768	3.66665e-05	0.1706	0.104522	2.26496e-06	1.10691e-05	9	9	9	0.0127269	Brain_Cortex
ENSG00000165917	RAPSN	-4.11475	-0.227601	3.87594e-05	0.0087972	0.0852801	2.15098e-05	8.94964e-05	10	10	10	0.0127269	Brain_Cortex
ENSG00000143740	SNAP47	-4.11404	-0.0608393	3.88792e-05	0.120392	0.278989	3.98693e-16	6.44386e-15	14	14	14	0.0127269	Brain_Cortex
ENSG00000170175	CHRNB1	-4.10046	-0.0648985	4.12324e-05	0.10794	0.158974	3.1958e-09	2.35589e-08	8	8	8	0.0130882	Brain_Cortex
ENSG00000165915	SLC39A13	4.06262	0.120139	4.85248e-05	0.0283692	0.0961371	6.06147e-06	2.76714e-05	7	7	7	0.0149499	Brain_Cortex
ENSG00000115526	CHST10	-4.04068	-0.0778093	5.32973e-05	0.0780489	0.167408	1.12122e-09	8.79345e-09	7	7	7	0.0159511	Brain_Cortex
ENSG00000197536	C5orf56	-4.03095	-0.0727251	5.55512e-05	0.0910794	0.285874	1.488e-16	2.51332e-15	8	8	8	0.0161639	Brain_Cortex
ENSG00000163257	DCAF16	-4.02019	-0.127194	5.81521e-05	0.0291406	0.0406398	0.00374899	0.00991811	4	4	4	0.0164633	Brain_Cortex
ENSG00000197208	SLC22A4	3.96869	0.780239	7.22691e-05	0.000711399	0.025506	0.0221748	0.048521	2	2	2	0.019427	Brain_Cortex
ENSG00000136448	NMT1	3.96849	0.0616496	7.23296e-05	0.113925	0.0631756	0.000277681	0.000936833	6	6	6	0.019427	Brain_Cortex
ENSG00000170802	FOXN2	3.95014	0.0382283	7.81058e-05	0.273386	0.330919	1.86089e-19	4.192e-18	9	9	9	0.020454	Brain_Cortex
ENSG00000198860	TSEN15	-3.92352	-0.0867393	8.72629e-05	0.0530053	0.0286801	0.0152039	0.0346813	5	5	5	0.0218575	Brain_Cortex
ENSG00000148795	CYP17A1	-3.92249	-0.227253	8.76388e-05	0.00790707	0.0897366	1.28025e-05	5.53062e-05	8	8	8	0.0218575	Brain_Cortex
ENSG00000159314	ARHGAP27	3.90056	0.109861	9.597e-05	0.0333972	0.130846	9.87463e-08	5.90986e-07	10	10	10	0.0233787	Brain_Cortex
ENSG00000204410	MSH5	3.88854	0.157037	0.000100848	0.0169693	0.0199864	0.0431818	0.0876707	20	21	21	0.0240087	Brain_Cortex
ENSG00000197157	SND1	-3.88287	-0.0952298	0.00010323	0.0414935	0.0607785	0.000366095	0.00120378	4	4	4	0.0240296	Brain_Cortex
ENSG00000096746	HNRNPH3	3.85938	0.184576	0.000113674	0.0130618	0.0221165	0.0333271	0.0697053	6	6	6	0.0255828	Brain_Cortex
ENSG00000261324	AC010168.2	-3.84676	-0.163076	0.000119688	0.016397	0.0936963	8.06424e-06	3.59648e-05	7	7	7	0.0255828	Brain_Cortex
ENSG00000138246	DNAJC13	3.84622	0.13533	0.000119952	0.0210774	0.0659326	0.000202032	0.000699945	7	7	7	0.0255828	Brain_Cortex
ENSG00000182376	AC138028.1	3.84405	0.0614862	0.000121021	0.109428	0.229111	3.89463e-13	4.54014e-12	15	15	15	0.0255828	Brain_Cortex
ENSG00000275481	AC025031.4	-3.84184	-0.247627	0.000122114	0.00629515	0.0240121	0.0265195	0.056872	6	6	6	0.0255828	Brain_Cortex
ENSG00000240053	LY6G5B	-3.82356	-0.0653822	0.000131538	0.103811	0.251219	1.94326e-14	2.63218e-13	14	16	16	0.026887	Brain_Cortex
ENSG00000214435	AS3MT	3.81813	0.0392733	0.000134467	0.257102	0.496002	4.94695e-32	3.87542e-30	11	11	11	0.026887	Brain_Cortex
ENSG00000131023	LATS1	3.81526	0.0916734	0.000136039	0.0465523	0.134434	6.40703e-08	3.94012e-07	6	6	6	0.026887	Brain_Cortex
ENSG00000231760	AL355312.2	3.79574	0.0402323	0.000147204	0.248149	0.199148	1.99737e-11	1.92361e-10	8	8	8	0.0285549	Brain_Cortex
ENSG00000196126	HLA-DRB1	-3.78994	-0.0732867	0.000150681	0.0774761	0.393496	8.02765e-24	2.7904e-22	16	26	26	0.0286978	Brain_Cortex
ENSG00000267288	AC138150.2	-3.75625	-0.0958426	0.000172482	0.0404496	0.0678399	0.000162114	0.000574056	5	5	5	0.0322633	Brain_Cortex
ENSG00000134285	FKBP11	3.72738	0.06732	0.000193478	0.0846729	0.215736	2.29726e-12	2.45076e-11	6	6	6	0.0355559	Brain_Cortex
ENSG00000179256	SMCO3	-3.70042	-0.118091	0.000215242	0.0273049	0.067685	0.000165038	0.000582616	9	9	9	0.0388735	Brain_Cortex
ENSG00000204435	CSNK2B	-3.6883	-0.114846	0.00022576	0.0283782	0.0283892	0.0157367	0.0357839	9	9	9	0.0394997	Brain_Cortex
ENSG00000196735	HLA-DQA1	-3.68774	-0.0621262	0.000226251	0.11292	0.174154	4.81833e-10	3.95623e-09	15	17	17	0.0394997	Brain_Cortex
ENSG00000117280	RAB29	3.67224	0.0658325	0.000240438	0.0952183	0.169617	8.50853e-10	6.77681e-09	9	10	10	0.0412884	Brain_Cortex
ENSG00000198945	L3MBTL3	-3.66667	-0.0617354	0.000245733	0.0913153	0.185222	1.18964e-10	1.05878e-09	1	1	1	0.0415169	Brain_Cortex
ENSG00000124678	TCP11	3.64713	0.093633	0.000265185	0.0421935	0.0464769	0.00190652	0.00539016	11	11	11	0.0440923	Brain_Cortex
ENSG00000272912	AL356608.1	3.62471	0.0789959	0.000289288	0.055662	0.0716765	0.00010408	0.000383428	4	4	4	0.0467487	Brain_Cortex
ENSG00000104147	OIP5	3.621	0.0730094	0.000293468	0.0655287	0.109174	1.30843e-06	6.64342e-06	8	8	8	0.0467487	Brain_Cortex
ENSG00000203499	IQANK1	3.62005	0.101555	0.00029455	0.0362588	0.15455	5.51591e-09	3.94705e-08	11	11	11	0.0467487	Brain_Cortex
ENSG00000101019	UQCC1	6.81364	0.190648	9.5157e-12	0.0401334	0.110794	6.77182e-06	3.80726e-05	9	9	9	8.81058e-08	Brain_Frontal_Cortex_BA9
ENSG00000125965	GDF5	-6.43565	-0.269405	1.22946e-10	0.0170618	0.096907	2.74981e-05	0.000136893	3	3	3	5.69179e-07	Brain_Frontal_Cortex_BA9
ENSG00000237541	HLA-DQA2	6.36221	0.0524086	1.98865e-10	0.472358	0.547158	1.41435e-31	2.61142e-29	9	9	9	6.13764e-07	Brain_Frontal_Cortex_BA9
ENSG00000139055	ERP27	-6.02139	-0.154117	1.72924e-09	0.0399242	0.0337796	0.0149043	0.0390756	11	11	11	4.00277e-06	Brain_Frontal_Cortex_BA9
ENSG00000163235	TGFA	-5.97348	-0.143618	2.32242e-09	0.048676	0.0993946	2.14139e-05	0.000109424	3	3	3	4.30066e-06	Brain_Frontal_Cortex_BA9
ENSG00000196126	HLA-DRB1	-5.27409	-0.0577165	1.33418e-07	0.256014	0.433803	3.90963e-23	2.28489e-21	16	22	22	0.000205886	Brain_Frontal_Cortex_BA9
ENSG00000204421	LY6G6C	5.16124	0.152011	2.45315e-07	0.0313368	0.0313886	0.0190013	0.0483409	10	10	10	0.000324481	Brain_Frontal_Cortex_BA9
ENSG00000101460	MAP1LC3A	-4.93548	-0.0658886	7.99549e-07	0.157901	0.223697	3.86321e-11	4.88496e-10	7	7	7	0.000925378	Brain_Frontal_Cortex_BA9
ENSG00000109919	MTCH2	4.66744	0.0576996	3.0497e-06	0.15727	0.171943	1.16298e-08	1.03738e-07	7	7	7	0.00313701	Brain_Frontal_Cortex_BA9
ENSG00000050393	MCUR1	-4.61328	-0.0490521	3.96365e-06	0.23331	0.337329	3.59565e-17	1.00428e-15	12	12	12	0.00313701	Brain_Frontal_Cortex_BA9
ENSG00000174945	AMZ1	-4.61239	-0.0765974	3.98063e-06	0.108767	0.153922	7.88715e-08	6.17476e-07	9	10	10	0.00313701	Brain_Frontal_Cortex_BA9
ENSG00000198231	DDX42	4.608	0.08048	4.06567e-06	0.088545	0.205519	2.97832e-10	3.33546e-09	3	4	4	0.00313701	Brain_Frontal_Cortex_BA9
ENSG00000054938	CHRDL2	4.55524	0.178475	5.23255e-06	0.0176002	0.0264172	0.0316328	0.0753237	5	5	5	0.0034712	Brain_Frontal_Cortex_BA9
ENSG00000196666	FAM180B	4.53499	0.160669	5.76062e-06	0.019085	0.120134	2.61755e-06	1.58206e-05	3	3	3	0.0034712	Brain_Frontal_Cortex_BA9
ENSG00000225914	TSBP1-AS1	-4.52838	-0.134979	5.9438e-06	0.0316615	0.102819	1.51678e-05	8.01602e-05	6	6	6	0.0034712	Brain_Frontal_Cortex_BA9
ENSG00000224389	C4B	-4.52645	-0.225831	5.99841e-06	0.0111245	0.115862	4.0464e-06	2.36283e-05	10	12	12	0.0034712	Brain_Frontal_Cortex_BA9
ENSG00000172247	C1QTNF4	-4.48865	-0.0745326	7.16771e-06	0.0881583	0.0314591	0.0188654	0.0480421	10	10	10	0.00390387	Brain_Frontal_Cortex_BA9
ENSG00000126001	CEP250	4.45363	0.164055	8.44297e-06	0.0225283	0.049196	0.00317809	0.00995759	4	4	4	0.00417168	Brain_Frontal_Cortex_BA9
ENSG00000213676	ATF6B	4.45066	0.0899923	8.56052e-06	0.0664144	0.133998	6.29998e-07	4.22646e-06	13	15	15	0.00417168	Brain_Frontal_Cortex_BA9
ENSG00000126005	MMP24OS	4.41717	0.0419533	1.00003e-05	0.315083	0.433131	4.33584e-23	2.5059e-21	18	18	18	0.00462962	Brain_Frontal_Cortex_BA9
ENSG00000101000	PROCR	4.40351	0.561377	1.06514e-05	0.00191594	0.031586	0.0186231	0.0475061	5	5	5	0.00469624	Brain_Frontal_Cortex_BA9
ENSG00000165917	RAPSN	-4.37193	-0.129909	1.23155e-05	0.031671	0.0627279	0.000829042	0.00298793	5	5	5	0.00518313	Brain_Frontal_Cortex_BA9
ENSG00000198909	MAP3K3	-4.34942	-0.0866737	1.365e-05	0.0680413	0.0880436	6.68299e-05	0.000306516	3	3	3	0.00543717	Brain_Frontal_Cortex_BA9
ENSG00000165915	SLC39A13	4.3424	0.122166	1.40936e-05	0.0315436	0.121352	2.31109e-06	1.41031e-05	3	3	3	0.00543717	Brain_Frontal_Cortex_BA9
ENSG00000231852	CYP21A2	4.32351	0.0797725	1.53565e-05	0.080499	0.19971	5.66946e-10	6.12255e-09	14	17	17	0.00568745	Brain_Frontal_Cortex_BA9
ENSG00000204366	ZBTB12	-4.30003	-0.219692	1.70775e-05	0.00946198	0.0221895	0.0491322	0.110582	3	3	3	0.00608157	Brain_Frontal_Cortex_BA9
ENSG00000100983	GSS	-4.25	-1.36773	2.13771e-05	0.000276012	0.0407319	0.00739901	0.0211702	1	1	1	0.00723468	Brain_Frontal_Cortex_BA9
ENSG00000162877	PM20D1	-4.24481	-0.0526681	2.18783e-05	0.202301	0.259484	6.06924e-13	9.99436e-12	14	14	14	0.00723468	Brain_Frontal_Cortex_BA9
ENSG00000232629	HLA-DQB2	4.13224	0.0634698	3.59246e-05	0.135278	0.610524	2.91345e-37	1.08022e-34	11	13	13	0.0114699	Brain_Frontal_Cortex_BA9
ENSG00000131069	ACSS2	-4.08586	-0.119734	4.39137e-05	0.032722	0.0425017	0.00619729	0.018084	6	6	6	0.0135532	Brain_Frontal_Cortex_BA9
ENSG00000197536	C5orf56	-4.07483	-0.051985	4.60475e-05	0.180943	0.181006	4.3814e-09	4.14574e-08	9	9	9	0.0137534	Brain_Frontal_Cortex_BA9
ENSG00000172613	RAD9A	4.05437	0.0534682	5.02694e-05	0.137938	0.242975	4.21822e-12	6.08637e-11	6	6	6	0.014136	Brain_Frontal_Cortex_BA9
ENSG00000170175	CHRNB1	-4.05385	-0.0623304	5.03821e-05	0.114653	0.195865	8.6616e-10	9.11785e-09	11	11	11	0.014136	Brain_Frontal_Cortex_BA9
ENSG00000186834	HEXIM1	-4.02735	-0.117046	5.64088e-05	0.0391675	0.0771026	0.000198921	0.000826915	3	3	3	0.0153614	Brain_Frontal_Cortex_BA9
ENSG00000170802	FOXN2	4.01335	0.0353067	5.98632e-05	0.330662	0.380717	9.69284e-20	3.77298e-18	6	6	6	0.0158364	Brain_Frontal_Cortex_BA9
ENSG00000069275	NUCKS1	-3.9503	-0.0722004	7.80527e-05	0.082426	0.0861167	8.10158e-05	0.000365157	22	22	22	0.0200747	Brain_Frontal_Cortex_BA9
ENSG00000083123	BCKDHB	-3.93143	-0.13308	8.4442e-05	0.0272588	0.0278347	0.0273333	0.0663659	10	10	10	0.020815	Brain_Frontal_Cortex_BA9
ENSG00000160746	ANO10	-3.91721	-0.309706	8.95813e-05	0.00450992	0.0240452	0.0404592	0.0933474	7	7	7	0.020815	Brain_Frontal_Cortex_BA9
ENSG00000088298	EDEM2	3.91428	0.0915069	9.06747e-05	0.0542105	0.0848628	9.18176e-05	0.000409072	6	6	6	0.020815	Brain_Frontal_Cortex_BA9
ENSG00000250742	LINC02381	3.91414	0.110876	9.07261e-05	0.0336952	0.057989	0.00132667	0.00454957	6	6	6	0.020815	Brain_Frontal_Cortex_BA9
ENSG00000136448	NMT1	3.91033	0.0720716	9.21713e-05	0.0812725	0.153352	8.37472e-08	6.52709e-07	5	5	5	0.020815	Brain_Frontal_Cortex_BA9
ENSG00000084463	WBP11	-3.8395	-0.0989639	0.000123287	0.0441681	0.140719	3.13896e-07	2.20881e-06	5	5	5	0.027179	Brain_Frontal_Cortex_BA9
ENSG00000185294	SPPL2C	3.83125	0.0842378	0.000127495	0.0567273	0.0668948	0.000548326	0.00205834	11	11	11	0.0274529	Brain_Frontal_Cortex_BA9
ENSG00000131023	LATS1	3.80582	0.0886905	0.000141336	0.0495923	0.0534468	0.00208261	0.00684277	7	7	7	0.0297416	Brain_Frontal_Cortex_BA9
ENSG00000254377	MIR124-2HG	-3.77922	-0.237677	0.000157319	0.00757731	0.0221718	0.0492237	0.11074	6	6	6	0.0316187	Brain_Frontal_Cortex_BA9
ENSG00000094916	CBX5	-3.77873	-0.150778	0.000157627	0.0191452	0.0475526	0.00374314	0.0115085	10	10	10	0.0316187	Brain_Frontal_Cortex_BA9
ENSG00000213963	AC019080.1	3.76807	0.100969	0.000164512	0.0388538	0.105618	1.14343e-05	6.17565e-05	8	9	9	0.0316187	Brain_Frontal_Cortex_BA9
ENSG00000155034	FBXL18	3.76791	0.383186	0.00016462	0.00265035	0.0807178	0.000138803	0.000595881	2	2	2	0.0316187	Brain_Frontal_Cortex_BA9
ENSG00000231760	AL355312.2	3.76383	0.0410609	0.000167331	0.23488	0.131659	8.02059e-07	5.28892e-06	6	6	6	0.0316187	Brain_Frontal_Cortex_BA9
ENSG00000115526	CHST10	-3.747	-0.0758697	0.000178959	0.0702887	0.0812461	0.000131686	0.000568659	9	9	9	0.0331396	Brain_Frontal_Cortex_BA9
ENSG00000143740	SNAP47	-3.72971	-0.0850111	0.000191701	0.0511291	0.30105	3.81905e-15	8.44969e-14	5	5	5	0.0342008	Brain_Frontal_Cortex_BA9
ENSG00000119147	ECRG4	-3.72921	-0.0468905	0.000192077	0.161661	0.287307	2.10501e-14	4.25983e-13	10	10	10	0.0342008	Brain_Frontal_Cortex_BA9
ENSG00000134285	FKBP11	3.72204	0.0675206	0.000197621	0.083873	0.258546	6.78338e-13	1.10655e-11	6	6	6	0.0345241	Brain_Frontal_Cortex_BA9
ENSG00000124678	TCP11	3.69469	0.0984534	0.000220156	0.0388667	0.053975	0.00197615	0.00651968	4	4	4	0.0377486	Brain_Frontal_Cortex_BA9
ENSG00000261324	AC010168.2	-3.67865	-0.117443	0.000234471	0.0283512	0.102049	1.63914e-05	8.59705e-05	2	2	2	0.0393264	Brain_Frontal_Cortex_BA9
ENSG00000159314	ARHGAP27	3.67493	0.075957	0.000237914	0.0650655	0.0713216	0.000353349	0.00138083	7	7	7	0.0393264	Brain_Frontal_Cortex_BA9
ENSG00000198945	L3MBTL3	-3.66667	-0.0633214	0.000245733	0.0867983	0.0545965	0.00185787	0.00616357	1	1	1	0.0393264	Brain_Frontal_Cortex_BA9
ENSG00000179256	SMCO3	-3.66181	-0.124333	0.00025044	0.0240836	0.0656914	0.000617867	0.00229055	5	5	5	0.0393264	Brain_Frontal_Cortex_BA9
ENSG00000138246	DNAJC13	3.66165	0.0899243	0.000250595	0.0452273	0.0616631	0.000921404	0.00328731	19	19	19	0.0393264	Brain_Frontal_Cortex_BA9
ENSG00000214435	AS3MT	3.63417	0.0332401	0.000278876	0.324379	0.345741	1.17675e-17	3.46774e-16	8	8	8	0.0430351	Brain_Frontal_Cortex_BA9
ENSG00000272912	AL356608.1	3.6007	0.119	0.000317364	0.0243741	0.0270149	0.0297406	0.0713308	2	2	2	0.0481717	Brain_Frontal_Cortex_BA9
ENSG00000125965	GDF5	-6.42622	-0.244413	1.30814e-10	0.0206548	0.0954243	5.41349e-05	0.000323828	6	6	6	9.00808e-07	Brain_Hippocampus
ENSG00000237541	HLA-DQA2	6.34572	0.0532763	2.21383e-10	0.454926	0.506914	8.19197e-27	1.29915e-24	8	8	8	9.00808e-07	Brain_Hippocampus
ENSG00000139055	ERP27	-6.15443	-0.156823	7.53477e-10	0.0410892	0.028728	0.0295252	0.08105	13	13	13	2.04393e-06	Brain_Hippocampus
ENSG00000163235	TGFA	-5.95513	-0.151478	2.5986e-09	0.043971	0.0746071	0.000385737	0.00186669	4	4	4	5.28684e-06	Brain_Hippocampus
ENSG00000101019	UQCC1	5.56398	0.0959699	2.63685e-08	0.109174	0.235415	3.98373e-11	7.52382e-10	15	15	15	4.29173e-05	Brain_Hippocampus
ENSG00000213676	ATF6B	5.4055	0.064735	6.4627e-08	0.188919	0.286209	1.33825e-13	3.81375e-12	14	16	16	8.76557e-05	Brain_Hippocampus
ENSG00000101460	MAP1LC3A	-5.07126	-0.0839976	3.95197e-07	0.101064	0.0763123	0.000328622	0.00162319	4	4	4	0.000459445	Brain_Hippocampus
ENSG00000069275	NUCKS1	-4.94472	-0.155373	7.62535e-07	0.0301081	0.0381449	0.0119387	0.0372413	7	7	7	0.000775689	Brain_Hippocampus
ENSG00000172613	RAD9A	4.73051	0.078589	2.23959e-06	0.0902815	0.146325	3.96885e-07	3.74106e-06	3	3	3	0.00202509	Brain_Hippocampus
ENSG00000050393	MCUR1	-4.63848	-0.0503532	3.50979e-06	0.223814	0.288798	9.9098e-14	2.87135e-12	12	12	12	0.00285626	Brain_Hippocampus
ENSG00000126005	MMP24OS	4.5977	0.0493079	4.27174e-06	0.251019	0.291913	6.89347e-14	2.04881e-12	5	5	5	0.00316031	Brain_Hippocampus
ENSG00000083123	BCKDHB	-4.50842	-0.0993633	6.53108e-06	0.0646394	0.175114	2.22844e-08	2.66989e-07	7	7	7	0.00442916	Brain_Hippocampus
ENSG00000172247	C1QTNF4	-4.46769	-0.0637669	7.90673e-06	0.119393	0.0462793	0.00552176	0.0191478	8	9	9	0.00461818	Brain_Hippocampus
ENSG00000225914	TSBP1-AS1	-4.46667	-0.334328	7.94478e-06	0.00501955	0.0238999	0.0474054	0.121564	1	1	1	0.00461818	Brain_Hippocampus
ENSG00000109919	MTCH2	4.42084	0.0909372	9.83193e-06	0.0561456	0.160223	9.98458e-08	1.06757e-06	2	2	2	0.00520681	Brain_Hippocampus
ENSG00000198231	DDX42	4.40872	0.0566631	1.03985e-05	0.158196	0.321328	2.07301e-15	7.451e-14	9	10	10	0.00520681	Brain_Hippocampus
ENSG00000162877	PM20D1	-4.39896	-0.0602031	1.08768e-05	0.18274	0.305183	1.44394e-14	4.68718e-13	22	22	22	0.00520681	Brain_Hippocampus
ENSG00000198909	MAP3K3	-4.38245	-0.0842846	1.17353e-05	0.0730509	0.0423378	0.00801604	0.0264213	6	6	6	0.00530567	Brain_Hippocampus
ENSG00000240053	LY6G5B	-4.34755	-0.0743253	1.3767e-05	0.0963902	0.268083	1.06598e-12	2.60231e-11	16	17	17	0.00589661	Brain_Hippocampus
ENSG00000165915	SLC39A13	4.30769	0.188499	1.64966e-05	0.0128148	0.0640363	0.0010404	0.00446391	1	1	1	0.00671249	Brain_Hippocampus
ENSG00000224389	C4B	-4.28161	-0.263832	1.85547e-05	0.00743939	0.0532068	0.00287556	0.0108165	8	10	10	0.0071904	Brain_Hippocampus
ENSG00000231852	CYP21A2	4.26831	0.086527	1.96957e-05	0.0685087	0.117191	6.77451e-06	4.92961e-05	11	12	12	0.00728564	Brain_Hippocampus
ENSG00000197536	C5orf56	-4.21618	-0.0716948	2.4848e-05	0.101862	0.124201	3.44488e-06	2.66248e-05	10	10	10	0.00879187	Brain_Hippocampus
ENSG00000133065	SLC41A1	4.19116	0.124055	2.77526e-05	0.0327429	0.157255	1.34271e-07	1.39753e-06	8	8	8	0.00941044	Brain_Hippocampus
ENSG00000165917	RAPSN	-4.16564	-0.143266	3.1048e-05	0.0229955	0.0363227	0.0142057	0.0432987	3	3	3	0.0101067	Brain_Hippocampus
ENSG00000129595	EPB41L4A	4.14999	0.14109	3.32484e-05	0.0260155	0.0255464	0.0402981	0.105666	4	4	4	0.0104068	Brain_Hippocampus
ENSG00000174945	AMZ1	-4.0677	-0.108071	4.74804e-05	0.040868	0.157902	1.2589e-07	1.32022e-06	5	5	5	0.0143109	Brain_Hippocampus
ENSG00000090612	ZNF268	-4.03109	-0.0636022	5.55197e-05	0.176742	0.127617	2.47399e-06	1.96247e-05	29	30	30	0.0161364	Brain_Hippocampus
ENSG00000197157	SND1	-4.02156	-0.0964723	5.78134e-05	0.0435083	0.159369	1.08739e-07	1.15494e-06	4	4	4	0.0162236	Brain_Hippocampus
ENSG00000170175	CHRNB1	-4.00445	-0.0592595	6.21611e-05	0.123125	0.156061	1.51232e-07	1.55537e-06	10	10	10	0.0168622	Brain_Hippocampus
ENSG00000170802	FOXN2	3.99162	0.0396371	6.5623e-05	0.259219	0.3163	3.81194e-15	1.33322e-13	9	9	9	0.0171284	Brain_Hippocampus
ENSG00000148795	CYP17A1	-3.98189	-0.114833	6.83681e-05	0.0321198	0.0822185	0.000188518	0.000988006	7	7	7	0.0171284	Brain_Hippocampus
ENSG00000136448	NMT1	3.97814	0.070093	6.94565e-05	0.0885392	0.221414	1.79998e-10	3.04516e-09	5	5	5	0.0171284	Brain_Hippocampus
ENSG00000088298	EDEM2	3.89605	0.0716648	9.77739e-05	0.0877378	0.103569	2.4962e-05	0.000160454	6	6	6	0.0234025	Brain_Hippocampus
ENSG00000117280	RAB29	3.87491	0.0734048	0.000106666	0.0857311	0.13448	1.26872e-06	1.07847e-05	4	4	4	0.0248014	Brain_Hippocampus
ENSG00000138246	DNAJC13	3.8566	0.124049	0.000114975	0.0255436	0.0721364	0.000486489	0.00228402	9	9	9	0.0259907	Brain_Hippocampus
ENSG00000084463	WBP11	-3.8427	-0.10082	0.000121686	0.04273	0.0331906	0.0191795	0.0559265	5	5	5	0.0267644	Brain_Hippocampus
ENSG00000155034	FBXL18	3.81995	0.274884	0.000133479	0.00532208	0.10629	1.92564e-05	0.000127283	3	3	3	0.0285856	Brain_Hippocampus
ENSG00000143740	SNAP47	-3.80454	-0.101138	0.000142066	0.0371688	0.0979851	4.24581e-05	0.000259814	3	3	3	0.0295327	Brain_Hippocampus
ENSG00000249673	NOP14-AS1	-3.79921	-0.0851874	0.00014516	0.0552867	0.0434402	0.00722136	0.0241506	13	13	13	0.0295327	Brain_Hippocampus
ENSG00000279685	MAPT-IT1	3.78799	0.133646	0.000151873	0.0211825	0.0435454	0.00714982	0.0239538	9	9	9	0.0296117	Brain_Hippocampus
ENSG00000120253	NUP43	3.78365	0.104027	0.000154547	0.0344675	0.106872	1.82166e-05	0.000121066	4	4	4	0.0296117	Brain_Hippocampus
ENSG00000196126	HLA-DRB1	-3.78058	-0.0834753	0.000156464	0.0612778	0.237688	3.11103e-11	6.00108e-10	11	22	22	0.0296117	Brain_Hippocampus
ENSG00000120088	CRHR1	-3.76212	-0.159833	0.00016848	0.0149549	0.0564919	0.00211194	0.00829086	13	13	13	0.0308314	Brain_Hippocampus
ENSG00000115526	CHST10	-3.75916	-0.0716118	0.000170486	0.0796956	0.0737693	0.000417323	0.00200136	10	10	10	0.0308314	Brain_Hippocampus
ENSG00000119147	ECRG4	-3.708	-0.0510973	0.000208904	0.133295	0.159418	1.08212e-07	1.15169e-06	4	4	4	0.0362619	Brain_Hippocampus
ENSG00000124678	TCP11	3.70737	0.102482	0.000209426	0.03611	0.0287026	0.0295982	0.0812075	5	5	5	0.0362619	Brain_Hippocampus
ENSG00000267288	AC138150.2	-3.68464	-0.104354	0.000229023	0.0328674	0.0674481	0.000755409	0.00336773	4	4	4	0.0383069	Brain_Hippocampus
ENSG00000255389	Z97989.1	-3.68284	-0.0301717	0.000230651	0.430058	0.541019	2.3049e-29	5.50394e-27	18	18	18	0.0383069	Brain_Hippocampus
ENSG00000198945	L3MBTL3	-3.66667	-0.0558544	0.000245733	0.111557	0.0793873	0.000246097	0.00125249	1	1	1	0.0399955	Brain_Hippocampus
ENSG00000231760	AL355312.2	3.65411	0.0659098	0.000258079	0.0860038	0.188349	5.76249e-09	7.58175e-08	4	4	4	0.0408299	Brain_Hippocampus
ENSG00000261324	AC010168.2	-3.64777	-0.123621	0.000264525	0.0250487	0.0607042	0.00142223	0.00588818	2	2	2	0.0408299	Brain_Hippocampus
ENSG00000234290	AC116366.1	-3.64557	-0.443463	0.0002668	0.00213734	0.0363052	0.0142295	0.0433648	1	1	1	0.0408299	Brain_Hippocampus
ENSG00000214435	AS3MT	3.63881	0.0331714	0.000273903	0.326605	0.253157	5.67856e-12	1.24051e-10	9	9	9	0.0408299	Brain_Hippocampus
ENSG00000248265	AC023794.1	3.63668	0.0543046	0.000276175	0.118481	0.167057	5.03072e-08	5.69245e-07	8	8	8	0.0408299	Brain_Hippocampus
ENSG00000257534	AC023794.5	3.63142	0.052515	0.000281867	0.126799	0.164601	6.43971e-08	7.14821e-07	6	6	6	0.0408299	Brain_Hippocampus
ENSG00000147676	MAL2	3.62768	0.129702	0.00028598	0.0225789	0.0456894	0.00583806	0.0200813	9	9	9	0.0408299	Brain_Hippocampus
ENSG00000160746	ANO10	-3.61843	-0.272699	0.000296397	0.00501006	0.0235996	0.0488366	0.124703	4	4	4	0.0415876	Brain_Hippocampus
ENSG00000272912	AL356608.1	3.61351	0.078407	0.000302076	0.0561144	0.0262061	0.0377705	0.099934	4	4	4	0.041666	Brain_Hippocampus
ENSG00000223534	HLA-DQB1-AS1	-3.55493	-0.0684488	0.000378081	0.0760842	0.338971	2.36103e-16	9.61773e-15	5	9	9	0.049903	Brain_Hippocampus
ENSG00000196260	SFTA2	3.55414	0.0870564	0.000379214	0.0486436	0.109937	1.3589e-05	9.28963e-05	8	8	8	0.049903	Brain_Hippocampus
ENSG00000114850	SSR3	3.55347	0.111026	0.00038019	0.0277506	0.0982642	4.13477e-05	0.000253766	9	9	9	0.049903	Brain_Hippocampus
ENSG00000101019	UQCC1	6.83818	0.193148	8.02036e-12	0.0386695	0.0701518	0.000482215	0.00226091	8	8	8	6.91435e-08	Brain_Hypothalamus
ENSG00000237541	HLA-DQA2	6.37996	0.0508684	1.77136e-10	0.504773	0.594757	8.86809e-35	4.59194e-32	10	12	12	7.63545e-07	Brain_Hypothalamus
ENSG00000163235	TGFA	-5.93858	-0.193203	2.87502e-09	0.0268088	0.149964	1.81944e-07	1.81261e-06	3	3	3	8.26185e-06	Brain_Hypothalamus
ENSG00000139055	ERP27	-5.87086	-0.113305	4.33552e-09	0.0723886	0.162962	4.79635e-08	5.33682e-07	10	10	10	9.34413e-06	Brain_Hypothalamus
ENSG00000213676	ATF6B	5.7255	0.0961958	1.03127e-08	0.0972164	0.100665	2.48993e-05	0.00016077	13	13	13	1.77811e-05	Brain_Hypothalamus
ENSG00000101460	MAP1LC3A	-5.05737	-0.07369	4.25072e-07	0.130757	0.148219	2.1732e-07	2.12809e-06	5	5	5	0.000610757	Brain_Hypothalamus
ENSG00000069275	NUCKS1	-4.94146	-0.146632	7.7538e-07	0.0336821	0.0289884	0.0264344	0.0716368	7	7	7	0.000954936	Brain_Hypothalamus
ENSG00000172613	RAD9A	4.75351	0.0901642	1.99913e-06	0.0694087	0.163615	4.48398e-08	5.01364e-07	3	3	3	0.00215431	Brain_Hypothalamus
ENSG00000050393	MCUR1	-4.65487	-0.049065	3.24191e-06	0.237727	0.266597	5.72468e-13	1.37483e-11	11	11	11	0.00300661	Brain_Hypothalamus
ENSG00000231852	CYP21A2	4.6398	0.0738569	3.48754e-06	0.110168	0.229025	4.09143e-11	7.35488e-10	18	21	21	0.00300661	Brain_Hypothalamus
ENSG00000242372	EIF6	4.59341	0.365743	4.36068e-06	0.00497692	0.0436852	0.0062318	0.0210704	1	1	1	0.00341758	Brain_Hypothalamus
ENSG00000198231	DDX42	4.53773	0.106902	5.68637e-06	0.0482291	0.326797	3.89624e-16	1.42371e-14	4	5	5	0.00408519	Brain_Hypothalamus
ENSG00000272129	AL359715.3	4.48911	0.184687	7.15216e-06	0.0193436	0.0277752	0.0298444	0.0791897	5	5	5	0.00474298	Brain_Hypothalamus
ENSG00000109805	NCAPG	4.43648	0.536066	9.14405e-06	0.00207837	0.0299127	0.0241071	0.0662516	6	6	6	0.00508916	Brain_Hypothalamus
ENSG00000225914	TSBP1-AS1	-4.43455	-0.200781	9.22657e-06	0.0137037	0.0482806	0.00398887	0.014324	5	5	5	0.00508916	Brain_Hypothalamus
ENSG00000109919	MTCH2	4.42187	0.0905932	9.78509e-06	0.0566078	0.12714	1.81875e-06	1.48052e-05	2	2	2	0.00508916	Brain_Hypothalamus
ENSG00000162877	PM20D1	-4.41573	-0.0589168	1.00669e-05	0.192647	0.258713	1.42574e-12	3.23036e-11	24	24	24	0.00508916	Brain_Hypothalamus
ENSG00000196666	FAM180B	4.402	0.125466	1.0726e-05	0.0292697	0.0630937	0.000953099	0.00411614	3	3	3	0.00508916	Brain_Hypothalamus
ENSG00000126005	MMP24OS	4.38755	0.0416108	1.14632e-05	0.315339	0.263828	7.89545e-13	1.85216e-11	19	19	19	0.00508916	Brain_Hypothalamus
ENSG00000198909	MAP3K3	-4.38113	-0.08321	1.18064e-05	0.074919	0.184278	5.18568e-09	6.83377e-08	6	6	6	0.00508916	Brain_Hypothalamus
ENSG00000204366	ZBTB12	-4.32213	-0.281029	1.54532e-05	0.00587839	0.0640511	0.000868981	0.00380459	6	6	6	0.00634391	Brain_Hypothalamus
ENSG00000131069	ACSS2	-4.12085	-0.140577	3.77479e-05	0.0241595	0.0407238	0.00831605	0.0268517	6	6	6	0.014792	Brain_Hypothalamus
ENSG00000115526	CHST10	-4.06343	-0.157412	4.83564e-05	0.0194002	0.0665319	0.000683946	0.00307566	9	9	9	0.0181252	Brain_Hypothalamus
ENSG00000170175	CHRNB1	-4.03877	-0.0736259	5.37312e-05	0.081317	0.101946	2.19633e-05	0.000144003	7	7	7	0.0183212	Brain_Hypothalamus
ENSG00000196735	HLA-DQA1	-4.03716	-0.0803882	5.41017e-05	0.0774076	0.141207	4.4258e-07	4.09589e-06	7	9	9	0.0183212	Brain_Hypothalamus
ENSG00000117280	RAB29	4.03221	0.0535028	5.52547e-05	0.169414	0.186616	4.05027e-09	5.43192e-08	10	11	11	0.0183212	Brain_Hypothalamus
ENSG00000124678	TCP11	3.99938	0.0856921	6.35096e-05	0.058736	0.0601595	0.0012651	0.00529224	25	25	25	0.0202784	Brain_Hypothalamus
ENSG00000131435	PDLIM4	3.98054	0.0676925	6.87585e-05	0.0956516	0.190145	2.78624e-09	3.85354e-08	6	6	6	0.0211702	Brain_Hypothalamus
ENSG00000136448	NMT1	3.9647	0.0777595	7.34874e-05	0.0714121	0.0774852	0.000237357	0.00120813	5	5	5	0.021846	Brain_Hypothalamus
ENSG00000170802	FOXN2	3.94994	0.0385079	7.81694e-05	0.269444	0.380619	3.3019e-19	1.74376e-17	9	9	9	0.0224633	Brain_Hypothalamus
ENSG00000240053	LY6G5B	-3.89963	-0.0664993	9.63402e-05	0.103521	0.254675	2.26728e-12	4.9777e-11	15	17	17	0.0267919	Brain_Hypothalamus
ENSG00000255197	AC090559.1	3.8894	0.156277	0.000100491	0.0164113	0.0572386	0.00167723	0.00679649	10	10	10	0.0270729	Brain_Hypothalamus
ENSG00000138246	DNAJC13	3.85616	0.125796	0.000115183	0.0250036	0.0741286	0.000328381	0.00160607	9	9	9	0.0300907	Brain_Hypothalamus
ENSG00000084463	WBP11	-3.84008	-0.100702	0.000122994	0.0427555	0.0424599	0.00702118	0.0232809	5	5	5	0.0311712	Brain_Hypothalamus
ENSG00000131023	LATS1	3.83308	0.0957134	0.000126551	0.0430822	0.0334491	0.016978	0.0493082	5	5	5	0.0311712	Brain_Hypothalamus
ENSG00000156265	MAP3K7CL	3.81629	0.0570678	0.000135474	0.121635	0.165092	3.84901e-08	4.36509e-07	12	12	12	0.0324423	Brain_Hypothalamus
ENSG00000143740	SNAP47	-3.80761	-0.102228	0.000140315	0.0364395	0.151736	1.51862e-07	1.54333e-06	3	3	3	0.0326933	Brain_Hypothalamus
ENSG00000174945	AMZ1	-3.80054	-0.389188	0.000144384	0.002613	0.132853	1.02666e-06	8.76748e-06	5	5	5	0.0327561	Brain_Hypothalamus
ENSG00000231760	AL355312.2	3.78163	0.0403373	0.000155807	0.245376	0.189319	3.04173e-09	4.18238e-08	8	8	8	0.0344414	Brain_Hypothalamus
ENSG00000155034	FBXL18	3.77394	0.482969	0.000160686	0.00167402	0.0646914	0.000816904	0.00360259	2	2	2	0.034632	Brain_Hypothalamus
ENSG00000221995	TIAF1	-3.73994	-0.0425197	0.000184066	0.196791	0.25008	3.83286e-12	8.11283e-11	12	12	12	0.0376894	Brain_Hypothalamus
ENSG00000279685	MAPT-IT1	3.73161	0.124877	0.000190257	0.0235906	0.0889224	7.82858e-05	0.000448809	9	9	9	0.0376894	Brain_Hypothalamus
ENSG00000196126	HLA-DRB1	-3.72554	-0.0820002	0.0001949	0.0619008	0.238664	1.39423e-11	2.68111e-10	11	19	19	0.0376894	Brain_Hypothalamus
ENSG00000232629	HLA-DQB2	3.72213	0.0445226	0.000197549	0.222234	0.582106	1.18554e-33	4.5762e-31	11	14	14	0.0376894	Brain_Hypothalamus
ENSG00000197536	C5orf56	-3.72081	-0.0667387	0.000198588	0.0921057	0.21228	2.57865e-10	4.10688e-09	3	3	3	0.0376894	Brain_Hypothalamus
ENSG00000134285	FKBP11	3.71763	0.0692125	0.000201104	0.0796795	0.0799637	0.000186725	0.000979543	6	6	6	0.0376894	Brain_Hypothalamus
ENSG00000077420	APBB1IP	3.70178	0.181703	0.000214092	0.0113666	0.0368169	0.012188	0.0372787	9	10	10	0.0392699	Brain_Hypothalamus
ENSG00000255389	Z97989.1	-3.67934	-0.0298402	0.000233842	0.439148	0.574001	5.99329e-33	2.15657e-30	21	21	21	0.0419514	Brain_Hypothalamus
ENSG00000090612	ZNF268	-3.67436	-0.0564412	0.000238443	0.167088	0.146872	2.49244e-07	2.4184e-06	26	28	28	0.0419514	Brain_Hypothalamus
ENSG00000129595	EPB41L4A	3.66249	0.05121	0.00024978	0.146428	0.109338	1.06255e-05	7.47196e-05	29	30	30	0.0429658	Brain_Hypothalamus
ENSG00000148795	CYP17A1	-3.65801	-0.106844	0.000254176	0.0326222	0.0417793	0.00750257	0.0246448	6	6	6	0.0429658	Brain_Hypothalamus
ENSG00000267288	AC138150.2	-3.62455	-0.100601	0.000289467	0.0340751	0.0563159	0.00183355	0.00733766	4	4	4	0.0472808	Brain_Hypothalamus
ENSG00000214435	AS3MT	3.62347	0.0375841	0.000290672	0.248318	0.39505	4.47619e-20	2.6107e-18	6	6	6	0.0472808	Brain_Hypothalamus
ENSG00000101019	UQCC1	6.96169	0.175753	3.36216e-12	0.047873	0.0616764	0.000365567	0.0013225	11	11	11	3.37224e-08	Brain_Nucleus_accumbens_basal_ganglia
ENSG00000237541	HLA-DQA2	6.36739	0.0522135	1.92278e-10	0.476691	0.568022	2.61976e-38	5.54325e-36	9	9	9	9.64272e-07	Brain_Nucleus_accumbens_basal_ganglia
ENSG00000163235	TGFA	-5.94232	-0.183489	2.81012e-09	0.029789	0.0193004	0.0486291	0.101733	4	4	4	9.39518e-06	Brain_Nucleus_accumbens_basal_ganglia
ENSG00000139055	ERP27	-5.84094	-0.195147	5.19069e-09	0.0238385	0.070492	0.00013407	0.000533503	5	5	5	1.30156e-05	Brain_Nucleus_accumbens_basal_ganglia
ENSG00000213676	ATF6B	5.72995	0.0847351	1.00463e-08	0.124989	0.122825	3.16694e-07	2.06646e-06	24	25	25	2.01528e-05	Brain_Nucleus_accumbens_basal_ganglia
ENSG00000213722	DDAH2	5.43889	0.129926	5.3613e-08	0.0514532	0.0355861	0.0071739	0.0188451	11	12	12	8.96231e-05	Brain_Nucleus_accumbens_basal_ganglia
ENSG00000101460	MAP1LC3A	-5.04924	-0.0719967	4.43568e-07	0.13683	0.151519	1.03165e-08	8.36625e-08	7	7	7	0.00063557	Brain_Nucleus_accumbens_basal_ganglia
ENSG00000204435	CSNK2B	-5.0083	-0.211769	5.49132e-07	0.0153634	0.101023	4.03754e-06	2.17108e-05	4	4	4	0.000688475	Brain_Nucleus_accumbens_basal_ganglia
ENSG00000069275	NUCKS1	-4.93487	-0.143905	8.02059e-07	0.0349577	0.030215	0.0133593	0.0327744	8	8	8	0.00089385	Brain_Nucleus_accumbens_basal_ganglia
ENSG00000196126	HLA-DRB1	-4.78006	-0.0625262	1.75246e-06	0.1705	0.350496	1.7094e-20	5.32623e-19	18	24	24	0.00175772	Brain_Nucleus_accumbens_basal_ganglia
ENSG00000240053	LY6G5B	-4.67179	-0.0866754	2.98586e-06	0.081545	0.238456	1.679e-13	2.51298e-12	11	12	12	0.00272256	Brain_Nucleus_accumbens_basal_ganglia
ENSG00000198231	DDX42	4.59531	0.0607945	4.32114e-06	0.152582	0.210043	6.95513e-12	8.50166e-11	7	7	7	0.00319812	Brain_Nucleus_accumbens_basal_ganglia
ENSG00000172247	C1QTNF4	-4.59485	-0.0637853	4.33065e-06	0.127038	0.0313971	0.0116444	0.0289437	12	13	13	0.00319812	Brain_Nucleus_accumbens_basal_ganglia
ENSG00000224389	C4B	-4.58852	-0.270075	4.46398e-06	0.00805715	0.100314	4.38285e-06	2.33577e-05	9	11	11	0.00319812	Brain_Nucleus_accumbens_basal_ganglia
ENSG00000172613	RAD9A	4.5589	0.0682664	5.14233e-06	0.109935	0.326957	6.21708e-19	1.6647e-17	4	4	4	0.0034385	Brain_Nucleus_accumbens_basal_ganglia
ENSG00000231852	CYP21A2	4.5256	0.0766768	6.02256e-06	0.0978636	0.17355	6.96807e-10	6.61998e-09	14	17	17	0.0037245	Brain_Nucleus_accumbens_basal_ganglia
ENSG00000109919	MTCH2	4.51564	0.0662054	6.3127e-06	0.110794	0.247701	4.86026e-14	7.70394e-13	5	5	5	0.0037245	Brain_Nucleus_accumbens_basal_ganglia
ENSG00000162877	PM20D1	-4.39003	-0.0522943	1.13333e-05	0.236418	0.248654	4.27351e-14	6.83077e-13	17	17	17	0.00599445	Brain_Nucleus_accumbens_basal_ganglia
ENSG00000196666	FAM180B	4.38961	0.114259	1.13554e-05	0.0349961	0.0990264	5.08701e-06	2.68508e-05	1	1	1	0.00599445	Brain_Nucleus_accumbens_basal_ganglia
ENSG00000261324	AC010168.2	-4.37827	-0.0983423	1.19627e-05	0.0570397	0.135436	7.11125e-08	5.10289e-07	17	17	17	0.00599931	Brain_Nucleus_accumbens_basal_ganglia
ENSG00000050393	MCUR1	-4.36131	-0.0428307	1.29283e-05	0.274412	0.367856	1.11176e-21	3.95904e-20	7	7	7	0.00617481	Brain_Nucleus_accumbens_basal_ganglia
ENSG00000198909	MAP3K3	-4.35012	-0.0872052	1.36065e-05	0.0672631	0.0265005	0.0206249	0.0480257	3	3	3	0.00620333	Brain_Nucleus_accumbens_basal_ganglia
ENSG00000131069	ACSS2	-4.33971	-0.0946127	1.42669e-05	0.0585451	0.0922439	1.11241e-05	5.50005e-05	4	4	4	0.00622159	Brain_Nucleus_accumbens_basal_ganglia
ENSG00000126005	MMP24OS	4.31779	0.0405875	1.57598e-05	0.319534	0.333842	2.20109e-19	6.1947e-18	19	19	19	0.00628635	Brain_Nucleus_accumbens_basal_ganglia
ENSG00000165917	RAPSN	-4.31719	-0.121988	1.58027e-05	0.0360936	0.0387296	0.00499777	0.0136956	7	7	7	0.00628635	Brain_Nucleus_accumbens_basal_ganglia
ENSG00000197536	C5orf56	-4.3104	-0.0616321	1.62956e-05	0.145162	0.131778	1.09866e-07	7.64538e-07	13	13	13	0.00628635	Brain_Nucleus_accumbens_basal_ganglia
ENSG00000174945	AMZ1	-4.27301	-0.0856217	1.92855e-05	0.0744882	0.184148	1.86365e-10	1.91665e-09	9	9	9	0.00716422	Brain_Nucleus_accumbens_basal_ganglia
ENSG00000139053	PDE6H	4.24008	0.117347	2.23439e-05	0.0380087	0.0481408	0.00170471	0.00527406	17	17	17	0.00800285	Brain_Nucleus_accumbens_basal_ganglia
ENSG00000225914	TSBP1-AS1	-4.22899	-0.074363	2.34741e-05	0.0997222	0.37632	2.85608e-22	1.08144e-20	14	14	14	0.00800285	Brain_Nucleus_accumbens_basal_ganglia
ENSG00000232629	HLA-DQB2	4.2246	0.0451762	2.39368e-05	0.288059	0.384854	7.12344e-23	2.86291e-21	11	14	14	0.00800285	Brain_Nucleus_accumbens_basal_ganglia
ENSG00000133065	SLC41A1	4.2127	0.118645	2.52341e-05	0.0359565	0.0463494	0.0020909	0.00633319	8	8	8	0.00816444	Brain_Nucleus_accumbens_basal_ganglia
ENSG00000226800	CACTIN-AS1	-4.12857	-0.230585	3.65032e-05	0.00883009	0.0204145	0.0425078	0.0904636	10	10	10	0.0112194	Brain_Nucleus_accumbens_basal_ganglia
ENSG00000165915	SLC39A13	4.126	0.130626	3.69133e-05	0.0246849	0.03974	0.00445088	0.0124016	5	5	5	0.0112194	Brain_Nucleus_accumbens_basal_ganglia
ENSG00000180828	BHLHE22	-4.11459	-0.293017	3.87872e-05	0.00603934	0.049253	0.00150184	0.0046964	6	6	6	0.0114422	Brain_Nucleus_accumbens_basal_ganglia
ENSG00000144278	GALNT13	4.07989	0.181414	4.50567e-05	0.0144817	0.111445	1.20239e-06	7.09809e-06	13	13	13	0.0125935	Brain_Nucleus_accumbens_basal_ganglia
ENSG00000143740	SNAP47	-4.07915	-0.0751	4.52011e-05	0.0774318	0.101524	3.81002e-06	2.05825e-05	9	9	9	0.0125935	Brain_Nucleus_accumbens_basal_ganglia
ENSG00000170175	CHRNB1	-4.02675	-0.0631066	5.6552e-05	0.10973	0.125338	2.35494e-07	1.56739e-06	8	8	8	0.0153302	Brain_Nucleus_accumbens_basal_ganglia
ENSG00000213619	NDUFS3	3.98911	0.159686	6.63229e-05	0.0155265	0.0505191	0.00130024	0.00412635	3	3	3	0.0174077	Brain_Nucleus_accumbens_basal_ganglia
ENSG00000117280	RAB29	3.98173	0.062938	6.84153e-05	0.12088	0.154514	7.17754e-09	5.94739e-08	14	15	15	0.0174077	Brain_Nucleus_accumbens_basal_ganglia
ENSG00000083123	BCKDHB	-3.97826	-0.135286	6.94227e-05	0.0270477	0.0835005	3.0354e-05	0.0001379	10	10	10	0.0174077	Brain_Nucleus_accumbens_basal_ganglia
ENSG00000272129	AL359715.3	3.96246	0.106679	7.41817e-05	0.0441737	0.0723154	0.00010892	0.000440879	13	13	13	0.0181474	Brain_Nucleus_accumbens_basal_ganglia
ENSG00000136448	NMT1	3.94297	0.0585304	8.04803e-05	0.124557	0.123663	2.86935e-07	1.88283e-06	15	15	15	0.018825	Brain_Nucleus_accumbens_basal_ganglia
ENSG00000203499	IQANK1	3.9423	0.108324	8.07054e-05	0.0383625	0.195456	4.48614e-11	4.94657e-10	13	13	13	0.018825	Brain_Nucleus_accumbens_basal_ganglia
ENSG00000170802	FOXN2	3.93434	0.0378238	8.34242e-05	0.277264	0.34865	2.2761e-20	6.98816e-19	10	10	10	0.0190169	Brain_Nucleus_accumbens_basal_ganglia
ENSG00000120253	NUP43	3.91626	0.218516	8.99324e-05	0.00834985	0.0279751	0.0173498	0.0412312	3	3	3	0.0200449	Brain_Nucleus_accumbens_basal_ganglia
ENSG00000250742	LINC02381	3.90149	0.10869	9.56034e-05	0.034918	0.0525912	0.0010271	0.00334367	6	6	6	0.0200555	Brain_Nucleus_accumbens_basal_ganglia
ENSG00000088298	EDEM2	3.90068	0.0992805	9.59209e-05	0.0456417	0.100555	4.26274e-06	2.27756e-05	5	5	5	0.0200555	Brain_Nucleus_accumbens_basal_ganglia
ENSG00000264589	MAPT-AS1	-3.90054	-0.0554956	9.59784e-05	0.139399	0.351509	1.46034e-20	4.56389e-19	13	13	13	0.0200555	Brain_Nucleus_accumbens_basal_ganglia
ENSG00000197157	SND1	-3.87489	-0.0986709	0.000106675	0.0384935	0.0525212	0.00103532	0.00336831	5	5	5	0.0218357	Brain_Nucleus_accumbens_basal_ganglia
ENSG00000204371	EHMT2	3.84629	0.0710313	0.00011992	0.081156	0.150097	1.22518e-08	9.8518e-08	11	13	13	0.024056	Brain_Nucleus_accumbens_basal_ganglia
ENSG00000231760	AL355312.2	3.82177	0.0447421	0.000132496	0.202656	0.249301	3.91587e-14	6.29274e-13	7	7	7	0.0260576	Brain_Nucleus_accumbens_basal_ganglia
ENSG00000131023	LATS1	3.8055	0.0891319	0.000141518	0.0490357	0.0698675	0.000143953	0.000568399	7	7	7	0.0272967	Brain_Nucleus_accumbens_basal_ganglia
ENSG00000279685	MAPT-IT1	3.78993	0.135955	0.000150692	0.0204466	0.0517345	0.00113226	0.00365027	7	7	7	0.0284892	Brain_Nucleus_accumbens_basal_ganglia
ENSG00000165684	SNAPC4	-3.78553	-0.24245	0.000153382	0.0078402	0.0428069	0.00313316	0.0090891	9	12	12	0.0284892	Brain_Nucleus_accumbens_basal_ganglia
ENSG00000111371	SLC38A1	3.76057	0.130138	0.000169527	0.0234508	0.0315379	0.0114556	0.0285797	9	10	10	0.0309156	Brain_Nucleus_accumbens_basal_ganglia
ENSG00000160746	ANO10	-3.7128	-0.0817933	0.000204977	0.0586375	0.095977	7.23482e-06	3.70572e-05	11	11	11	0.0367129	Brain_Nucleus_accumbens_basal_ganglia
ENSG00000090612	ZNF268	-3.70515	-0.0577794	0.000211266	0.157557	0.0961863	7.06217e-06	3.62616e-05	26	28	28	0.0370027	Brain_Nucleus_accumbens_basal_ganglia
ENSG00000198945	L3MBTL3	-3.70192	-0.0820884	0.000213974	0.0529975	0.0707434	0.000130284	0.00052002	5	5	5	0.0370027	Brain_Nucleus_accumbens_basal_ganglia
ENSG00000179010	MRFAP1	-3.6818	-0.129518	0.000231591	0.0254978	0.0522675	0.00106564	0.00345783	9	9	9	0.0393704	Brain_Nucleus_accumbens_basal_ganglia
ENSG00000267288	AC138150.2	-3.66661	-0.108085	0.000245784	0.03033	0.0451014	0.00241082	0.00718476	4	4	4	0.0410869	Brain_Nucleus_accumbens_basal_ganglia
ENSG00000255389	Z97989.1	-3.66034	-0.0288792	0.000251878	0.470433	0.550644	1.37332e-36	2.21266e-34	28	28	28	0.0414154	Brain_Nucleus_accumbens_basal_ganglia
ENSG00000197208	SLC22A4	3.64683	0.435561	0.0002655	0.00192416	0.0333526	0.0092838	0.0237008	6	6	6	0.0429511	Brain_Nucleus_accumbens_basal_ganglia
ENSG00000186834	HEXIM1	-3.63454	-0.113346	0.000278478	0.0293261	0.0570685	0.000617281	0.00211543	13	13	13	0.0443355	Brain_Nucleus_accumbens_basal_ganglia
ENSG00000179256	SMCO3	-3.62713	-0.128482	0.00028659	0.022093	0.0191496	0.0495262	0.10329	5	5	5	0.044914	Brain_Nucleus_accumbens_basal_ganglia
ENSG00000267467	APOC4	3.59982	0.0951016	0.000318442	0.0410294	0.0945127	8.56577e-06	4.32398e-05	15	15	15	0.0489077	Brain_Nucleus_accumbens_basal_ganglia
ENSG00000213963	AC019080.1	3.59707	0.0899503	0.000321825	0.0443816	0.0476902	0.00179452	0.00552338	4	4	4	0.0489077	Brain_Nucleus_accumbens_basal_ganglia
ENSG00000125965	GDF5	-6.43072	-0.269086	1.26999e-10	0.0170685	0.217327	1.48611e-10	1.8452e-09	3	3	3	7.54064e-07	Brain_Putamen_basal_ganglia
ENSG00000101019	UQCC1	6.38947	0.162274	1.6646e-10	0.046479	0.0731101	0.000362352	0.00142396	6	6	6	7.54064e-07	Brain_Putamen_basal_ganglia
ENSG00000139055	ERP27	-5.92635	-0.111483	3.09743e-09	0.0760947	0.077118	0.00024594	0.00100276	12	12	12	9.35422e-06	Brain_Putamen_basal_ganglia
ENSG00000163235	TGFA	-5.82145	-1.07558	5.83389e-09	0.00085121	0.054775	0.00212786	0.00694796	2	2	2	1.32138e-05	Brain_Putamen_basal_ganglia
ENSG00000213676	ATF6B	5.76013	0.092157	8.40497e-09	0.106764	0.182108	6.51808e-09	6.30184e-08	18	19	19	1.52298e-05	Brain_Putamen_basal_ganglia
ENSG00000237541	HLA-DQA2	5.69992	0.0471159	1.19863e-08	0.446963	0.514817	3.51999e-28	4.6733e-26	11	13	13	1.80993e-05	Brain_Putamen_basal_ganglia
ENSG00000204435	CSNK2B	-5.1989	-0.100275	2.00472e-07	0.0743688	0.125793	2.0806e-06	1.31049e-05	7	7	7	0.000259469	Brain_Putamen_basal_ganglia
ENSG00000101460	MAP1LC3A	-5.04688	-0.0714776	4.49089e-07	0.138803	0.177287	1.08145e-08	1.00722e-07	8	8	8	0.000508594	Brain_Putamen_basal_ganglia
ENSG00000213619	NDUFS3	4.9707	0.19898	6.67119e-07	0.0158316	0.0376436	0.0112389	0.030178	8	8	8	0.000671567	Brain_Putamen_basal_ganglia
ENSG00000069275	NUCKS1	-4.92925	-0.131132	8.25449e-07	0.0414153	0.0407675	0.00828061	0.0231208	13	13	13	0.000747857	Brain_Putamen_basal_ganglia
ENSG00000126005	MMP24OS	4.81442	0.0764882	1.47627e-06	0.114717	0.333285	1.71093e-16	4.84567e-15	3	3	3	0.00121591	Brain_Putamen_basal_ganglia
ENSG00000172613	RAD9A	4.79335	0.0849209	1.64023e-06	0.0798039	0.235172	2.06231e-11	2.9336e-10	2	2	2	0.00123838	Brain_Putamen_basal_ganglia
ENSG00000050393	MCUR1	-4.66123	-0.0485337	3.14323e-06	0.243714	0.481908	9.00874e-26	8.243e-24	11	11	11	0.00219059	Brain_Putamen_basal_ganglia
ENSG00000272129	AL359715.3	4.64034	0.191352	3.47832e-06	0.019167	0.0316069	0.0203724	0.050926	6	6	6	0.00225097	Brain_Putamen_basal_ganglia
ENSG00000198231	DDX42	4.60524	0.0793054	4.11983e-06	0.0911407	0.133399	9.71916e-07	6.55463e-06	3	4	4	0.00237279	Brain_Putamen_basal_ganglia
ENSG00000109919	MTCH2	4.60171	0.0650755	4.19036e-06	0.127016	0.253017	2.74097e-12	4.42938e-11	14	14	14	0.00237279	Brain_Putamen_basal_ganglia
ENSG00000139053	PDE6H	4.51828	0.147212	6.23437e-06	0.0279826	0.0665323	0.000683921	0.00252867	13	13	13	0.00332255	Brain_Putamen_basal_ganglia
ENSG00000117280	RAB29	4.46942	0.0854965	7.84329e-06	0.0802178	0.13994	5.0303e-07	3.56153e-06	8	8	8	0.00394779	Brain_Putamen_basal_ganglia
ENSG00000196666	FAM180B	4.42982	0.158979	9.43132e-06	0.0187525	0.0765416	0.000260044	0.00105496	3	3	3	0.00423666	Brain_Putamen_basal_ganglia
ENSG00000231852	CYP21A2	4.42903	0.0774137	9.46598e-06	0.0898668	0.227932	4.61892e-11	6.22589e-10	17	20	20	0.00423666	Brain_Putamen_basal_ganglia
ENSG00000162877	PM20D1	-4.4211	-0.0586067	9.82006e-06	0.194916	0.255173	2.14136e-12	3.54503e-11	23	23	23	0.00423666	Brain_Putamen_basal_ganglia
ENSG00000083123	BCKDHB	-4.39915	-0.128893	1.08676e-05	0.0354907	0.0394984	0.00937327	0.0257505	6	6	6	0.00447547	Brain_Putamen_basal_ganglia
ENSG00000198909	MAP3K3	-4.33284	-0.1112	1.47201e-05	0.0412036	0.103209	1.94058e-05	0.000101204	5	5	5	0.00579845	Brain_Putamen_basal_ganglia
ENSG00000165915	SLC39A13	4.30769	0.227096	1.64966e-05	0.00882902	0.0613473	0.00112806	0.00394531	1	1	1	0.00622748	Brain_Putamen_basal_ganglia
ENSG00000172247	C1QTNF4	-4.26805	-0.11507	1.9719e-05	0.0332797	0.0398114	0.00909093	0.02508	3	3	3	0.00714616	Brain_Putamen_basal_ganglia
ENSG00000242372	EIF6	-4.11483	-0.173084	3.87458e-05	0.0168863	0.0448072	0.00558773	0.0163221	5	5	5	0.0134231	Brain_Putamen_basal_ganglia
ENSG00000165917	RAPSN	-4.10746	-0.223145	4.00027e-05	0.00911723	0.0423847	0.0070728	0.0201021	10	10	10	0.0134231	Brain_Putamen_basal_ganglia
ENSG00000170175	CHRNB1	-4.05134	-0.083238	5.09247e-05	0.0640249	0.114258	6.53944e-06	3.76199e-05	7	7	7	0.016318	Brain_Putamen_basal_ganglia
ENSG00000240053	LY6G5B	-4.03535	-0.0647985	5.45214e-05	0.110113	0.294868	2.0075e-14	4.27896e-13	17	18	18	0.016318	Brain_Putamen_basal_ganglia
ENSG00000198860	TSEN15	-4.03277	-0.0963452	5.51233e-05	0.0449212	0.0453015	0.00532574	0.0156536	4	4	4	0.016318	Brain_Putamen_basal_ganglia
ENSG00000204371	EHMT2	4.02976	0.0635572	5.58343e-05	0.109007	0.14323	3.60662e-07	2.61274e-06	12	14	14	0.016318	Brain_Putamen_basal_ganglia
ENSG00000170802	FOXN2	4.01075	0.0350757	6.05257e-05	0.334983	0.438662	7.92845e-23	4.85092e-21	7	7	7	0.0171363	Brain_Putamen_basal_ganglia
ENSG00000084463	WBP11	-3.98359	-0.0802657	6.78828e-05	0.0701886	0.135514	7.8577e-07	5.376e-06	13	13	13	0.0186369	Brain_Putamen_basal_ganglia
ENSG00000136448	NMT1	3.95576	0.0645195	7.62905e-05	0.103067	0.216094	1.70078e-10	2.09255e-09	6	6	6	0.0203292	Brain_Putamen_basal_ganglia
ENSG00000119147	ECRG4	-3.91543	-0.0529258	9.02434e-05	0.14126	0.223305	7.70462e-11	9.98749e-10	8	8	8	0.0233601	Brain_Putamen_basal_ganglia
ENSG00000197157	SND1	-3.88541	-0.0935413	0.000102158	0.0430509	0.21997	1.11215e-10	1.41194e-09	5	5	5	0.0257098	Brain_Putamen_basal_ganglia
ENSG00000231760	AL355312.2	3.87096	0.0527675	0.000108409	0.149308	0.23245	2.79499e-11	3.89936e-10	10	10	10	0.0265455	Brain_Putamen_basal_ganglia
ENSG00000196735	HLA-DQA1	-3.83748	-0.0677246	0.000124304	0.0994694	0.190291	2.74336e-09	2.82728e-08	11	13	13	0.0296368	Brain_Putamen_basal_ganglia
ENSG00000145730	PAM	3.82556	0.125981	0.000130473	0.0241833	0.058155	0.0015352	0.00519568	4	4	4	0.0303099	Brain_Putamen_basal_ganglia
ENSG00000213963	AC019080.1	3.81531	0.101284	0.000136014	0.0397106	0.0630552	0.000956646	0.00340918	8	9	9	0.0303928	Brain_Putamen_basal_ganglia
ENSG00000124678	TCP11	3.81255	0.169089	0.000137539	0.0140325	0.105985	1.47778e-05	7.90179e-05	3	3	3	0.0303928	Brain_Putamen_basal_ganglia
ENSG00000143740	SNAP47	-3.78685	-0.0836818	0.000152569	0.0541875	0.175474	1.3074e-08	1.20386e-07	6	6	6	0.0329113	Brain_Putamen_basal_ganglia
ENSG00000131023	LATS1	3.74998	0.0870973	0.000176852	0.0506543	0.0646071	0.00082358	0.0029826	6	6	6	0.0372623	Brain_Putamen_basal_ganglia
ENSG00000197536	C5orf56	-3.72356	-0.0685973	0.00019643	0.0873179	0.110059	9.89709e-06	5.49289e-05	2	2	2	0.0404467	Brain_Putamen_basal_ganglia
ENSG00000279685	MAPT-IT1	3.71519	0.123498	0.000203053	0.0238934	0.0508587	0.0031075	0.00970819	9	9	9	0.0408813	Brain_Putamen_basal_ganglia
ENSG00000134285	FKBP11	3.69025	0.058688	0.000224037	0.107145	0.159834	6.62109e-08	5.45394e-07	9	9	9	0.0441256	Brain_Putamen_basal_ganglia
ENSG00000255389	Z97989.1	-3.679	-0.0311668	0.00023415	0.403263	0.557066	1.6075e-31	3.79687e-29	15	15	15	0.0451362	Brain_Putamen_basal_ganglia
ENSG00000182376	AC138028.1	3.67225	0.083406	0.000240423	0.0539072	0.112017	8.15939e-06	4.59882e-05	16	16	16	0.0453798	Brain_Putamen_basal_ganglia
ENSG00000198945	L3MBTL3	-3.66667	-0.0931928	0.000245733	0.0400726	0.0510598	0.00304762	0.00954462	1	1	1	0.0454355	Brain_Putamen_basal_ganglia
ENSG00000115526	CHST10	-3.65282	-0.164128	0.000259377	0.0143061	0.0428095	0.00678616	0.0193794	3	3	3	0.046391	Brain_Putamen_basal_ganglia
ENSG00000138246	DNAJC13	3.64697	0.0963395	0.000265349	0.0389248	0.0463495	0.00481048	0.0143236	17	17	17	0.046391	Brain_Putamen_basal_ganglia
ENSG00000196126	HLA-DRB1	-3.64563	-0.0723832	0.000266737	0.0728912	0.409437	5.82479e-21	2.89997e-19	12	22	22	0.046391	Brain_Putamen_basal_ganglia
ENSG00000214435	AS3MT	3.64119	0.0331885	0.000271382	0.326714	0.314616	1.78975e-15	4.38015e-14	10	10	10	0.046391	Brain_Putamen_basal_ganglia
ENSG00000186834	HEXIM1	-3.63498	-0.176592	0.000277999	0.0119637	0.0813619	0.000163073	0.000691255	6	6	6	0.0465777	Brain_Putamen_basal_ganglia
ENSG00000261324	AC010168.2	-3.63061	-0.130932	0.000282756	0.022066	0.0429978	0.00666287	0.0190678	2	2	2	0.0465777	Brain_Putamen_basal_ganglia
ENSG00000203499	IQANK1	3.60896	0.0901612	0.000307428	0.0456557	0.0944603	4.5654e-05	0.000219133	12	12	12	0.0494542	Brain_Putamen_basal_ganglia
ENSG00000248265	AC023794.1	3.60286	0.0595757	0.000314734	0.0974391	0.104498	1.70997e-05	9.02904e-05	8	8	8	0.0494542	Brain_Putamen_basal_ganglia
ENSG00000094916	CBX5	-3.59768	-0.165362	0.000321071	0.0142257	0.042268	0.00715367	0.0203121	7	7	7	0.0494542	Brain_Putamen_basal_ganglia
ENSG00000122861	PLAU	3.59688	0.241955	0.000322052	0.00608515	0.055009	0.00208029	0.00680905	4	4	4	0.0494542	Brain_Putamen_basal_ganglia
ENSG00000101019	UQCC1	6.83049	0.190896	8.46257e-12	0.0394054	0.058037	0.00657999	0.0247029	7	7	7	6.63042e-08	Brain_Spinal_cord_cervical_c-1
ENSG00000237541	HLA-DQA2	6.32586	0.054121	2.51819e-10	0.438766	0.603119	1.1991e-26	4.72401e-24	7	7	7	9.865e-07	Brain_Spinal_cord_cervical_c-1
ENSG00000163235	TGFA	-5.92562	-0.208116	3.11117e-09	0.0229696	0.0471602	0.0145824	0.0475229	3	3	3	8.12535e-06	Brain_Spinal_cord_cervical_c-1
ENSG00000139055	ERP27	-5.85624	-0.179869	4.73461e-09	0.0281549	0.0490313	0.0127102	0.0424282	6	6	6	9.27393e-06	Brain_Spinal_cord_cervical_c-1
ENSG00000213676	ATF6B	5.58234	0.0939348	2.37306e-08	0.0963478	0.465694	1.37848e-18	1.14217e-16	13	13	13	3.71858e-05	Brain_Spinal_cord_cervical_c-1
ENSG00000240053	LY6G5B	-5.35537	-0.144701	8.5382e-08	0.0371283	0.219919	3.05085e-08	4.43606e-07	6	7	7	0.000111495	Brain_Spinal_cord_cervical_c-1
ENSG00000101460	MAP1LC3A	-5.02242	-0.0720157	5.10235e-07	0.135671	0.0915644	0.000573418	0.00307157	7	7	7	0.000571099	Brain_Spinal_cord_cervical_c-1
ENSG00000050393	MCUR1	-4.8999	-0.0747729	9.58859e-07	0.113274	0.442509	1.96739e-17	1.34245e-15	5	5	5	0.000939082	Brain_Spinal_cord_cervical_c-1
ENSG00000204315	FKBPL	-4.77734	-0.199484	1.77628e-06	0.0157478	0.0427756	0.0201457	0.0621976	7	8	8	0.00154635	Brain_Spinal_cord_cervical_c-1
ENSG00000126005	MMP24OS	4.51683	0.0428366	6.27729e-06	0.31669	0.45711	3.73659e-18	2.84745e-16	17	17	17	0.00491826	Brain_Spinal_cord_cervical_c-1
ENSG00000198231	DDX42	4.43034	0.0467001	9.4084e-06	0.234267	0.256157	1.48742e-09	2.79543e-08	9	9	9	0.00670135	Brain_Spinal_cord_cervical_c-1
ENSG00000162877	PM20D1	-4.40934	-0.0483461	1.03684e-05	0.280796	0.521603	1.3787e-21	2.02727e-19	27	28	28	0.00671924	Brain_Spinal_cord_cervical_c-1
ENSG00000272129	AL359715.3	4.37916	0.169055	1.19135e-05	0.0210181	0.031239	0.0477254	0.127594	6	6	6	0.00671924	Brain_Spinal_cord_cervical_c-1
ENSG00000198909	MAP3K3	-4.37747	-0.0833537	1.20063e-05	0.0745567	0.0786567	0.00146844	0.00690721	6	6	6	0.00671924	Brain_Spinal_cord_cervical_c-1
ENSG00000172247	C1QTNF4	-4.32209	-0.0682142	1.54558e-05	0.0969311	0.0345878	0.0370675	0.103356	5	5	5	0.00807306	Brain_Spinal_cord_cervical_c-1
ENSG00000133065	SLC41A1	4.17091	0.125992	3.0339e-05	0.0315721	0.110965	0.000138193	0.000890658	7	7	7	0.0144209	Brain_Spinal_cord_cervical_c-1
ENSG00000204438	GPANK1	4.16387	0.0711206	3.12897e-05	0.0856975	0.0895386	0.000664779	0.00348583	14	15	15	0.0144209	Brain_Spinal_cord_cervical_c-1
ENSG00000261324	AC010168.2	-4.11052	-0.0954893	3.94762e-05	0.0519249	0.0749809	0.00191838	0.00872487	6	6	6	0.0171831	Brain_Spinal_cord_cervical_c-1
ENSG00000246273	SBF2-AS1	4.09196	0.0687957	4.27741e-05	0.0899454	0.0542975	0.00864445	0.030891	20	21	21	0.0176387	Brain_Spinal_cord_cervical_c-1
ENSG00000231852	CYP21A2	4.07644	0.0801618	4.57306e-05	0.0722542	0.141822	1.38496e-05	0.000114618	14	16	16	0.017915	Brain_Spinal_cord_cervical_c-1
ENSG00000174945	AMZ1	-4.04889	-0.115387	5.14604e-05	0.0350746	0.0675282	0.00329774	0.0137659	4	4	4	0.0187217	Brain_Spinal_cord_cervical_c-1
ENSG00000271936	AC012073.1	-4.0439	-0.264912	5.25688e-05	0.00635846	0.0688799	0.00298911	0.0126623	8	8	8	0.0187217	Brain_Spinal_cord_cervical_c-1
ENSG00000117280	RAB29	3.99374	0.0633187	6.50381e-05	0.120047	0.130659	3.20303e-05	0.000240963	13	14	14	0.0221554	Brain_Spinal_cord_cervical_c-1
ENSG00000170802	FOXN2	3.95229	0.0389912	7.74055e-05	0.262948	0.323947	3.55631e-12	1.04733e-10	8	8	8	0.0245122	Brain_Spinal_cord_cervical_c-1
ENSG00000170175	CHRNB1	-3.94664	-0.169513	7.92558e-05	0.0156008	0.0570131	0.00709006	0.0262856	6	6	6	0.0245122	Brain_Spinal_cord_cervical_c-1
ENSG00000197157	SND1	-3.94041	-0.13962	8.13423e-05	0.0202715	0.135171	2.28445e-05	0.000178315	5	5	5	0.0245122	Brain_Spinal_cord_cervical_c-1
ENSG00000136448	NMT1	3.91774	0.0893401	8.9383e-05	0.0532427	0.188423	3.81482e-07	4.40805e-06	4	4	4	0.0259376	Brain_Spinal_cord_cervical_c-1
ENSG00000084463	WBP11	-3.84234	-0.10141	0.000121869	0.0422738	0.0642911	0.00417307	0.0168668	5	5	5	0.0334361	Brain_Spinal_cord_cervical_c-1
ENSG00000131023	LATS1	3.83582	0.0986029	0.000125144	0.0407141	0.156106	4.68298e-06	4.33809e-05	5	5	5	0.0334361	Brain_Spinal_cord_cervical_c-1
ENSG00000155034	FBXL18	3.83023	0.212027	0.000128026	0.00905198	0.0810044	0.0012379	0.00596659	3	3	3	0.0334361	Brain_Spinal_cord_cervical_c-1
ENSG00000213722	DDAH2	3.80734	0.0930473	0.000140467	0.0498493	0.0691962	0.00292115	0.0124249	9	10	10	0.035502	Brain_Spinal_cord_cervical_c-1
ENSG00000120088	CRHR1	-3.75216	-0.348098	0.000175319	0.0030159	0.0852991	0.000905504	0.00456579	4	4	4	0.0411112	Brain_Spinal_cord_cervical_c-1
ENSG00000255197	AC090559.1	3.74763	0.0795701	0.000178516	0.0778447	0.117548	8.49627e-05	0.000579367	7	7	7	0.0411112	Brain_Spinal_cord_cervical_c-1
ENSG00000180921	FAM83H	3.74175	0.134638	0.000182742	0.0225113	0.0432896	0.0193948	0.0602624	9	9	9	0.0411112	Brain_Spinal_cord_cervical_c-1
ENSG00000196735	HLA-DQA1	-3.74051	-0.0646244	0.000183649	0.101266	0.223976	2.18928e-08	3.28393e-07	9	12	12	0.0411112	Brain_Spinal_cord_cervical_c-1
ENSG00000239552	HOXB-AS2	-3.71334	-0.162742	0.000204541	0.0151071	0.0416097	0.0219608	0.0668719	5	5	5	0.0430784	Brain_Spinal_cord_cervical_c-1
ENSG00000143740	SNAP47	-3.71255	-0.0854002	0.000205182	0.0502631	0.147717	8.86739e-06	7.68262e-05	5	5	5	0.0430784	Brain_Spinal_cord_cervical_c-1
ENSG00000119147	ECRG4	-3.70796	-0.0575829	0.000208932	0.104927	0.144556	1.12662e-05	9.48926e-05	1	1	1	0.0430784	Brain_Spinal_cord_cervical_c-1
ENSG00000115526	CHST10	-3.69951	-0.205574	0.00021602	0.00937934	0.0491863	0.0125665	0.0420426	4	4	4	0.0431184	Brain_Spinal_cord_cervical_c-1
ENSG00000232629	HLA-DQB2	3.69472	0.044159	0.000220132	0.224044	0.548371	3.78895e-23	7.60704e-21	10	13	13	0.0431184	Brain_Spinal_cord_cervical_c-1
ENSG00000134285	FKBP11	3.68216	0.0736127	0.000231267	0.0689642	0.0917702	0.000564867	0.0030312	6	6	6	0.0441945	Brain_Spinal_cord_cervical_c-1
ENSG00000124678	TCP11	3.66969	0.0878325	0.000242846	0.0480725	0.128241	3.83716e-05	0.000282112	4	4	4	0.0453024	Brain_Spinal_cord_cervical_c-1
ENSG00000231760	AL355312.2	3.6526	0.0484638	0.000259595	0.159467	0.223174	2.33801e-08	3.49196e-07	4	4	4	0.0473006	Brain_Spinal_cord_cervical_c-1
ENSG00000255389	Z97989.1	-3.63895	-0.0343112	0.000273749	0.325891	0.543833	7.07096e-23	1.3422e-20	5	5	5	0.0480304	Brain_Spinal_cord_cervical_c-1
ENSG00000165917	RAPSN	-3.63697	-0.0544332	0.000275861	0.120208	0.0789828	0.00143402	0.00677124	14	15	15	0.0480304	Brain_Spinal_cord_cervical_c-1
ENSG00000131069	ACSS2	-3.62554	-0.0879029	0.000288357	0.0473962	0.0382515	0.0281823	0.0822234	8	8	8	0.0484762	Brain_Spinal_cord_cervical_c-1
ENSG00000214435	AS3MT	3.62336	0.0332966	0.000290796	0.32119	0.447425	1.12999e-17	8.0526e-16	7	7	7	0.0484762	Brain_Spinal_cord_cervical_c-1
ENSG00000257534	AC023794.5	3.61492	0.0527302	0.000300439	0.124603	0.307682	1.59147e-11	4.1746e-10	6	6	6	0.0490403	Brain_Spinal_cord_cervical_c-1
ENSG00000101019	UQCC1	6.91791	0.184648	4.58365e-12	0.0436385	0.116518	0.000201841	0.00151052	7	7	7	3.01971e-08	Brain_Substantia_nigra
ENSG00000163235	TGFA	-5.84368	-0.247552	5.10599e-09	0.0159783	0.0868516	0.00145798	0.00824395	3	3	3	1.68191e-05	Brain_Substantia_nigra
ENSG00000237541	HLA-DQA2	5.64237	0.0487369	1.67723e-08	0.409728	0.559825	1.10253e-21	3.38132e-19	8	10	10	3.68319e-05	Brain_Substantia_nigra
ENSG00000213676	ATF6B	5.53874	0.100928	3.0465e-08	0.0830922	0.160893	9.74617e-06	0.000108544	6	6	6	5.01758e-05	Brain_Substantia_nigra
ENSG00000125966	MMP24	5.43273	0.199333	5.54983e-08	0.0263742	0.0669163	0.00545274	0.0246248	11	11	11	7.31246e-05	Brain_Substantia_nigra
ENSG00000240053	LY6G5B	-5.39059	-0.185413	7.02278e-08	0.0231695	0.170696	4.91298e-06	5.89672e-05	4	5	5	7.71101e-05	Brain_Substantia_nigra
ENSG00000050393	MCUR1	-4.8351	-0.0701207	1.33076e-06	0.126022	0.275846	1.98182e-09	5.36527e-08	4	4	4	0.00125243	Brain_Substantia_nigra
ENSG00000162877	PM20D1	-4.72988	-0.0597151	2.24658e-06	0.201222	0.304038	2.04817e-10	6.81001e-09	13	13	13	0.00183697	Brain_Substantia_nigra
ENSG00000172613	RAD9A	4.70192	0.0701914	2.57732e-06	0.124592	0.210364	2.86731e-07	4.75141e-06	27	29	29	0.00183697	Brain_Substantia_nigra
ENSG00000101460	MAP1LC3A	-4.68582	-0.0772967	2.78836e-06	0.103823	0.0733348	0.00356613	0.0173354	8	8	8	0.00183697	Brain_Substantia_nigra
ENSG00000198231	DDX42	4.55467	0.0529592	5.24688e-06	0.194592	0.245763	2.04427e-08	4.43565e-07	7	7	7	0.00314241	Brain_Substantia_nigra
ENSG00000136490	LIMD2	-4.52681	-0.205867	5.98806e-06	0.0129523	0.0476333	0.0196589	0.0718392	3	3	3	0.00328744	Brain_Substantia_nigra
ENSG00000126005	MMP24OS	4.42183	0.0416225	9.78707e-06	0.320337	0.356576	2.34162e-12	1.08125e-10	20	20	20	0.00495978	Brain_Substantia_nigra
ENSG00000109919	MTCH2	4.37282	0.145968	1.22654e-05	0.0220584	0.0598247	0.00872364	0.0364707	8	9	9	0.00577177	Brain_Substantia_nigra
ENSG00000129595	EPB41L4A	4.32333	0.104095	1.5369e-05	0.0517734	0.163319	8.23163e-06	9.35011e-05	8	8	8	0.00675007	Brain_Substantia_nigra
ENSG00000231852	CYP21A2	4.29235	0.0857703	1.76788e-05	0.0746067	0.0812335	0.0021149	0.0112449	10	11	11	0.00727925	Brain_Substantia_nigra
ENSG00000174945	AMZ1	-4.14194	-0.128159	3.44385e-05	0.0304659	0.128518	8.9846e-05	0.000757242	3	3	3	0.0126202	Brain_Substantia_nigra
ENSG00000133065	SLC41A1	4.13685	0.137446	3.52101e-05	0.0262003	0.0556666	0.0114993	0.0460599	4	4	4	0.0126202	Brain_Substantia_nigra
ENSG00000131069	ACSS2	-4.12924	-0.144474	3.6397e-05	0.0229507	0.0632658	0.00694393	0.0301721	6	6	6	0.0126202	Brain_Substantia_nigra
ENSG00000117280	RAB29	4.05946	0.0549795	4.9186e-05	0.162527	0.172764	4.24839e-06	5.1502e-05	6	7	7	0.0157916	Brain_Substantia_nigra
ENSG00000170802	FOXN2	4.05405	0.0425654	5.03375e-05	0.231492	0.19027	1.2268e-06	1.71252e-05	1	1	1	0.0157916	Brain_Substantia_nigra
ENSG00000196126	HLA-DRB1	-4.01147	-0.0752533	6.03424e-05	0.0885799	0.246049	2.00014e-08	4.34909e-07	10	14	14	0.0175629	Brain_Substantia_nigra
ENSG00000170175	CHRNB1	-4.00769	-0.0952231	6.13156e-05	0.0498822	0.037963	0.0377685	0.123499	8	8	8	0.0175629	Brain_Substantia_nigra
ENSG00000136448	NMT1	3.96765	0.07906	7.25859e-05	0.0691991	0.103468	0.000483373	0.00320482	5	5	5	0.0199248	Brain_Substantia_nigra
ENSG00000232629	HLA-DQB2	3.93913	0.0423042	8.1778e-05	0.279775	0.542874	9.28643e-21	2.35577e-18	11	13	13	0.0215501	Brain_Substantia_nigra
ENSG00000261324	AC010168.2	-3.92547	-0.104169	8.65599e-05	0.0408798	0.0623162	0.00739499	0.0317759	4	4	4	0.0219329	Brain_Substantia_nigra
ENSG00000084463	WBP11	-3.88267	-0.125802	0.000103315	0.0295849	0.136173	5.34189e-05	0.000483974	4	4	4	0.0252089	Brain_Substantia_nigra
ENSG00000197536	C5orf56	-3.84619	-0.062986	0.00011997	0.110537	0.100246	0.000599089	0.00385894	16	16	16	0.0282272	Brain_Substantia_nigra
ENSG00000231760	AL355312.2	3.79117	0.0399268	0.00014994	0.251464	0.330502	2.24551e-11	8.80548e-10	8	8	8	0.0332667	Brain_Substantia_nigra
ENSG00000196792	STRN3	-3.78862	-0.366551	0.000151488	0.00271316	0.0398951	0.0331196	0.11028	1	1	1	0.0332667	Brain_Substantia_nigra
ENSG00000120253	NUP43	3.77652	0.105111	0.000159033	0.0336318	0.0406155	0.0315408	0.106183	4	4	4	0.0337971	Brain_Substantia_nigra
ENSG00000163257	DCAF16	-3.75735	-0.137465	0.00017172	0.0213602	0.0464239	0.0213203	0.0769793	2	2	2	0.0344941	Brain_Substantia_nigra
ENSG00000131023	LATS1	3.75581	0.0892238	0.000172784	0.0481636	0.11378	0.000242552	0.00177302	7	7	7	0.0344941	Brain_Substantia_nigra
ENSG00000257534	AC023794.5	3.74277	0.0493102	0.000182001	0.153727	0.272459	2.58881e-09	6.81112e-08	13	13	13	0.0352654	Brain_Substantia_nigra
ENSG00000135205	CCDC146	-3.70667	-0.810348	0.000210005	0.000576382	0.0707071	0.00424309	0.0200108	1	1	1	0.038529	Brain_Substantia_nigra
ENSG00000214435	AS3MT	3.70602	0.0334387	0.000210541	0.330624	0.400227	4.3346e-14	2.78336e-12	10	10	10	0.038529	Brain_Substantia_nigra
ENSG00000255389	Z97989.1	-3.68914	-0.03311	0.000225009	0.360618	0.499993	1.46488e-18	2.28033e-16	8	8	8	0.0400638	Brain_Substantia_nigra
ENSG00000134285	FKBP11	3.67637	0.0734782	0.000236576	0.0688805	0.116981	0.000195658	0.00147012	6	6	6	0.0406703	Brain_Substantia_nigra
ENSG00000143740	SNAP47	-3.67189	-0.0796627	0.000240762	0.0567221	0.161572	9.29656e-06	0.000104277	9	9	9	0.0406703	Brain_Substantia_nigra
ENSG00000196735	HLA-DQA1	-3.64456	-0.0703379	0.000267852	0.0799323	0.0833	0.00184455	0.010019	8	11	11	0.0430815	Brain_Substantia_nigra
ENSG00000279685	MAPT-IT1	3.63912	0.202486	0.000273569	0.00832001	0.0860082	0.00154174	0.00862034	4	4	4	0.0430815	Brain_Substantia_nigra
ENSG00000145723	GIN1	3.6381	0.164972	0.000274654	0.0119167	0.0712307	0.00409863	0.019441	2	2	2	0.0430815	Brain_Substantia_nigra
ENSG00000124678	TCP11	3.63024	0.102381	0.000283156	0.0350425	0.072417	0.00378933	0.0182307	6	6	6	0.0433821	Brain_Substantia_nigra
ENSG00000115526	CHST10	-3.61321	-0.161337	0.000302428	0.0144768	0.105195	0.000430759	0.00290872	3	3	3	0.0452817	Brain_Substantia_nigra
ENSG00000179344	HLA-DQB1	-3.60374	-0.0506223	0.000313676	0.162268	0.612444	8.45579e-25	5.17772e-22	12	18	18	0.0459221	Brain_Substantia_nigra
ENSG00000119147	ECRG4	-3.59269	-0.0442337	0.000327288	0.16718	0.30979	1.27545e-10	4.40749e-09	6	6	6	0.0468733	Brain_Substantia_nigra
ENSG00000127951	FGL2	-3.58586	-0.0848642	0.000335971	0.0431523	0.0978762	0.00070143	0.0044036	1	1	1	0.0470931	Brain_Substantia_nigra
ENSG00000090612	ZNF268	-3.57833	-0.0554575	0.000345798	0.155977	0.0973591	0.00072597	0.00453273	26	28	28	0.0474608	Brain_Substantia_nigra
ENSG00000101019	UQCC1	6.59285	0.129706	4.31464e-11	0.0767174	0.125009	4.19561e-13	3.05463e-12	7	7	7	5.65563e-07	Breast_Mammary_Tissue
ENSG00000237541	HLA-DQA2	6.2348	0.0483204	4.5236e-10	0.560854	0.673371	9.07871e-98	1.28803e-94	16	17	17	2.96477e-06	Breast_Mammary_Tissue
ENSG00000141627	DYM	-5.89856	-0.591449	3.66684e-09	0.00311683	0.031184	0.000414343	0.00101213	3	3	3	1.60217e-05	Breast_Mammary_Tissue
ENSG00000139055	ERP27	-5.84134	-0.0757207	5.17815e-09	0.164614	0.216146	1.25012e-22	1.91119e-21	17	17	17	1.69688e-05	Breast_Mammary_Tissue
ENSG00000204314	PRRT1	5.56969	0.153219	2.55187e-08	0.0341152	0.144949	4.16402e-15	3.59491e-14	16	17	17	6.15272e-05	Breast_Mammary_Tissue
ENSG00000065057	NTHL1	5.52933	0.216614	3.21454e-08	0.0188186	0.0420148	3.96043e-05	0.000115867	2	2	2	6.15272e-05	Breast_Mammary_Tissue
ENSG00000213676	ATF6B	5.52549	0.0797039	3.28571e-08	0.132579	0.188413	1.26131e-19	1.5633e-18	25	26	26	6.15272e-05	Breast_Mammary_Tissue
ENSG00000002726	AOC1	-5.47318	-0.178522	4.42023e-08	0.028734	0.0330546	0.000275965	0.000696244	13	14	14	7.24255e-05	Breast_Mammary_Tissue
ENSG00000158865	SLC5A11	5.39066	0.0476294	7.0199e-08	0.298206	0.4744	5.41637e-57	4.78281e-55	5	5	5	0.000102241	Breast_Mammary_Tissue
ENSG00000204427	ABHD16A	5.29131	0.410167	1.21445e-07	0.00442893	0.0283827	0.000762573	0.00177553	6	7	7	0.00015919	Breast_Mammary_Tissue
ENSG00000101460	MAP1LC3A	-4.9262	-0.0665109	8.38426e-07	0.153576	0.168779	1.47623e-17	1.55909e-16	11	11	11	0.000999099	Breast_Mammary_Tissue
ENSG00000076003	MCM6	-4.72919	-0.141639	2.25418e-06	0.0451706	0.03365	0.000242507	0.000618058	14	15	15	0.00240649	Breast_Mammary_Tissue
ENSG00000050393	MCUR1	-4.71758	-0.0898923	2.38666e-06	0.0724231	0.0827159	5.58428e-09	2.72192e-08	15	15	15	0.00240649	Breast_Mammary_Tissue
ENSG00000177311	ZBTB38	-4.64669	-0.266521	3.37296e-06	0.0081154	0.0535703	3.24542e-06	1.12029e-05	8	9	9	0.0029257	Breast_Mammary_Tissue
ENSG00000179256	SMCO3	-4.63632	-0.13703	3.54659e-06	0.0316261	0.0421877	3.81498e-05	0.000111951	15	15	15	0.0029257	Breast_Mammary_Tissue
ENSG00000196126	HLA-DRB1	-4.63489	-0.147242	3.57119e-06	0.0295399	0.263849	4.81588e-28	1.00675e-26	9	20	20	0.0029257	Breast_Mammary_Tissue
ENSG00000242372	EIF6	-4.59231	-0.137854	4.38366e-06	0.0320251	0.0522966	4.27706e-06	1.45191e-05	8	8	8	0.00331799	Breast_Mammary_Tissue
ENSG00000172247	C1QTNF4	-4.58425	-0.0561647	4.55629e-06	0.161487	0.217987	7.83378e-23	1.21582e-21	15	16	16	0.00331799	Breast_Mammary_Tissue
ENSG00000069275	NUCKS1	-4.53849	-0.0934568	5.6659e-06	0.0648569	0.080239	9.63661e-09	4.59504e-08	11	11	11	0.00390888	Breast_Mammary_Tissue
ENSG00000186973	FAM183A	4.44309	0.11993	8.86768e-06	0.048073	0.0143012	0.0172755	0.0308604	7	7	7	0.00581188	Breast_Mammary_Tissue
ENSG00000277558	AL109923.1	-4.39255	-0.437296	1.12028e-05	0.00271163	0.0132595	0.0219152	0.0382496	3	3	3	0.00699269	Breast_Mammary_Tissue
ENSG00000083123	BCKDHB	-4.37647	-0.189602	1.20618e-05	0.0176925	0.0203697	0.00443074	0.00896981	4	4	4	0.00718665	Breast_Mammary_Tissue
ENSG00000231852	CYP21A2	4.33899	0.0789097	1.43138e-05	0.0815094	0.0988583	1.55298e-10	8.93941e-10	17	20	20	0.00815761	Breast_Mammary_Tissue
ENSG00000134571	MYBPC3	-4.32381	-0.435209	1.53355e-05	0.00249078	0.023248	0.00234711	0.00501544	3	3	3	0.00837574	Breast_Mammary_Tissue
ENSG00000162877	PM20D1	-4.30628	-0.0435721	1.66022e-05	0.323829	0.416982	4.28289e-48	2.48349e-46	30	32	32	0.00870484	Breast_Mammary_Tissue
ENSG00000198909	MAP3K3	-4.25867	-0.0748398	2.05644e-05	0.0877241	0.110362	1.17238e-11	7.56958e-11	6	6	6	0.0103676	Breast_Mammary_Tissue
ENSG00000008710	PKD1	-4.24334	-0.257019	2.20218e-05	0.00910561	0.024999	0.00159789	0.00351505	11	11	11	0.0106912	Breast_Mammary_Tissue
ENSG00000163257	DCAF16	-4.22581	-0.0658559	2.38084e-05	0.12078	0.17671	2.18362e-18	2.48368e-17	9	9	9	0.0111457	Breast_Mammary_Tissue
ENSG00000129595	EPB41L4A	4.19161	0.0592784	2.76988e-05	0.154225	0.202352	4.01292e-21	5.52029e-20	22	22	22	0.0125199	Breast_Mammary_Tissue
ENSG00000165915	SLC39A13	4.1393	0.142366	3.48371e-05	0.0210685	0.0328599	0.000287878	0.000724323	6	6	6	0.0152215	Breast_Mammary_Tissue
ENSG00000272129	AL359715.3	4.08658	0.0842758	4.3778e-05	0.0765776	0.102444	6.96069e-11	4.13888e-10	10	10	10	0.0183466	Breast_Mammary_Tissue
ENSG00000160746	ANO10	-4.08128	-0.524685	4.47887e-05	0.00170202	0.019678	0.00516569	0.0103154	5	5	5	0.0183466	Breast_Mammary_Tissue
ENSG00000260400	AL513534.2	3.97224	0.237282	7.1199e-05	0.00801946	0.0126259	0.0253482	0.0436004	11	11	11	0.0282811	Breast_Mammary_Tissue
ENSG00000076864	RAP1GAP	-3.94672	-0.465998	7.92307e-05	0.00257391	0.0138361	0.0192074	0.0339495	11	11	11	0.0304543	Breast_Mammary_Tissue
ENSG00000197375	SLC22A5	3.94049	0.0553449	8.13169e-05	0.140742	0.136253	3.14924e-14	2.51761e-13	5	5	5	0.0304543	Breast_Mammary_Tissue
ENSG00000131023	LATS1	3.90498	0.110829	9.42348e-05	0.0331348	0.0830517	5.18576e-09	2.53522e-08	12	12	12	0.033698	Breast_Mammary_Tissue
ENSG00000007866	TEAD3	3.90272	0.132032	9.51196e-05	0.0240081	0.0827342	5.56188e-09	2.71225e-08	11	11	11	0.033698	Breast_Mammary_Tissue
ENSG00000258926	AL355916.2	-3.87568	-0.457203	0.000106326	0.00190985	0.0215766	0.00339248	0.00702904	3	3	3	0.0366769	Breast_Mammary_Tissue
ENSG00000136448	NMT1	3.86216	0.0539866	0.000112389	0.140263	0.108303	1.86555e-11	1.18298e-10	19	19	19	0.0377744	Breast_Mammary_Tissue
ENSG00000170175	CHRNB1	-3.82157	-0.0554479	0.000132602	0.132217	0.167769	1.88071e-17	1.96772e-16	10	10	10	0.0425512	Breast_Mammary_Tissue
ENSG00000197157	SND1	-3.82066	-0.0768209	0.000133094	0.0622017	0.115784	3.43645e-12	2.32605e-11	9	9	9	0.0425512	Breast_Mammary_Tissue
ENSG00000204682	MIR1915HG	3.81224	0.225379	0.00013771	0.00791212	0.013707	0.0197821	0.0348352	6	6	6	0.0429788	Breast_Mammary_Tissue
ENSG00000170802	FOXN2	3.80595	0.0382762	0.000141259	0.252377	0.305999	4.04138e-33	1.0984e-31	11	11	11	0.0430609	Breast_Mammary_Tissue
ENSG00000154096	THY1	-3.79647	-0.106087	0.000146771	0.039706	0.0370203	0.000116777	0.000315531	17	17	17	0.0434434	Breast_Mammary_Tissue
ENSG00000231760	AL355312.2	3.78914	0.0327395	0.000151172	0.372002	0.544615	2.72673e-69	4.49827e-67	12	12	12	0.0434434	Breast_Mammary_Tissue
ENSG00000117280	RAB29	3.78681	0.0391689	0.000152596	0.289273	0.292199	1.99948e-31	4.94779e-30	21	21	21	0.0434434	Breast_Mammary_Tissue
ENSG00000104897	SF3A2	3.78168	0.204725	0.000155771	0.00967809	0.0271342	0.00100145	0.00228179	8	8	8	0.0434434	Breast_Mammary_Tissue
ENSG00000120093	HOXB3	-3.76344	-0.14957	0.000167595	0.0178223	0.0130395	0.0230488	0.0400606	4	4	4	0.0457674	Breast_Mammary_Tissue
ENSG00000167528	ZNF641	3.74477	0.0538548	0.000180558	0.126766	0.120026	1.3096e-12	9.20393e-12	12	12	12	0.0483011	Breast_Mammary_Tissue
ENSG00000101019	UQCC1	7.11646	0.0625416	1.1073e-12	0.39867	0.447053	7.07554e-64	2.22819e-62	18	18	18	1.41469e-08	Cells_Cultured_fibroblasts
ENSG00000139055	ERP27	-5.92714	-0.0972652	3.0826e-09	0.103761	0.051333	4.85327e-07	1.18372e-06	16	16	16	1.96917e-05	Cells_Cultured_fibroblasts
ENSG00000213676	ATF6B	5.49651	0.0747012	3.87386e-08	0.149314	0.380046	6.78743e-52	1.42336e-50	25	27	27	0.000143203	Cells_Cultured_fibroblasts
ENSG00000128918	ALDH1A2	-5.4593	-0.134529	4.78009e-08	0.0459949	0.059035	6.40027e-08	1.69064e-07	10	10	10	0.000143203	Cells_Cultured_fibroblasts
ENSG00000204435	CSNK2B	-5.43098	-0.341488	5.60439e-08	0.00694549	0.0140527	0.0091147	0.0140894	2	2	2	0.000143203	Cells_Cultured_fibroblasts
ENSG00000158865	SLC5A11	5.3553	0.0438336	8.54152e-08	0.356957	0.434129	1.859e-61	5.37022e-60	3	3	3	0.000181878	Cells_Cultured_fibroblasts
ENSG00000101460	MAP1LC3A	-5.17324	-0.0792832	2.30072e-07	0.117955	0.0344335	4.07326e-05	8.24943e-05	10	10	10	0.000419914	Cells_Cultured_fibroblasts
ENSG00000111348	ARHGDIB	-4.8197	-0.0729872	1.43775e-06	0.122563	0.153469	3.63874e-19	1.95243e-18	11	11	11	0.00229609	Cells_Cultured_fibroblasts
ENSG00000204427	ABHD16A	4.70612	0.0968869	2.52471e-06	0.0630825	0.105148	2.74533e-13	1.06084e-12	25	29	29	0.00358396	Cells_Cultured_fibroblasts
ENSG00000172247	C1QTNF4	-4.65516	-0.0600391	3.23732e-06	0.146809	0.168707	4.40141e-21	2.60386e-20	14	15	15	0.00394527	Cells_Cultured_fibroblasts
ENSG00000204304	PBX2	4.64524	1.27726	3.39684e-06	0.000380694	0.0473117	1.39414e-06	3.26528e-06	5	5	5	0.00394527	Cells_Cultured_fibroblasts
ENSG00000106462	EZH2	4.48039	0.400655	7.45084e-06	0.00356531	0.0135954	0.0103281	0.0158473	6	7	7	0.00750781	Cells_Cultured_fibroblasts
ENSG00000131069	ACSS2	4.464	0.124684	8.04432e-06	0.035856	0.0389662	1.24182e-05	2.64886e-05	3	3	3	0.00750781	Cells_Cultured_fibroblasts
ENSG00000109919	MTCH2	4.45919	0.14231	8.2271e-06	0.0235406	0.0144795	0.00811338	0.0126344	6	6	6	0.00750781	Cells_Cultured_fibroblasts
ENSG00000083123	BCKDHB	-4.42028	-0.187013	9.85712e-06	0.0183638	0.0162733	0.0049883	0.00796897	7	7	7	0.00839564	Cells_Cultured_fibroblasts
ENSG00000162877	PM20D1	-4.31953	-0.0450588	1.56359e-05	0.3078	0.26337	8.3432e-34	8.6744e-33	22	23	23	0.0120428	Cells_Cultured_fibroblasts
ENSG00000281021	AL078581.4	-4.31279	-0.266271	1.61207e-05	0.00720851	0.0214419	0.00125	0.00215494	6	6	6	0.0120428	Cells_Cultured_fibroblasts
ENSG00000198909	MAP3K3	-4.30147	-0.0787739	1.6967e-05	0.0807899	0.0700079	3.51647e-09	1.0206e-08	6	6	6	0.0120428	Cells_Cultured_fibroblasts
ENSG00000077514	POLD3	4.26533	0.350739	1.99609e-05	0.00414778	0.022573	0.000925655	0.00161824	5	5	5	0.0134222	Cells_Cultured_fibroblasts
ENSG00000108588	CCDC47	-4.25141	-0.229139	2.1243e-05	0.00953063	0.0343556	4.15731e-05	8.41096e-05	5	5	5	0.01357	Cells_Cultured_fibroblasts
ENSG00000213619	NDUFS3	-4.22468	-0.0693847	2.39284e-05	0.0910731	0.0894672	1.93504e-11	6.65264e-11	8	9	9	0.0145576	Cells_Cultured_fibroblasts
ENSG00000179256	SMCO3	-4.17885	-0.13137	2.92985e-05	0.0277992	0.0133619	0.01101	0.0168309	11	11	11	0.0170145	Cells_Cultured_fibroblasts
ENSG00000133065	SLC41A1	4.16051	0.116627	3.17535e-05	0.0362917	0.0212235	0.00132477	0.00227538	10	10	10	0.0171275	Cells_Cultured_fibroblasts
ENSG00000196792	STRN3	-4.1575	-0.0608203	3.21745e-05	0.121049	0.185802	2.83645e-23	1.87983e-22	4	4	4	0.0171275	Cells_Cultured_fibroblasts
ENSG00000163257	DCAF16	-4.09109	-0.0651196	4.29351e-05	0.116677	0.108864	9.92397e-14	3.9434e-13	12	12	12	0.0219415	Cells_Cultured_fibroblasts
ENSG00000240053	LY6G5B	-4.06471	-0.0630268	4.8092e-05	0.113561	0.421263	4.20593e-59	1.11578e-57	21	22	22	0.0236317	Cells_Cultured_fibroblasts
ENSG00000158966	CACHD1	-3.97942	-0.0592382	6.90845e-05	0.146845	0.218758	1.26614e-27	1.02291e-26	18	18	18	0.0325403	Cells_Cultured_fibroblasts
ENSG00000117395	EBNA1BP2	-3.97185	-0.103209	7.13157e-05	0.0464184	0.0558657	1.47447e-07	3.78417e-07	7	7	7	0.0325403	Cells_Cultured_fibroblasts
ENSG00000151366	NDUFC2	-3.95625	-0.0568134	7.61366e-05	0.134785	0.156139	1.68776e-19	9.22714e-19	12	12	12	0.0335421	Cells_Cultured_fibroblasts
ENSG00000117280	RAB29	3.93954	0.0359608	8.16371e-05	0.325743	0.355671	7.47863e-48	1.3657e-46	18	18	18	0.0340587	Cells_Cultured_fibroblasts
ENSG00000109819	PPARGC1A	-3.93661	-0.140463	8.26409e-05	0.0224894	0.0535559	2.70659e-07	6.76264e-07	5	5	5	0.0340587	Cells_Cultured_fibroblasts
ENSG00000172613	RAD9A	3.92822	0.0506528	8.55765e-05	0.143354	0.127346	5.95321e-16	2.70185e-15	7	7	7	0.0341664	Cells_Cultured_fibroblasts
ENSG00000108379	WNT3	3.90696	0.102626	9.34658e-05	0.0426506	0.0533724	2.84035e-07	7.08061e-07	7	7	7	0.0353836	Cells_Cultured_fibroblasts
ENSG00000115884	SDC1	-3.9022	-0.0548994	9.53235e-05	0.143135	0.166767	7.75423e-21	4.52379e-20	15	15	15	0.0353836	Cells_Cultured_fibroblasts
ENSG00000170802	FOXN2	3.89814	0.0399691	9.69338e-05	0.243367	0.275053	1.74685e-35	1.95446e-34	11	11	11	0.0353836	Cells_Cultured_fibroblasts
ENSG00000197157	SND1	-3.89014	-0.0697871	0.000100186	0.0780135	0.14901	1.30596e-18	6.85446e-18	10	10	10	0.035555	Cells_Cultured_fibroblasts
ENSG00000111371	SLC38A1	3.84426	0.216655	0.000120918	0.00846146	0.0133143	0.0111548	0.0170368	8	8	8	0.0417527	Cells_Cultured_fibroblasts
ENSG00000186765	FSCN2	3.82528	0.0455826	0.000130626	0.176541	0.286074	4.30274e-37	5.13693e-36	21	21	21	0.0432987	Cells_Cultured_fibroblasts
ENSG00000137393	RNF144B	-3.82237	-0.0390587	0.000132174	0.250992	0.324051	7.90336e-43	1.18117e-41	9	9	9	0.0432987	Cells_Cultured_fibroblasts
ENSG00000231760	AL355312.2	3.80568	0.0339024	0.000141415	0.349608	0.544287	4.04725e-84	2.82803e-82	16	16	16	0.0451679	Cells_Cultured_fibroblasts
ENSG00000101019	UQCC1	6.87923	0.129403	6.01762e-12	0.0858954	0.0996759	9.80896e-05	0.000605033	12	12	12	4.37662e-08	Cells_EBV-transformed_lymphocytes
ENSG00000198646	NCOA6	5.97835	0.131399	2.25404e-09	0.0555475	0.0355769	0.0221415	0.0641525	17	17	17	6.06568e-06	Cells_EBV-transformed_lymphocytes
ENSG00000111348	ARHGDIB	-5.96133	-0.376646	2.502e-09	0.0077263	0.0275963	0.0443343	0.114774	5	5	5	6.06568e-06	Cells_EBV-transformed_lymphocytes
ENSG00000213676	ATF6B	5.74998	0.140508	8.92524e-09	0.0473543	0.0457365	0.00929649	0.0313879	4	4	4	1.62283e-05	Cells_EBV-transformed_lymphocytes
ENSG00000139055	ERP27	-5.60749	-0.105154	2.05288e-08	0.0775188	0.0288371	0.0397556	0.104869	12	12	12	2.98611e-05	Cells_EBV-transformed_lymphocytes
ENSG00000237541	HLA-DQA2	5.40017	0.0394629	6.65788e-08	0.555453	0.748083	2.9765e-45	2.75669e-41	16	18	18	8.07046e-05	Cells_EBV-transformed_lymphocytes
ENSG00000196735	HLA-DQA1	-5.29192	-0.0430198	1.21042e-07	0.445152	0.502311	9.92214e-24	1.32221e-21	65	69	69	0.000125762	Cells_EBV-transformed_lymphocytes
ENSG00000158865	SLC5A11	5.13135	0.0391744	2.87678e-07	0.405376	0.389946	2.88189e-17	1.5563e-15	13	13	13	0.000261536	Cells_EBV-transformed_lymphocytes
ENSG00000240053	LY6G5B	-5.03273	-0.105054	4.83535e-07	0.0625966	0.158979	5.67431e-07	5.85219e-06	14	15	15	0.00039075	Cells_EBV-transformed_lymphocytes
ENSG00000221988	PPT2	-4.91193	-0.328135	9.01822e-07	0.00617106	0.114457	2.77598e-05	0.000195066	3	3	3	0.000655895	Cells_EBV-transformed_lymphocytes
ENSG00000101000	PROCR	-4.62474	-0.0735277	3.75062e-06	0.111561	0.0968763	0.000124422	0.000748755	7	7	7	0.00247984	Cells_EBV-transformed_lymphocytes
ENSG00000117280	RAB29	4.49821	0.0608766	6.85284e-06	0.152118	0.0810546	0.00047413	0.00243345	11	12	12	0.00415339	Cells_EBV-transformed_lymphocytes
ENSG00000172247	C1QTNF4	-4.41254	-0.0698673	1.02166e-05	0.0984355	0.147765	1.53333e-06	1.4258e-05	3	3	3	0.00571579	Cells_EBV-transformed_lymphocytes
ENSG00000162877	PM20D1	-4.3452	-0.0572552	1.39147e-05	0.172525	0.0434737	0.011267	0.0368074	9	9	9	0.00686455	Cells_EBV-transformed_lymphocytes
ENSG00000163257	DCAF16	-4.3414	-0.0755433	1.41576e-05	0.0980201	0.12417	1.20256e-05	9.28515e-05	5	5	5	0.00686455	Cells_EBV-transformed_lymphocytes
ENSG00000104885	DOT1L	-4.2973	-0.243412	1.72893e-05	0.00852059	0.0721631	0.00100234	0.00468726	1	1	1	0.00785907	Cells_EBV-transformed_lymphocytes
ENSG00000125347	IRF1	-4.24654	-0.176809	2.17101e-05	0.016495	0.0570642	0.00356988	0.0139681	5	5	5	0.00928807	Cells_EBV-transformed_lymphocytes
ENSG00000140262	TCF12	-4.0617	-0.520898	4.8716e-05	0.00182705	0.0722804	0.000992492	0.00464593	3	3	3	0.019684	Cells_EBV-transformed_lymphocytes
ENSG00000272129	AL359715.3	4.03039	0.187561	5.56841e-05	0.0151299	0.0696825	0.00123487	0.00557785	3	3	3	0.0213153	Cells_EBV-transformed_lymphocytes
ENSG00000232629	HLA-DQB2	3.97202	0.0277264	7.12672e-05	0.562531	0.703047	4.6306e-40	8.57727e-37	23	25	25	0.0243535	Cells_EBV-transformed_lymphocytes
ENSG00000108379	WNT3	3.96778	0.137658	7.25463e-05	0.0242233	0.0857934	0.000317898	0.00172176	5	5	5	0.0243535	Cells_EBV-transformed_lymphocytes
ENSG00000281021	AL078581.4	-3.96332	-0.246939	7.39131e-05	0.00707411	0.0472183	0.00819879	0.0282174	6	6	6	0.0243535	Cells_EBV-transformed_lymphocytes
ENSG00000170175	CHRNB1	-3.9535	-0.0993347	7.7015e-05	0.0449484	0.071251	0.00108226	0.00499958	8	8	8	0.0243535	Cells_EBV-transformed_lymphocytes
ENSG00000136448	NMT1	3.93184	0.10032	8.42991e-05	0.0425841	0.0653529	0.00177724	0.00766828	4	4	4	0.0255461	Cells_EBV-transformed_lymphocytes
ENSG00000126005	MMP24OS	3.89861	0.0867521	9.67475e-05	0.0623074	0.108385	4.66927e-05	0.000311447	10	10	10	0.0281458	Cells_EBV-transformed_lymphocytes
ENSG00000168944	CEP120	-3.85602	-0.0878059	0.00011525	0.0562815	0.0339785	0.0254158	0.0721498	12	12	12	0.0322388	Cells_EBV-transformed_lymphocytes
ENSG00000198231	DDX42	3.83345	0.0835579	0.000126356	0.059183	0.0891799	0.000238796	0.0013339	6	7	7	0.0339642	Cells_EBV-transformed_lymphocytes
ENSG00000223534	HLA-DQB1-AS1	-3.82009	-0.0444327	0.000133401	0.216845	0.484892	1.22244e-22	1.44225e-20	18	20	20	0.0339642	Cells_EBV-transformed_lymphocytes
ENSG00000204301	NOTCH4	3.81637	0.0399552	0.000135427	0.332376	0.45993	3.87594e-21	3.45164e-19	7	9	9	0.0339642	Cells_EBV-transformed_lymphocytes
ENSG00000170802	FOXN2	3.78169	0.0384507	0.000155767	0.246103	0.229137	8.64694e-10	1.51244e-08	9	9	9	0.037763	Cells_EBV-transformed_lymphocytes
ENSG00000241258	CRCP	-3.77224	-0.0411694	0.000161788	0.232404	0.201534	1.17734e-08	1.68922e-07	11	11	11	0.0379575	Cells_EBV-transformed_lymphocytes
ENSG00000239697	TNFSF12	3.74864	0.056273	0.000177794	0.122587	0.0511548	0.00587647	0.0212805	12	12	12	0.0392825	Cells_EBV-transformed_lymphocytes
ENSG00000255389	Z97989.1	-3.73821	-0.0345697	0.000185337	0.33952	0.324887	4.88103e-14	1.74539e-12	11	11	11	0.0392825	Cells_EBV-transformed_lymphocytes
ENSG00000142149	HUNK	3.73543	0.0556311	0.000187398	0.119163	0.210433	5.11886e-09	7.81671e-08	7	7	7	0.0392825	Cells_EBV-transformed_lymphocytes
ENSG00000100983	GSS	-3.72784	-0.242951	0.00019313	0.0066969	0.0544046	0.00446681	0.0168924	3	3	3	0.0392825	Cells_EBV-transformed_lymphocytes
ENSG00000172927	MYEOV	3.72082	0.0348242	0.00019858	0.323963	0.18515	5.34223e-08	6.74534e-07	34	34	34	0.0392825	Cells_EBV-transformed_lymphocytes
ENSG00000257534	AC023794.5	3.70964	0.049872	0.000207554	0.146762	0.2487	1.29006e-10	2.57775e-09	11	11	11	0.0392825	Cells_EBV-transformed_lymphocytes
ENSG00000119147	ECRG4	-3.70796	-0.144142	0.000208932	0.0167452	0.0398417	0.0153568	0.0474091	1	1	1	0.0392825	Cells_EBV-transformed_lymphocytes
ENSG00000124678	TCP11	3.69974	0.0780653	0.000215821	0.0613738	0.116043	2.4226e-05	0.000173593	5	5	5	0.0392825	Cells_EBV-transformed_lymphocytes
ENSG00000197536	C5orf56	-3.69948	-0.0710277	0.000216046	0.080361	0.0973109	0.000119916	0.000724933	3	3	3	0.0392825	Cells_EBV-transformed_lymphocytes
ENSG00000128609	NDUFA5	3.68247	0.0716713	0.000230983	0.0699712	0.044533	0.0102967	0.0341252	18	18	18	0.0409741	Cells_EBV-transformed_lymphocytes
ENSG00000198945	L3MBTL3	-3.66667	-0.0515265	0.000245733	0.131084	0.168019	2.52622e-07	2.79864e-06	1	1	1	0.0419335	Cells_EBV-transformed_lymphocytes
ENSG00000055211	GINM1	-3.65634	-0.0745076	0.000255844	0.0671991	0.115629	2.5103e-05	0.000179253	5	5	5	0.0419335	Cells_EBV-transformed_lymphocytes
ENSG00000108604	SMARCD2	-3.65333	-0.0606377	0.000258859	0.086243	0.0617343	0.0024095	0.00996009	8	9	9	0.0419335	Cells_EBV-transformed_lymphocytes
ENSG00000267344	AC003070.1	-3.65274	-0.102346	0.000259454	0.0331762	0.0374764	0.0188055	0.0560204	11	11	11	0.0419335	Cells_EBV-transformed_lymphocytes
ENSG00000214435	AS3MT	3.59975	0.0356964	0.000318528	0.275223	0.0474236	0.0080574	0.0277928	6	6	6	0.0493936	Cells_EBV-transformed_lymphocytes
ENSG00000181929	PRKAG1	3.5992	0.139953	0.000319194	0.0179199	0.167764	2.5849e-07	2.8534e-06	4	4	4	0.0493936	Cells_EBV-transformed_lymphocytes
ENSG00000101019	UQCC1	6.82441	0.133483	8.82855e-12	0.0787658	0.0747887	7.33488e-07	2.88421e-06	14	14	14	1.08971e-07	Colon_Sigmoid
ENSG00000125965	GDF5	-6.26382	-0.134004	3.75659e-10	0.0656412	0.121306	1.6856e-10	9.98808e-10	6	6	6	2.31838e-06	Colon_Sigmoid
ENSG00000054938	CHRDL2	5.98599	0.142454	2.15079e-09	0.0540541	0.0410442	0.000276565	0.00073686	27	27	27	8.84908e-06	Colon_Sigmoid
ENSG00000237541	HLA-DQA2	5.73435	0.0444676	9.78896e-09	0.502149	0.669939	4.74293e-78	4.05639e-75	13	15	15	3.02063e-05	Colon_Sigmoid
ENSG00000204435	CSNK2B	-5.56895	-0.367793	2.56282e-08	0.00629475	0.0906077	4.39648e-08	2.01299e-07	2	2	2	6.32658e-05	Colon_Sigmoid
ENSG00000213676	ATF6B	5.47732	0.0732635	4.31804e-08	0.153096	0.193425	1.78985e-16	1.86395e-15	26	27	27	8.88293e-05	Colon_Sigmoid
ENSG00000158865	SLC5A11	5.38637	0.038638	7.18964e-08	0.456919	0.427954	3.22386e-40	1.4837e-38	11	11	11	0.000126774	Colon_Sigmoid
ENSG00000204469	PRRC2A	5.2964	0.276562	1.18111e-07	0.010861	0.0262265	0.00378346	0.00809372	7	7	7	0.00018223	Colon_Sigmoid
ENSG00000204314	PRRT1	5.15825	0.454524	2.49274e-07	0.00326997	0.0232417	0.00645268	0.0131423	2	2	2	0.000341866	Colon_Sigmoid
ENSG00000139055	ERP27	-4.85524	-0.0881548	1.20241e-06	0.0900071	0.0671787	2.81217e-06	1.01966e-05	14	14	14	0.00148414	Colon_Sigmoid
ENSG00000204427	ABHD16A	4.79286	0.170169	1.64418e-06	0.0227994	0.0283803	0.00257921	0.00572706	17	18	18	0.00184492	Colon_Sigmoid
ENSG00000231852	CYP21A2	4.72273	0.0705228	2.32703e-06	0.121506	0.262772	1.04535e-22	1.74021e-21	16	19	19	0.00224726	Colon_Sigmoid
ENSG00000030066	NUP160	4.71927	0.345174	2.36688e-06	0.00459662	0.0129026	0.0429524	0.0725451	11	12	12	0.00224726	Colon_Sigmoid
ENSG00000179256	SMCO3	-4.67722	-0.150821	2.9079e-06	0.026605	0.0415738	0.000252016	0.000675928	11	11	11	0.00256372	Colon_Sigmoid
ENSG00000177311	ZBTB38	-4.62904	-0.247681	3.67365e-06	0.00949456	0.0283785	0.00258004	0.00572786	8	8	8	0.00302293	Colon_Sigmoid
ENSG00000204366	ZBTB12	-4.49186	-0.171486	7.06037e-06	0.0183211	0.0216465	0.00859786	0.0170693	12	13	13	0.00521518	Colon_Sigmoid
ENSG00000186973	FAM183A	4.4882	0.0913811	7.18286e-06	0.0856646	0.112214	8.89729e-10	4.91723e-09	13	13	13	0.00521518	Colon_Sigmoid
ENSG00000069275	NUCKS1	-4.4734	-0.0901283	7.69863e-06	0.0680016	0.098647	1.03852e-08	5.10334e-08	10	10	10	0.00527912	Colon_Sigmoid
ENSG00000007312	CD79B	-4.45684	-0.180059	8.31781e-06	0.0176941	0.0510514	4.78224e-05	0.000144459	13	13	13	0.00540351	Colon_Sigmoid
ENSG00000083123	BCKDHB	-4.40308	-0.176935	1.06725e-05	0.020554	0.0463184	0.000109649	0.000313288	5	5	5	0.00658654	Colon_Sigmoid
ENSG00000109919	MTCH2	4.38961	0.686797	1.13554e-05	0.000968603	0.0267993	0.00341637	0.00738012	1	1	1	0.00667427	Colon_Sigmoid
ENSG00000163257	DCAF16	-4.35831	-0.0663586	1.31068e-05	0.123938	0.132201	2.25326e-11	1.46569e-10	6	6	6	0.0073535	Colon_Sigmoid
ENSG00000223534	HLA-DQB1-AS1	-4.32358	-0.124098	1.5352e-05	0.0332944	0.25694	3.67041e-22	5.90429e-21	5	8	8	0.00823871	Colon_Sigmoid
ENSG00000162877	PM20D1	-4.21769	-0.0451695	2.46821e-05	0.279928	0.266601	4.55925e-23	7.73468e-22	14	14	14	0.0126938	Colon_Sigmoid
ENSG00000129595	EPB41L4A	4.19295	0.0614745	2.75351e-05	0.143142	0.0866312	8.9462e-08	3.9601e-07	18	18	18	0.0135946	Colon_Sigmoid
ENSG00000101460	MAP1LC3A	-4.17854	-0.0538223	2.93388e-05	0.167697	0.190874	2.96693e-16	3.03095e-15	24	24	24	0.0138107	Colon_Sigmoid
ENSG00000126005	MMP24OS	4.17187	0.0691397	3.02107e-05	0.105527	0.106901	2.33716e-09	1.23196e-08	11	11	11	0.0138107	Colon_Sigmoid
ENSG00000037965	HOXC8	-4.15152	-0.524265	3.30282e-05	0.00162518	0.0214081	0.00897582	0.0177356	1	1	1	0.0145595	Colon_Sigmoid
ENSG00000108379	WNT3	4.01524	0.0635303	5.93858e-05	0.116326	0.184779	9.86469e-16	9.66965e-15	10	10	10	0.0252758	Colon_Sigmoid
ENSG00000261324	AC010168.2	-3.99541	-0.343301	6.45818e-05	0.00422803	0.0148262	0.0299408	0.052491	6	6	6	0.0265711	Colon_Sigmoid
ENSG00000272129	AL359715.3	3.96857	0.0837252	7.23037e-05	0.0709602	0.0921931	3.30999e-08	1.53782e-07	4	4	4	0.0281305	Colon_Sigmoid
ENSG00000258525	AL049830.3	-3.96652	-0.321297	7.29302e-05	0.00432739	0.0123426	0.0477619	0.0796135	3	3	3	0.0281305	Colon_Sigmoid
ENSG00000172613	RAD9A	3.94659	0.0475208	7.92715e-05	0.164652	0.298442	3.88331e-26	8.15852e-25	8	8	8	0.0296499	Colon_Sigmoid
ENSG00000279685	MAPT-IT1	3.93849	0.275905	8.19958e-05	0.00536083	0.0166775	0.0212505	0.038587	7	7	7	0.0297669	Colon_Sigmoid
ENSG00000198909	MAP3K3	-3.92427	-0.105017	8.69938e-05	0.0393999	0.0557925	2.08199e-05	6.65652e-05	14	14	14	0.030679	Colon_Sigmoid
ENSG00000172247	C1QTNF4	-3.90876	-0.0505941	9.27711e-05	0.146031	0.118784	2.67788e-10	1.55667e-09	11	11	11	0.0314734	Colon_Sigmoid
ENSG00000271579	AC078880.3	3.90469	0.0615956	9.43463e-05	0.118156	0.209084	7.78355e-18	9.05699e-17	33	34	34	0.0314734	Colon_Sigmoid
ENSG00000133065	SLC41A1	3.89789	0.207491	9.70343e-05	0.00996494	0.023685	0.00595928	0.0122345	3	3	3	0.0315183	Colon_Sigmoid
ENSG00000170802	FOXN2	3.86822	0.0396917	0.000109634	0.242337	0.246769	3.20742e-21	4.86229e-20	6	6	6	0.0346978	Colon_Sigmoid
ENSG00000117280	RAB29	3.84591	0.0376772	0.000120106	0.304767	0.308003	4.3742e-27	9.67509e-26	18	18	18	0.0370131	Colon_Sigmoid
ENSG00000197157	SND1	-3.84017	-0.0716638	0.000122947	0.0717388	0.192678	2.07594e-16	2.15097e-15	6	6	6	0.0370131	Colon_Sigmoid
ENSG00000131023	LATS1	3.82679	0.115891	0.000129826	0.0290714	0.0402525	0.000317804	0.000837279	7	7	7	0.0381535	Colon_Sigmoid
ENSG00000204682	MIR1915HG	3.80419	0.204855	0.000142267	0.00933212	0.0310785	0.00159898	0.00369394	6	6	6	0.0399627	Colon_Sigmoid
ENSG00000084463	WBP11	-3.79641	-0.0896698	0.000146807	0.0548661	0.0968155	1.44391e-08	6.99332e-08	9	9	9	0.0399627	Colon_Sigmoid
ENSG00000239552	HOXB-AS2	-3.79462	-0.153667	0.000147868	0.0177154	0.123578	1.10992e-10	6.70459e-10	8	8	8	0.0399627	Colon_Sigmoid
ENSG00000231760	AL355312.2	3.78756	0.0304411	0.000152131	0.429983	0.404662	1.81481e-37	7.31843e-36	15	15	15	0.0399627	Colon_Sigmoid
ENSG00000167528	ZNF641	3.7875	0.0568291	0.000152171	0.117089	0.128155	4.769e-11	3.00271e-10	13	13	13	0.0399627	Colon_Sigmoid
ENSG00000224389	C4B	-3.78	-0.0813759	0.000156827	0.0474119	0.0672392	2.78234e-06	1.00937e-05	19	19	19	0.0403275	Colon_Sigmoid
ENSG00000214435	AS3MT	3.76384	0.0315319	0.000167322	0.392401	0.540491	2.6711e-55	3.30283e-53	12	12	12	0.0412089	Colon_Sigmoid
ENSG00000136448	NMT1	3.76048	0.0479373	0.000169589	0.169187	0.230071	1.06068e-19	1.42298e-18	6	6	6	0.0412089	Colon_Sigmoid
ENSG00000177981	ASB8	3.75947	0.104645	0.000170271	0.0334728	0.0371301	0.000550113	0.00138974	12	12	12	0.0412089	Colon_Sigmoid
ENSG00000101464	PIGU	-3.75099	-0.169559	0.00017614	0.013957	0.0492765	6.52791e-05	0.0001926	7	7	7	0.0418096	Colon_Sigmoid
ENSG00000122861	PLAU	3.74125	0.347251	0.000183106	0.00318568	0.0414562	0.000257273	0.000689039	3	3	3	0.0419414	Colon_Sigmoid
ENSG00000151364	KCTD14	-3.74072	-0.0645803	0.000183492	0.096691	0.138324	7.20356e-12	4.93361e-11	12	12	12	0.0419414	Colon_Sigmoid
ENSG00000246705	H2AFJ	3.72532	0.0926654	0.000195067	0.0418662	0.0927339	3.00431e-08	1.40215e-07	18	18	18	0.0433625	Colon_Sigmoid
ENSG00000197536	C5orf56	-3.72317	-0.0640686	0.000196735	0.0998921	0.164141	5.42577e-14	4.57933e-13	5	5	5	0.0433625	Colon_Sigmoid
ENSG00000198945	L3MBTL3	-3.70997	-0.0418419	0.000207287	0.206369	0.184715	9.98984e-16	9.78299e-15	8	9	9	0.044818	Colon_Sigmoid
ENSG00000248265	AC023794.1	3.70595	0.0361803	0.000210601	0.280289	0.347291	4.02279e-31	1.11886e-29	19	19	19	0.044818	Colon_Sigmoid
ENSG00000124678	TCP11	3.69708	0.0746872	0.000218095	0.0670838	0.0307092	0.00170693	0.00392215	11	11	11	0.0456261	Colon_Sigmoid
ENSG00000163602	RYBP	-3.69141	-0.147016	0.000223011	0.0185686	0.0261407	0.00384173	0.00820384	17	17	17	0.0458771	Colon_Sigmoid
ENSG00000160551	TAOK1	-3.67538	-0.277733	0.000237493	0.00513061	0.0369202	0.000570799	0.00143648	4	4	4	0.0480554	Colon_Sigmoid
ENSG00000262003	AC087392.1	-3.66584	-0.0733938	0.000246525	0.0663376	0.100132	7.94732e-09	3.96131e-08	14	15	15	0.0490784	Colon_Sigmoid
ENSG00000125965	GDF5	-6.68828	-0.639644	2.25802e-11	0.00323057	0.0532671	7.71595e-06	2.53421e-05	4	4	4	2.89229e-07	Colon_Transverse
ENSG00000101019	UQCC1	6.40369	0.133985	1.51671e-10	0.069798	0.0490319	1.81371e-05	5.62139e-05	13	13	13	6.50398e-07	Colon_Transverse
ENSG00000237541	HLA-DQA2	6.40302	0.0481555	1.5233e-10	0.574028	0.66963	4.82498e-90	5.33795e-87	14	15	15	6.50398e-07	Colon_Transverse
ENSG00000141627	DYM	-6.05894	-0.594265	1.37025e-09	0.00335968	0.0387669	0.000143827	0.00038854	7	7	7	4.38788e-06	Colon_Transverse
ENSG00000139055	ERP27	-5.75096	-0.077032	8.87399e-09	0.154432	0.036827	0.00021281	0.000557485	13	13	13	2.27334e-05	Colon_Transverse
ENSG00000224389	C4B	-5.5645	-0.244756	2.6291e-08	0.0141688	0.0643371	8.21836e-07	3.07877e-06	10	12	12	5.61268e-05	Colon_Transverse
ENSG00000213676	ATF6B	5.52877	0.0807066	3.22492e-08	0.129305	0.143832	4.92665e-14	3.95713e-13	25	26	26	5.74709e-05	Colon_Transverse
ENSG00000204314	PRRT1	5.50995	0.10951	3.58941e-08	0.0653095	0.0947115	1.63341e-09	8.44829e-09	13	14	14	5.74709e-05	Colon_Transverse
ENSG00000204469	PRRC2A	5.29821	1.10706	1.16946e-07	0.000627445	0.0192589	0.00767487	0.0150372	3	3	3	0.000166441	Colon_Transverse
ENSG00000158865	SLC5A11	5.23157	0.044271	1.68076e-07	0.325852	0.219601	1.73343e-21	2.48037e-20	11	11	11	0.000215288	Colon_Transverse
ENSG00000101460	MAP1LC3A	-5.08216	-0.0796192	3.73175e-07	0.112426	0.18442	6.03008e-18	6.56067e-17	6	6	6	0.000434545	Colon_Transverse
ENSG00000007312	CD79B	-4.90997	-0.21744	9.10921e-07	0.0145935	0.0400674	0.000110622	0.000304915	18	19	19	0.000913331	Colon_Transverse
ENSG00000137393	RNF144B	-4.90654	-0.187195	9.2695e-07	0.018135	0.0256897	0.00204095	0.00448517	33	33	33	0.000913331	Colon_Transverse
ENSG00000126005	MMP24OS	4.85341	0.102668	1.21354e-06	0.064427	0.0368763	0.000210704	0.000552587	9	9	9	0.0011103	Colon_Transverse
ENSG00000078814	MYH7B	-4.82974	-0.0812436	1.36714e-06	0.0984503	0.126794	1.92703e-12	1.33684e-11	8	8	8	0.00116745	Colon_Transverse
ENSG00000204427	ABHD16A	4.76627	0.122199	1.87664e-06	0.0410617	0.0115387	0.0394373	0.0660325	22	24	24	0.00150237	Colon_Transverse
ENSG00000259933	AC009065.2	-4.73106	-0.0887947	2.23349e-06	0.0805396	0.055232	5.18868e-06	1.73921e-05	19	20	20	0.00168287	Colon_Transverse
ENSG00000231852	CYP21A2	4.6879	0.0609872	2.76027e-06	0.152221	0.110633	5.8985e-11	3.54754e-10	28	31	31	0.00196424	Colon_Transverse
ENSG00000179256	SMCO3	-4.67311	-0.153641	2.96676e-06	0.0256394	0.0464036	3.08168e-05	9.23669e-05	11	11	11	0.00200006	Colon_Transverse
ENSG00000261123	AC009065.5	-4.63626	-0.151886	3.54761e-06	0.0279158	0.0599422	2.00195e-06	7.11917e-06	7	7	7	0.00227207	Colon_Transverse
ENSG00000069275	NUCKS1	-4.6244	-0.100022	3.75687e-06	0.0593006	0.0451785	3.94535e-05	0.000116232	11	11	11	0.00229151	Colon_Transverse
ENSG00000125971	DYNLRB1	-4.51363	-0.112276	6.37272e-06	0.0470234	0.0336436	0.000405125	0.00101281	6	6	6	0.00371037	Colon_Transverse
ENSG00000204435	CSNK2B	-4.49127	-0.131303	7.07983e-06	0.0310653	0.0465197	3.01036e-05	9.04226e-05	9	10	10	0.00394285	Colon_Transverse
ENSG00000076003	MCM6	-4.37152	-0.360065	1.23382e-05	0.00541042	0.0603667	1.83712e-06	6.56514e-06	4	6	6	0.00640058	Colon_Transverse
ENSG00000186973	FAM183A	4.36881	0.0833255	1.24924e-05	0.0984348	0.206224	4.00859e-20	5.19486e-19	21	21	21	0.00640058	Colon_Transverse
ENSG00000162877	PM20D1	-4.35258	-0.0399587	1.34547e-05	0.39827	0.425394	5.8706e-46	3.34418e-44	49	50	50	0.00662851	Colon_Transverse
ENSG00000172247	C1QTNF4	-4.32223	-0.0480286	1.54462e-05	0.204837	0.23339	6.44467e-23	1.01932e-21	10	11	11	0.00732779	Colon_Transverse
ENSG00000165915	SLC39A13	4.30621	0.199795	1.66078e-05	0.0114499	0.0330906	0.000453126	0.00112253	2	2	2	0.00759747	Colon_Transverse
ENSG00000083123	BCKDHB	-4.27087	-0.274863	1.94716e-05	0.00807016	0.0236512	0.00309873	0.00655482	2	2	2	0.00860041	Colon_Transverse
ENSG00000260260	SNHG19	-4.24949	-0.378417	2.14256e-05	0.00443982	0.0229432	0.00358387	0.00749134	12	12	12	0.00914801	Colon_Transverse
ENSG00000198909	MAP3K3	-4.24038	-0.0769158	2.23144e-05	0.0824298	0.0480767	2.19908e-05	6.73534e-05	5	5	5	0.00922016	Colon_Transverse
ENSG00000133065	SLC41A1	4.21548	0.117334	2.49244e-05	0.037088	0.0538673	6.83537e-06	2.26018e-05	11	12	12	0.00989916	Colon_Transverse
ENSG00000129595	EPB41L4A	4.2103	0.0615756	2.55033e-05	0.143659	0.0849776	1.21719e-08	5.68184e-08	22	22	22	0.00989916	Colon_Transverse
ENSG00000204310	AGPAT1	4.12898	0.143439	3.64381e-05	0.0242213	0.0301795	0.000817745	0.00193091	16	18	18	0.0137275	Colon_Transverse
ENSG00000272129	AL359715.3	4.07121	0.0889568	4.67695e-05	0.0682184	0.132494	5.69153e-13	4.19334e-12	9	9	9	0.0171163	Colon_Transverse
ENSG00000196126	HLA-DRB1	-4.04788	-0.104212	5.16841e-05	0.0436305	0.178459	2.32262e-17	2.42411e-16	10	23	23	0.0178421	Colon_Transverse
ENSG00000196735	HLA-DQA1	-4.04455	-0.0510853	5.24246e-05	0.197947	0.345026	1.6513e-35	5.50086e-34	24	28	28	0.0178421	Colon_Transverse
ENSG00000055118	KCNH2	4.04229	0.308535	5.29315e-05	0.00501727	0.0308975	0.00070682	0.00168949	12	12	12	0.0178421	Colon_Transverse
ENSG00000065057	NTHL1	4.02193	0.115877	5.7724e-05	0.0338264	0.0528542	8.3868e-06	2.73956e-05	22	22	22	0.0187903	Colon_Transverse
ENSG00000258471	AL161668.3	-4.01806	-0.187159	5.86786e-05	0.0117921	0.0171894	0.011822	0.0222849	5	5	5	0.0187903	Colon_Transverse
ENSG00000221988	PPT2	-3.99338	-0.319014	6.5139e-05	0.00420595	0.0106899	0.0474826	0.0781708	9	9	9	0.0196514	Colon_Transverse
ENSG00000281021	AL078581.4	-3.99307	-0.299343	6.52226e-05	0.00487669	0.0186045	0.00879481	0.0170414	4	4	4	0.0196514	Colon_Transverse
ENSG00000261324	AC010168.2	-3.99037	-0.367829	6.59701e-05	0.00366122	0.0142014	0.0222283	0.0394127	5	5	5	0.0196514	Colon_Transverse
ENSG00000048052	HDAC9	-3.97768	-0.356384	6.95898e-05	0.00307024	0.0156723	0.0162688	0.0297365	4	4	4	0.0202585	Colon_Transverse
ENSG00000175928	LRRN1	-3.96514	-0.149791	7.33519e-05	0.0196316	0.0206396	0.00576369	0.0115747	13	13	13	0.0208792	Colon_Transverse
ENSG00000172613	RAD9A	3.95987	0.0496871	7.4991e-05	0.150825	0.223907	6.2389e-22	9.20292e-21	8	8	8	0.0208817	Colon_Transverse
ENSG00000163257	DCAF16	-3.93042	-0.0595993	8.47982e-05	0.125264	0.121134	6.42649e-12	4.23198e-11	18	18	18	0.0231102	Colon_Transverse
ENSG00000054938	CHRDL2	3.9152	0.191222	9.03292e-05	0.0146639	0.0371013	0.000201338	0.000529679	22	22	22	0.0238614	Colon_Transverse
ENSG00000117280	RAB29	3.90875	0.0414623	9.27737e-05	0.258906	0.354587	1.1045e-36	3.86942e-35	21	22	22	0.0238614	Colon_Transverse
ENSG00000037965	HOXC8	-3.90779	-0.238027	9.31432e-05	0.00715304	0.0612476	1.53704e-06	5.55415e-06	9	9	9	0.0238614	Colon_Transverse
ENSG00000146535	GNA12	3.88389	0.0821578	0.000102797	0.0630075	0.134036	4.08703e-13	3.03996e-12	18	18	18	0.0258181	Colon_Transverse
ENSG00000274124	AC074029.3	-3.85285	-0.848989	0.000116749	0.000537428	0.0175707	0.0109144	0.0207489	5	6	6	0.0287584	Colon_Transverse
ENSG00000131023	LATS1	3.84392	0.115949	0.000121084	0.0293554	0.0760057	7.64961e-08	3.26421e-07	5	5	5	0.0292635	Colon_Transverse
ENSG00000008710	PKD1	-3.8388	-0.20912	0.000123638	0.0115484	0.0149471	0.0189684	0.0341922	17	17	17	0.0293273	Colon_Transverse
ENSG00000078747	ITCH	3.82893	0.205251	0.000128699	0.00949173	0.0257121	0.00203164	0.00446706	14	14	14	0.029551	Colon_Transverse
ENSG00000261441	AC124068.2	-3.82799	-0.345575	0.000129195	0.00357301	0.0121095	0.0348389	0.0590623	5	5	5	0.029551	Colon_Transverse
ENSG00000259138	AL049780.2	-3.81309	-0.105607	0.000137239	0.0387268	0.0247739	0.00246158	0.00532384	28	28	28	0.0308404	Colon_Transverse
ENSG00000170175	CHRNB1	-3.80095	-0.0568678	0.000144143	0.120141	0.135259	3.14182e-13	2.35525e-12	10	10	10	0.0318331	Colon_Transverse
ENSG00000231760	AL355312.2	3.78817	0.0332792	0.000151761	0.359963	0.324925	4.29596e-33	1.24898e-31	11	11	11	0.0329475	Colon_Transverse
ENSG00000197208	SLC22A4	3.77347	0.563407	0.000160995	0.00121002	0.0387039	0.000145668	0.000393011	5	5	5	0.0343698	Colon_Transverse
ENSG00000239552	HOXB-AS2	-3.74882	-0.158947	0.000177667	0.0161381	0.0605401	1.77378e-06	6.36151e-06	5	5	5	0.0367191	Colon_Transverse
ENSG00000032742	IFT88	-3.74307	-0.0579997	0.000181783	0.119011	0.155495	3.85524e-15	3.37654e-14	12	12	12	0.0367191	Colon_Transverse
ENSG00000246705	H2AFJ	3.73994	0.132732	0.000184065	0.0209813	0.0233214	0.00331589	0.00697557	15	15	15	0.0367191	Colon_Transverse
ENSG00000170802	FOXN2	3.73794	0.0348276	0.000185533	0.295506	0.383301	2.56805e-40	1.11993e-38	12	12	12	0.0367191	Colon_Transverse
ENSG00000143740	SNAP47	-3.73686	-0.113326	0.000186333	0.0285252	0.0317297	0.000597022	0.00144528	3	3	3	0.0367191	Colon_Transverse
ENSG00000126001	CEP250	-3.72069	-0.109368	0.00019868	0.0363738	0.064339	8.2153e-07	3.07818e-06	13	13	13	0.0382362	Colon_Transverse
ENSG00000084463	WBP11	-3.71901	-0.0959917	0.000200002	0.0446465	0.14854	1.76817e-14	1.47546e-13	7	7	7	0.0382362	Colon_Transverse
ENSG00000108379	WNT3	3.71406	0.0612068	0.000203958	0.111826	0.177168	3.1071e-17	3.21098e-16	13	13	13	0.0384191	Colon_Transverse
ENSG00000136448	NMT1	3.70496	0.0509754	0.000211426	0.146156	0.15992	1.45439e-15	1.3263e-14	18	18	18	0.0389559	Colon_Transverse
ENSG00000214435	AS3MT	3.70321	0.0309736	0.00021289	0.400895	0.394991	7.6259e-42	3.61843e-40	14	14	14	0.0389559	Colon_Transverse
ENSG00000108588	CCDC47	-3.69835	-0.211448	0.000217009	0.00850881	0.0126284	0.0311429	0.0534126	6	6	6	0.0391502	Colon_Transverse
ENSG00000198945	L3MBTL3	-3.677	-0.0429893	0.000235994	0.190885	0.363165	9.43497e-38	3.52888e-36	9	10	10	0.0419839	Colon_Transverse
ENSG00000124678	TCP11	3.6644	0.0875482	0.000247918	0.0474194	0.02599	0.00191947	0.00424039	13	13	13	0.0433208	Colon_Transverse
ENSG00000271579	AC078880.3	3.65736	0.0763031	0.000254829	0.0658562	0.12533	2.63341e-12	1.80484e-11	20	20	20	0.0433208	Colon_Transverse
ENSG00000134285	FKBP11	3.6563	0.0739913	0.00025588	0.0696374	0.0213667	0.00495939	0.0100828	9	9	9	0.0433208	Colon_Transverse
ENSG00000204410	MSH5	3.65515	0.307181	0.000257037	0.00378487	0.0285486	0.00113922	0.00262715	9	12	12	0.0433208	Colon_Transverse
ENSG00000197157	SND1	-3.6374	-0.0732494	0.000275404	0.0634881	0.0445859	4.44618e-05	0.000129876	13	13	13	0.0449889	Colon_Transverse
ENSG00000120093	HOXB3	-3.63201	-0.119874	0.000281224	0.0263953	0.0686899	3.39598e-07	1.34559e-06	9	9	9	0.0449889	Colon_Transverse
ENSG00000167528	ZNF641	3.63161	0.0566477	0.000281658	0.107833	0.0940062	1.89028e-09	9.69587e-09	10	10	10	0.0449889	Colon_Transverse
ENSG00000277161	PIGW	-3.62919	-0.172379	0.000284308	0.0147284	0.0154029	0.0172223	0.0312969	13	13	13	0.0449889	Colon_Transverse
ENSG00000088882	CPXM1	-3.62902	-0.0618118	0.000284496	0.0946062	0.165167	4.54894e-16	4.29169e-15	29	30	30	0.0449889	Colon_Transverse
ENSG00000240053	LY6G5B	-3.6166	-0.0524125	0.000298498	0.121098	0.356366	6.64852e-37	2.3727e-35	17	19	19	0.0462178	Colon_Transverse
ENSG00000112406	HECA	3.61575	0.159512	0.000299483	0.0175981	0.064807	7.47132e-07	2.81648e-06	4	4	4	0.0462178	Colon_Transverse
ENSG00000065485	PDIA5	3.59895	0.248129	0.000319503	0.00625843	0.0140228	0.0230915	0.040792	11	12	12	0.0487204	Colon_Transverse
ENSG00000257534	AC023794.5	3.59406	0.0508798	0.000325564	0.135949	0.153236	6.33084e-15	5.4494e-14	19	20	20	0.0490606	Colon_Transverse
ENSG00000111348	ARHGDIB	-6.45232	-0.191346	1.10152e-10	0.0340323	0.0139894	0.0317137	0.0543572	22	22	22	5.44111e-07	Esophagus_Gastroesophageal_Junction
ENSG00000125965	GDF5	-6.44124	-0.236444	1.18503e-10	0.0226882	0.122835	5.69384e-11	3.28876e-10	2	2	2	5.44111e-07	Esophagus_Gastroesophageal_Junction
ENSG00000237541	HLA-DQA2	6.38515	0.0467445	1.71225e-10	0.607825	0.646135	5.58754e-76	2.35934e-73	24	26	26	5.44111e-07	Esophagus_Gastroesophageal_Junction
ENSG00000101019	UQCC1	6.37977	0.27071	1.7735e-10	0.0165473	0.0212426	0.00800688	0.0154042	2	2	2	5.44111e-07	Esophagus_Gastroesophageal_Junction
ENSG00000139055	ERP27	-5.7391	-0.0759207	9.51824e-09	0.158076	0.080647	1.54021e-07	6.06508e-07	12	12	12	2.33616e-05	Esophagus_Gastroesophageal_Junction
ENSG00000204314	PRRT1	5.67556	0.210262	1.38233e-08	0.0186305	0.0217553	0.00727601	0.0141228	7	8	8	2.82732e-05	Esophagus_Gastroesophageal_Junction
ENSG00000213676	ATF6B	5.53245	0.0831358	3.15786e-08	0.122174	0.117735	1.50353e-10	8.28763e-10	21	22	22	5.53618e-05	Esophagus_Gastroesophageal_Junction
ENSG00000177311	ZBTB38	-5.37178	-0.346947	7.79635e-08	0.00672499	0.0337046	0.000805446	0.00186441	4	4	4	0.000119596	Esophagus_Gastroesophageal_Junction
ENSG00000111341	MGP	-5.32522	-0.194055	1.00832e-07	0.0204611	0.0258611	0.00339692	0.00702753	5	5	5	0.000137491	Esophagus_Gastroesophageal_Junction
ENSG00000158865	SLC5A11	5.29301	0.0415856	1.20322e-07	0.379377	0.494668	1.5197e-50	1.11599e-48	13	13	13	0.000142356	Esophagus_Gastroesophageal_Junction
ENSG00000002726	AOC1	-5.28226	-0.193351	1.27601e-07	0.0232535	0.0930874	1.54157e-08	6.83389e-08	9	10	10	0.000142356	Esophagus_Gastroesophageal_Junction
ENSG00000204427	ABHD16A	5.0528	0.144949	4.35373e-07	0.0340005	0.0770879	2.96441e-07	1.12874e-06	19	22	22	0.000411694	Esophagus_Gastroesophageal_Junction
ENSG00000101460	MAP1LC3A	-5.05248	-0.0703692	4.36116e-07	0.143451	0.169799	5.8685e-15	4.84295e-14	8	8	8	0.000411694	Esophagus_Gastroesophageal_Junction
ENSG00000204469	PRRC2A	4.99224	0.532665	5.96845e-07	0.00274369	0.0317432	0.00115278	0.00259404	5	5	5	0.000523177	Esophagus_Gastroesophageal_Junction
ENSG00000054938	CHRDL2	4.92793	0.128743	8.3107e-07	0.0463169	0.054988	1.67885e-05	5.03581e-05	16	16	16	0.000679926	Esophagus_Gastroesophageal_Junction
ENSG00000050393	MCUR1	-4.74664	-0.128028	2.06825e-06	0.0359847	0.0361916	0.000511675	0.00122483	4	4	4	0.00158635	Esophagus_Gastroesophageal_Junction
ENSG00000231852	CYP21A2	4.734	0.0661856	2.2014e-06	0.137401	0.156391	8.45083e-14	6.33203e-13	18	22	22	0.00158915	Esophagus_Gastroesophageal_Junction
ENSG00000204304	PBX2	4.72216	0.201232	2.3335e-06	0.0147392	0.0563059	1.32108e-05	4.01614e-05	30	30	30	0.00159093	Esophagus_Gastroesophageal_Junction
ENSG00000204435	CSNK2B	-4.69196	-0.154917	2.70602e-06	0.0249838	0.0717218	7.93297e-07	2.87425e-06	6	6	6	0.0017478	Esophagus_Gastroesophageal_Junction
ENSG00000149187	CELF1	4.63485	0.174308	3.57195e-06	0.0207547	0.0469095	7.28643e-05	0.000199862	5	5	5	0.00209507	Esophagus_Gastroesophageal_Junction
ENSG00000069275	NUCKS1	-4.63	-0.0980492	3.65673e-06	0.061713	0.0789174	2.11762e-07	8.20493e-07	13	13	13	0.00209507	Esophagus_Gastroesophageal_Junction
ENSG00000204388	HSPA1B	-4.62446	-2.11044	3.75583e-06	0.000128512	0.0399546	0.0002579	0.000650221	2	3	3	0.00209507	Esophagus_Gastroesophageal_Junction
ENSG00000179256	SMCO3	-4.61503	-0.133307	3.93036e-06	0.0331877	0.109329	7.37651e-10	3.76687e-09	14	14	14	0.0020971	Esophagus_Gastroesophageal_Junction
ENSG00000126005	MMP24OS	4.49261	0.0793236	7.03547e-06	0.0927612	0.0967461	7.80086e-09	3.55219e-08	14	14	14	0.00359747	Esophagus_Gastroesophageal_Junction
ENSG00000226979	LTA	4.43655	0.148564	9.14102e-06	0.0233169	0.0224086	0.00644196	0.0126248	18	19	19	0.00448714	Esophagus_Gastroesophageal_Junction
ENSG00000083123	BCKDHB	-4.41996	-0.134518	9.87179e-06	0.0353592	0.0494908	4.559e-05	0.000129143	10	10	10	0.00465948	Esophagus_Gastroesophageal_Junction
ENSG00000204366	ZBTB12	-4.4011	-0.106755	1.07703e-05	0.045946	0.0643721	3.03989e-06	1.01553e-05	17	19	19	0.00489529	Esophagus_Gastroesophageal_Junction
ENSG00000109919	MTCH2	4.38961	0.428127	1.13554e-05	0.00249263	0.0183358	0.013822	0.0254052	1	1	1	0.00497691	Esophagus_Gastroesophageal_Junction
ENSG00000007312	CD79B	-4.37697	-0.140418	1.20338e-05	0.0277741	0.194932	3.54774e-17	3.50759e-16	18	19	19	0.00509237	Esophagus_Gastroesophageal_Junction
ENSG00000198502	HLA-DRB5	4.29665	0.117089	1.734e-05	0.0428528	0.694647	1.69758e-86	2.29377e-83	20	31	31	0.00688359	Esophagus_Gastroesophageal_Junction
ENSG00000162877	PM20D1	-4.29603	-0.044781	1.73885e-05	0.303114	0.374748	2.55648e-35	7.81519e-34	20	21	21	0.00688359	Esophagus_Gastroesophageal_Junction
ENSG00000163257	DCAF16	-4.23594	-0.069725	2.27599e-05	0.108501	0.125338	3.52953e-11	2.08015e-10	9	9	9	0.00872841	Esophagus_Gastroesophageal_Junction
ENSG00000198909	MAP3K3	-4.22477	-0.0935845	2.39182e-05	0.0556032	0.0526323	2.57624e-05	7.52055e-05	5	5	5	0.00889467	Esophagus_Gastroesophageal_Junction
ENSG00000133065	SLC41A1	4.18902	0.121157	2.80159e-05	0.0343975	0.0808039	1.49634e-07	5.89922e-07	9	9	9	0.0101121	Esophagus_Gastroesophageal_Junction
ENSG00000261324	AC010168.2	-4.10432	-0.340639	4.05498e-05	0.00443038	0.0304515	0.00146041	0.00322541	7	7	7	0.0142179	Esophagus_Gastroesophageal_Junction
ENSG00000272129	AL359715.3	4.09477	0.0915759	4.22596e-05	0.0651041	0.101506	3.20611e-09	1.53657e-08	7	7	7	0.0144058	Esophagus_Gastroesophageal_Junction
ENSG00000165915	SLC39A13	4.08772	0.126885	4.35633e-05	0.0259399	0.0631069	3.82892e-06	1.259e-05	6	7	7	0.0144489	Esophagus_Gastroesophageal_Junction
ENSG00000197536	C5orf56	-4.05409	-0.0520719	5.03294e-05	0.184774	0.254122	1.13484e-22	1.69373e-21	14	14	14	0.0158678	Esophagus_Gastroesophageal_Junction
ENSG00000154096	THY1	-4.05364	-0.0797244	5.04274e-05	0.080553	0.121574	7.24272e-11	4.12811e-10	25	25	25	0.0158678	Esophagus_Gastroesophageal_Junction
ENSG00000172613	RAD9A	4.01935	0.0555128	5.83585e-05	0.126501	0.34241	1.04371e-31	2.59239e-30	4	4	4	0.0177631	Esophagus_Gastroesophageal_Junction
ENSG00000271579	AC078880.3	4.0154	0.0714904	5.93455e-05	0.0890351	0.242798	1.37337e-21	1.88587e-20	19	19	19	0.0177631	Esophagus_Gastroesophageal_Junction
ENSG00000129595	EPB41L4A	3.95555	0.0561876	7.63593e-05	0.15129	0.195938	2.88285e-17	2.86982e-16	18	18	18	0.0220466	Esophagus_Gastroesophageal_Junction
ENSG00000100354	TNRC6B	-3.95278	-0.133794	7.72494e-05	0.023057	0.0125624	0.0418747	0.0700781	15	15	15	0.0220466	Esophagus_Gastroesophageal_Junction
ENSG00000131069	ACSS2	-3.92374	-0.155521	8.71831e-05	0.0180375	0.0710017	9.05101e-07	3.24798e-06	6	6	6	0.0239692	Esophagus_Gastroesophageal_Junction
ENSG00000147676	MAL2	-3.92179	-0.0608569	8.78924e-05	0.112814	0.0993898	4.76257e-09	2.23185e-08	21	21	21	0.0239692	Esophagus_Gastroesophageal_Junction
ENSG00000197157	SND1	-3.90139	-0.0630656	9.56413e-05	0.0947503	0.177448	1.25901e-15	1.10513e-14	3	3	3	0.0255154	Esophagus_Gastroesophageal_Junction
ENSG00000117280	RAB29	3.88044	0.035543	0.000104268	0.343798	0.367629	1.65243e-34	4.79135e-33	38	38	38	0.0260436	Esophagus_Gastroesophageal_Junction
ENSG00000076003	MCM6	-3.87948	-0.192418	0.000104678	0.0157274	0.154247	1.28987e-13	9.54126e-13	12	13	13	0.0260436	Esophagus_Gastroesophageal_Junction
ENSG00000167550	RHEBL1	3.87807	0.305821	0.00010529	0.00477334	0.0127347	0.0404861	0.0679113	10	10	10	0.0260436	Esophagus_Gastroesophageal_Junction
ENSG00000136448	NMT1	3.87618	0.0552007	0.00010611	0.135497	0.28889	4.24345e-26	7.686e-25	10	10	10	0.0260436	Esophagus_Gastroesophageal_Junction
ENSG00000170802	FOXN2	3.86988	0.0391113	0.000108891	0.253379	0.259213	3.65466e-23	5.62435e-22	9	9	9	0.0262021	Esophagus_Gastroesophageal_Junction
ENSG00000172247	C1QTNF4	-3.8514	-0.0517979	0.000117443	0.136472	0.141067	1.70048e-12	1.13075e-11	8	9	9	0.0277166	Esophagus_Gastroesophageal_Junction
ENSG00000131023	LATS1	3.84334	0.119652	0.000121372	0.0275492	0.0354965	0.000580809	0.00137553	5	5	5	0.0281034	Esophagus_Gastroesophageal_Junction
ENSG00000197757	HOXC6	-3.80357	-0.328761	0.000142627	0.0035237	0.0370767	0.000435465	0.00105322	4	4	4	0.0324132	Esophagus_Gastroesophageal_Junction
ENSG00000079819	EPB41L2	-3.7931	-0.100024	0.000148778	0.0426093	0.0470453	7.10883e-05	0.000195392	14	14	14	0.0331965	Esophagus_Gastroesophageal_Junction
ENSG00000167528	ZNF641	3.77874	0.0615373	0.000157627	0.0993663	0.0695756	1.17499e-06	4.14963e-06	11	11	11	0.0345428	Esophagus_Gastroesophageal_Junction
ENSG00000223534	HLA-DQB1-AS1	-3.77213	-0.137615	0.000161857	0.0210972	0.369756	9.48165e-35	2.78917e-33	8	12	12	0.0348476	Esophagus_Gastroesophageal_Junction
ENSG00000178177	LCORL	3.76333	0.185666	0.000167668	0.0113364	0.02044	0.00930418	0.0176769	13	13	13	0.0354763	Esophagus_Gastroesophageal_Junction
ENSG00000214435	AS3MT	3.75542	0.0292595	0.000173048	0.457538	0.574231	8.86381e-63	1.38194e-60	23	23	23	0.0355706	Esophagus_Gastroesophageal_Junction
ENSG00000037965	HOXC8	-3.75263	-0.12724	0.00017499	0.0232556	0.0895173	2.99082e-08	1.28075e-07	8	8	8	0.0355706	Esophagus_Gastroesophageal_Junction
ENSG00000108379	WNT3	3.7499	0.0636783	0.000176906	0.103298	0.210628	1.35304e-18	1.48155e-17	12	12	12	0.0355706	Esophagus_Gastroesophageal_Junction
ENSG00000196735	HLA-DQA1	-3.74596	-0.0504105	0.000179708	0.168805	0.373023	4.02649e-35	1.21804e-33	21	24	24	0.0355706	Esophagus_Gastroesophageal_Junction
ENSG00000231760	AL355312.2	3.72094	0.0294342	0.00019848	0.444658	0.452243	8.76595e-45	4.63886e-43	20	20	20	0.0386627	Esophagus_Gastroesophageal_Junction
ENSG00000257534	AC023794.5	3.7123	0.05311	0.000205388	0.130145	0.0979559	6.22494e-09	2.87397e-08	11	11	11	0.0393832	Esophagus_Gastroesophageal_Junction
ENSG00000084463	WBP11	-3.69582	-0.0962141	0.000219175	0.0439392	0.0601194	6.59938e-06	2.0988e-05	6	6	6	0.0413803	Esophagus_Gastroesophageal_Junction
ENSG00000124678	TCP11	3.68395	0.071897	0.000229643	0.0724728	0.0552247	1.60811e-05	4.83462e-05	16	16	16	0.0426997	Esophagus_Gastroesophageal_Junction
ENSG00000120093	HOXB3	-3.67358	-0.132321	0.000239172	0.0219028	0.108573	8.50457e-10	4.32223e-09	6	6	6	0.0432748	Esophagus_Gastroesophageal_Junction
ENSG00000146535	GNA12	3.6711	0.0623902	0.000241505	0.0971281	0.291709	2.20179e-26	4.02398e-25	12	12	12	0.0432748	Esophagus_Gastroesophageal_Junction
ENSG00000241258	CRCP	-3.66768	-0.054383	0.000244766	0.120433	0.173278	2.91881e-15	2.47044e-14	20	20	20	0.0432748	Esophagus_Gastroesophageal_Junction
ENSG00000225190	PLEKHM1	3.66552	0.0888469	0.000246841	0.0449179	0.0453169	9.73093e-05	0.000261608	11	11	11	0.0432748	Esophagus_Gastroesophageal_Junction
ENSG00000112964	GHR	-3.64841	-0.183391	0.000263872	0.0110463	0.0366746	0.00046856	0.00112788	10	10	10	0.045609	Esophagus_Gastroesophageal_Junction
ENSG00000159314	ARHGAP27	-3.64449	-0.292057	0.000267923	0.0042141	0.0154504	0.0239324	0.0419859	4	5	5	0.0456659	Esophagus_Gastroesophageal_Junction
ENSG00000101019	UQCC1	6.65724	0.125691	2.79019e-11	0.0860641	0.173079	3.18784e-22	2.5098e-21	21	21	21	3.79717e-07	Esophagus_Mucosa
ENSG00000125998	FAM83C	6.48659	0.0769428	8.78024e-11	0.206902	0.284339	7.33622e-38	1.18689e-36	5	5	5	5.97451e-07	Esophagus_Mucosa
ENSG00000237541	HLA-DQA2	6.34622	0.0463847	2.20673e-10	0.608707	0.610577	1.95108e-103	4.2943e-101	21	21	21	1.00105e-06	Esophagus_Mucosa
ENSG00000213676	ATF6B	5.70135	0.108039	1.18861e-08	0.0782528	0.100725	4.30247e-13	1.90398e-12	12	13	13	3.40158e-05	Esophagus_Mucosa
ENSG00000139055	ERP27	-5.6928	-0.0773925	1.24975e-08	0.149087	0.405195	8.07326e-58	2.97789e-56	9	9	9	3.40158e-05	Esophagus_Mucosa
ENSG00000204388	HSPA1B	-5.59067	-0.375048	2.26194e-08	0.00570946	0.0351578	2.58822e-05	5.76378e-05	6	8	8	5.13045e-05	Esophagus_Mucosa
ENSG00000137393	RNF144B	-5.44258	-0.108065	5.25147e-08	0.0679502	0.117205	4.11081e-15	2.10254e-14	23	23	23	0.000102096	Esophagus_Mucosa
ENSG00000158865	SLC5A11	5.2772	0.0412295	1.31174e-07	0.383673	0.455183	2.7945e-67	1.46138e-65	14	14	14	0.000223143	Esophagus_Mucosa
ENSG00000141627	DYM	-5.18511	-0.111064	2.15891e-07	0.0587084	0.0738747	7.25431e-10	2.52778e-09	26	26	26	0.000326451	Esophagus_Mucosa
ENSG00000101460	MAP1LC3A	-5.02149	-0.0729252	5.12723e-07	0.132663	0.0231477	0.000666239	0.00124386	8	8	8	0.000697765	Esophagus_Mucosa
ENSG00000242372	EIF6	-4.90339	-0.115469	9.41985e-07	0.0508544	0.0745315	6.06049e-10	2.1251e-09	18	18	18	0.00116541	Esophagus_Mucosa
ENSG00000177311	ZBTB38	4.79421	0.160499	1.63315e-06	0.0249487	0.055019	1.22315e-07	3.49329e-07	5	5	5	0.00185212	Esophagus_Mucosa
ENSG00000078747	ITCH	4.76406	0.152265	1.89732e-06	0.0275877	0.021477	0.00105065	0.00190662	11	11	11	0.0019862	Esophagus_Mucosa
ENSG00000076003	MCM6	-4.71166	-0.156688	2.45707e-06	0.0368089	0.0145771	0.00704515	0.0113157	9	10	10	0.00224051	Esophagus_Mucosa
ENSG00000204304	PBX2	4.71063	0.129582	2.46951e-06	0.0347177	0.0589625	4.20604e-08	1.2538e-07	43	43	43	0.00224051	Esophagus_Mucosa
ENSG00000179256	SMCO3	-4.60923	-0.142174	4.04172e-06	0.0291615	0.015096	0.0060953	0.00988844	12	12	12	0.00343773	Esophagus_Mucosa
ENSG00000030066	NUP160	4.54715	0.79871	5.4376e-06	0.000839104	0.0126866	0.011981	0.0186065	3	3	3	0.0041792	Esophagus_Mucosa
ENSG00000172247	C1QTNF4	-4.53395	-0.0576166	5.78895e-06	0.151955	0.187319	4.16475e-24	3.6252e-23	9	10	10	0.0041792	Esophagus_Mucosa
ENSG00000157554	ERG	4.53229	0.121325	5.83473e-06	0.0361353	0.0941715	2.68107e-12	1.13075e-11	15	15	15	0.0041792	Esophagus_Mucosa
ENSG00000081692	JMJD4	4.51789	0.185199	6.24577e-06	0.0149625	0.0294657	0.000120183	0.000246989	9	9	9	0.00424994	Esophagus_Mucosa
ENSG00000186973	FAM183A	4.46268	0.0631056	8.09417e-06	0.181032	0.301631	1.67411e-40	3.05658e-39	34	34	34	0.00524541	Esophagus_Mucosa
ENSG00000204427	ABHD16A	4.44542	0.169922	8.77188e-06	0.0184968	0.0630697	1.38016e-08	4.30178e-08	27	30	30	0.00542621	Esophagus_Mucosa
ENSG00000198909	MAP3K3	-4.31782	-0.074239	1.5758e-05	0.0916744	0.114424	9.05712e-15	4.52269e-14	8	8	8	0.00932392	Esophagus_Mucosa
ENSG00000162877	PM20D1	-4.3072	-0.0444974	1.65336e-05	0.310309	0.289333	1.28539e-38	2.1508e-37	22	24	24	0.00937526	Esophagus_Mucosa
ENSG00000113600	C9	4.27241	0.24107	1.93371e-05	0.00858513	0.0572813	6.63184e-08	1.93911e-07	7	7	7	0.00990564	Esophagus_Mucosa
ENSG00000196735	HLA-DQA1	-4.27049	-0.0526827	1.95048e-05	0.202159	0.379799	2.60053e-53	8.01324e-52	16	20	20	0.00990564	Esophagus_Mucosa
ENSG00000133065	SLC41A1	4.2688	0.104297	1.96526e-05	0.0482729	0.152244	1.60486e-19	1.08155e-18	12	13	13	0.00990564	Esophagus_Mucosa
ENSG00000163257	DCAF16	-4.25095	-0.0705989	2.12869e-05	0.106574	0.109691	3.45774e-14	1.65642e-13	8	8	8	0.0100655	Esophagus_Mucosa
ENSG00000204385	SLC44A4	-4.24925	-0.176991	2.1449e-05	0.0155595	0.0422173	3.8663e-06	9.43447e-06	7	8	8	0.0100655	Esophagus_Mucosa
ENSG00000069275	NUCKS1	-4.23999	-0.0778371	2.23528e-05	0.0913661	0.137223	1.30411e-17	7.78771e-17	12	12	12	0.01014	Esophagus_Mucosa
ENSG00000094916	CBX5	4.19004	0.273288	2.78911e-05	0.0066352	0.0106123	0.0216234	0.0321169	5	5	5	0.0122442	Esophagus_Mucosa
ENSG00000198945	L3MBTL3	-4.17072	-0.0478505	3.03643e-05	0.198428	0.243129	8.25396e-32	1.03583e-30	10	10	10	0.0129134	Esophagus_Mucosa
ENSG00000129595	EPB41L4A	4.13535	0.0556217	3.54419e-05	0.173801	0.186932	4.69156e-24	4.07137e-23	25	25	25	0.014616	Esophagus_Mucosa
ENSG00000144535	DIS3L2	4.07702	0.129806	4.56156e-05	0.0272384	0.0483694	7.36725e-07	1.94643e-06	5	5	5	0.0182583	Esophagus_Mucosa
ENSG00000170175	CHRNB1	-4.0108	-0.0568813	6.05136e-05	0.131444	0.162895	6.79474e-21	4.92373e-20	14	14	14	0.0235294	Esophagus_Mucosa
ENSG00000108379	WNT3	3.99306	0.0654527	6.52273e-05	0.108154	0.0623965	1.65701e-08	5.12244e-08	13	13	13	0.0246577	Esophagus_Mucosa
ENSG00000196126	HLA-DRB1	-3.97483	-0.110083	7.04305e-05	0.0375265	0.222481	6.74093e-29	7.43879e-28	9	20	20	0.0259051	Esophagus_Mucosa
ENSG00000050393	MCUR1	-3.94364	-0.0800157	8.02537e-05	0.0637417	0.0782822	2.16692e-10	7.87825e-10	16	16	16	0.0287414	Esophagus_Mucosa
ENSG00000204314	PRRT1	3.91371	0.0398739	9.08892e-05	0.238676	0.238187	4.1757e-31	5.05042e-30	34	34	34	0.0317132	Esophagus_Mucosa
ENSG00000002726	AOC1	3.90761	0.216066	9.32123e-05	0.0120626	0.01672	0.00388251	0.00648689	7	7	7	0.0317132	Esophagus_Mucosa
ENSG00000054938	CHRDL2	3.90033	0.129058	9.60633e-05	0.0340608	0.0242105	0.00049899	0.000947504	24	24	24	0.031886	Esophagus_Mucosa
ENSG00000136448	NMT1	3.8933	0.0573062	9.88898e-05	0.126924	0.0693693	2.48435e-09	8.24781e-09	10	10	10	0.0320426	Esophagus_Mucosa
ENSG00000117280	RAB29	3.87708	0.0366795	0.000105717	0.322663	0.341007	9.10796e-47	2.16398e-45	32	32	32	0.0334581	Esophagus_Mucosa
ENSG00000106236	NPTX2	-3.85774	-0.307725	0.00011444	0.00542534	0.0105323	0.0221259	0.032812	7	7	7	0.0353957	Esophagus_Mucosa
ENSG00000170802	FOXN2	3.85104	0.0398919	0.000117617	0.238078	0.257894	6.11803e-34	8.50959e-33	7	7	7	0.03557	Esophagus_Mucosa
ENSG00000128604	IRF5	3.843	0.0419433	0.00012154	0.235327	0.30576	3.8312e-41	7.16481e-40	17	17	17	0.0359575	Esophagus_Mucosa
ENSG00000141314	RHBDL3	3.83737	0.118909	0.000124358	0.0314563	0.0265491	0.000264562	0.000520624	12	12	12	0.0360084	Esophagus_Mucosa
ENSG00000131023	LATS1	3.82128	0.115704	0.00013276	0.0291454	0.0380688	1.1816e-05	2.74073e-05	7	7	7	0.0376403	Esophagus_Mucosa
ENSG00000197757	HOXC6	-3.81176	-0.152635	0.000137981	0.0173268	0.0162811	0.00438451	0.00726845	6	6	6	0.0376907	Esophagus_Mucosa
ENSG00000197157	SND1	-3.81087	-0.0861623	0.000138477	0.0488539	0.0213858	0.00107715	0.00195242	5	5	5	0.0376907	Esophagus_Mucosa
ENSG00000231760	AL355312.2	3.80536	0.0322127	0.000141598	0.386878	0.543984	1.92107e-86	1.95315e-84	19	19	19	0.0377844	Esophagus_Mucosa
ENSG00000126001	CEP250	-3.79633	-0.0602417	0.000146854	0.13098	0.175644	1.46743e-22	1.17143e-21	7	7	7	0.0384334	Esophagus_Mucosa
ENSG00000272129	AL359715.3	3.75967	0.0680467	0.000170137	0.0970637	0.210304	3.24423e-27	3.26362e-26	20	20	20	0.0436868	Esophagus_Mucosa
ENSG00000155034	FBXL18	3.75178	0.0582893	0.000175585	0.114686	0.181731	2.30501e-23	1.9341e-22	11	11	11	0.0442507	Esophagus_Mucosa
ENSG00000214435	AS3MT	3.74215	0.0294692	0.000182452	0.448788	0.475526	2.22061e-71	1.28545e-69	20	20	20	0.0445716	Esophagus_Mucosa
ENSG00000239552	HOXB-AS2	-3.73952	-0.151292	0.00018437	0.0177234	0.0291091	0.00013234	0.000270418	5	5	5	0.0445716	Esophagus_Mucosa
ENSG00000248265	AC023794.1	3.73235	0.0340732	0.000189703	0.323533	0.318728	3.52951e-43	7.16237e-42	17	17	17	0.0445716	Esophagus_Mucosa
ENSG00000161714	PLCD3	-3.73201	-0.100551	0.000189959	0.0351386	0.0425979	3.4896e-06	8.55696e-06	13	13	13	0.0445716	Esophagus_Mucosa
ENSG00000170961	HAS2	-3.72269	-0.118433	0.000197113	0.0293464	0.0622097	1.74326e-08	5.37661e-08	11	11	11	0.0448209	Esophagus_Mucosa
ENSG00000186868	MAPT	3.71712	0.0410752	0.000201504	0.226764	0.41844	3.01739e-60	1.21846e-58	21	21	21	0.0448209	Esophagus_Mucosa
ENSG00000125966	MMP24	3.71414	0.143994	0.000203896	0.0160456	0.0232508	0.000647803	0.00121113	26	26	26	0.0448209	Esophagus_Mucosa
ENSG00000124678	TCP11	3.71377	0.0700004	0.000204195	0.0767991	0.0679067	3.70169e-09	1.21285e-08	16	16	16	0.0448209	Esophagus_Mucosa
ENSG00000146535	GNA12	3.70266	0.0636386	0.000213349	0.0940199	0.129443	1.23728e-16	6.95522e-16	22	22	22	0.0460868	Esophagus_Mucosa
ENSG00000251455	AC092611.1	3.69571	0.0941655	0.000219271	0.0491048	0.0518381	2.8892e-07	7.96199e-07	10	10	10	0.046626	Esophagus_Mucosa
ENSG00000182150	ERCC6L2	-3.67501	-0.0686753	0.000237836	0.0703881	0.0751378	5.13325e-10	1.8117e-09	9	9	9	0.0497955	Esophagus_Mucosa
ENSG00000125965	GDF5	-6.53725	-0.148284	6.26584e-11	0.0591151	0.0587946	1.19769e-07	3.42211e-07	3	3	3	8.452e-07	Esophagus_Muscularis
ENSG00000101019	UQCC1	6.33548	0.220121	2.36596e-10	0.0249738	0.0426511	7.12541e-06	1.70464e-05	3	3	3	1.59572e-06	Esophagus_Muscularis
ENSG00000111348	ARHGDIB	-6.1835	-0.245317	6.26952e-10	0.0195082	0.0197742	0.00237143	0.00416399	9	9	9	2.81899e-06	Esophagus_Muscularis
ENSG00000237541	HLA-DQA2	5.78801	0.0433897	7.12264e-09	0.533183	0.693695	4.92705e-121	4.71542e-118	14	16	16	2.17742e-05	Esophagus_Muscularis
ENSG00000139055	ERP27	-5.76697	-0.0756206	8.07111e-09	0.16102	0.153911	1.4694e-18	9.26059e-18	13	13	13	2.17742e-05	Esophagus_Muscularis
ENSG00000213676	ATF6B	5.70984	0.114614	1.13081e-08	0.0701037	0.120992	1.13589e-14	5.67886e-14	14	17	17	2.54225e-05	Esophagus_Muscularis
ENSG00000158865	SLC5A11	5.34683	0.0403433	8.95065e-08	0.412366	0.433644	3.88404e-59	1.42188e-57	13	13	13	0.000172479	Esophagus_Muscularis
ENSG00000002726	AOC1	-5.32182	-0.174925	1.02736e-07	0.0288636	0.124572	4.35372e-15	2.23445e-14	14	14	14	0.000173226	Esophagus_Muscularis
ENSG00000054938	CHRDL2	5.14824	0.279718	2.62938e-07	0.0119016	0.0433864	5.91777e-06	1.42917e-05	14	14	14	0.000394086	Esophagus_Muscularis
ENSG00000076003	MCM6	-5.08267	-0.106958	3.7216e-07	0.0896612	0.197662	5.97039e-24	5.16098e-23	13	15	15	0.000502007	Esophagus_Muscularis
ENSG00000101460	MAP1LC3A	-5.06223	-0.069645	4.14373e-07	0.146853	0.242728	8.32464e-30	9.68221e-29	9	9	9	0.000508134	Esophagus_Muscularis
ENSG00000081692	JMJD4	4.90498	0.254599	9.34381e-07	0.00960923	0.017731	0.00402129	0.00684335	4	4	4	0.00105032	Esophagus_Muscularis
ENSG00000177311	ZBTB38	-4.85208	-0.273031	1.22171e-06	0.00881163	0.0533072	4.8159e-07	1.29502e-06	9	9	9	0.00126767	Esophagus_Muscularis
ENSG00000231852	CYP21A2	4.78311	0.0575623	1.72601e-06	0.182563	0.227974	7.47662e-28	7.9212e-27	28	33	33	0.00162515	Esophagus_Muscularis
ENSG00000204366	ZBTB12	-4.76342	-0.145424	1.9034e-06	0.0287839	0.0441649	4.86138e-06	1.18229e-05	12	14	14	0.00162515	Esophagus_Muscularis
ENSG00000204427	ABHD16A	4.76086	0.140795	1.92768e-06	0.030392	0.0776418	9.71992e-10	3.33534e-09	18	21	21	0.00162515	Esophagus_Muscularis
ENSG00000149187	CELF1	4.68526	0.395983	2.79609e-06	0.00395459	0.0140949	0.0103987	0.0166317	2	2	2	0.00215372	Esophagus_Muscularis
ENSG00000078747	ITCH	4.67568	0.293603	2.92987e-06	0.0069485	0.0253542	0.000568135	0.00107843	1	1	1	0.00215372	Esophagus_Muscularis
ENSG00000204435	CSNK2B	-4.66853	-0.141512	3.03364e-06	0.0293184	0.118193	2.39836e-14	1.17281e-13	10	10	10	0.00215372	Esophagus_Muscularis
ENSG00000111341	MGP	-4.61982	-0.199269	3.84077e-06	0.0146366	0.044262	4.74358e-06	1.15503e-05	9	9	9	0.00259041	Esophagus_Muscularis
ENSG00000250990	AC098851.1	-4.56598	-0.179736	4.97178e-06	0.01816	0.0729263	3.2604e-09	1.07264e-08	9	9	9	0.00314084	Esophagus_Muscularis
ENSG00000133065	SLC41A1	4.55538	0.123374	5.22922e-06	0.0404394	0.0868793	8.9622e-11	3.34613e-10	14	15	15	0.00314084	Esophagus_Muscularis
ENSG00000179256	SMCO3	-4.55036	-0.126359	5.35543e-06	0.0363242	0.0527421	5.55691e-07	1.48337e-06	18	18	18	0.00314084	Esophagus_Muscularis
ENSG00000069275	NUCKS1	-4.54101	-0.089517	5.59867e-06	0.0707234	0.146779	1.0498e-17	6.31702e-17	15	15	15	0.00314669	Esophagus_Muscularis
ENSG00000109919	MTCH2	4.47177	0.189623	7.75737e-06	0.0133049	0.040995	1.08257e-05	2.54326e-05	3	3	3	0.00418557	Esophagus_Muscularis
ENSG00000083123	BCKDHB	-4.40793	-0.134521	1.04362e-05	0.0351732	0.0710895	5.21808e-09	1.68606e-08	9	9	9	0.00541437	Esophagus_Muscularis
ENSG00000163257	DCAF16	-4.31946	-0.0644329	1.56413e-05	0.129361	0.178532	1.46755e-21	1.10385e-20	9	9	9	0.00781425	Esophagus_Muscularis
ENSG00000198909	MAP3K3	-4.28262	-0.0771097	1.84709e-05	0.0847955	0.119011	1.92806e-14	9.49813e-14	7	7	7	0.00889838	Esophagus_Muscularis
ENSG00000137393	RNF144B	-4.2333	-0.172402	2.30291e-05	0.0162075	0.0364463	3.41549e-05	7.55746e-05	15	15	15	0.0107117	Esophagus_Muscularis
ENSG00000147676	MAL2	-4.17586	-0.0741029	2.96866e-05	0.0869807	0.191241	3.84057e-23	3.16214e-22	5	5	5	0.0131973	Esophagus_Muscularis
ENSG00000129595	EPB41L4A	4.16862	0.0592129	3.06446e-05	0.152789	0.171632	1.03736e-20	7.43806e-20	24	24	24	0.0131973	Esophagus_Muscularis
ENSG00000165915	SLC39A13	4.16374	0.140377	3.1308e-05	0.021931	0.0650575	2.43473e-08	7.42538e-08	6	6	6	0.0131973	Esophagus_Muscularis
ENSG00000260260	SNHG19	-4.12306	-0.604638	3.73878e-05	0.00170983	0.0150083	0.00817841	0.0132738	8	8	8	0.0152826	Esophagus_Muscularis
ENSG00000162877	PM20D1	-4.08025	-0.0470466	4.49866e-05	0.222552	0.297797	1.93179e-37	3.12602e-36	9	9	9	0.0178478	Esophagus_Muscularis
ENSG00000272129	AL359715.3	4.06443	0.0839394	4.81493e-05	0.0762706	0.0657447	2.04352e-08	6.27224e-08	11	11	11	0.0185568	Esophagus_Muscularis
ENSG00000154096	THY1	-4.05328	-0.0787576	5.05048e-05	0.0829704	0.221081	5.94058e-27	6.01178e-26	25	25	25	0.0189239	Esophagus_Muscularis
ENSG00000223534	HLA-DQB1-AS1	-4.04332	-0.112929	5.27003e-05	0.0347997	0.270897	1.21799e-33	1.68473e-32	7	10	10	0.0192128	Esophagus_Muscularis
ENSG00000036672	USP2	-4.01454	-0.0669077	5.95614e-05	0.100376	0.118814	2.03236e-14	9.99913e-14	24	24	24	0.0204534	Esophagus_Muscularis
ENSG00000261324	AC010168.2	-4.01399	-0.325065	5.96997e-05	0.00473343	0.0217811	0.00141579	0.0025621	7	7	7	0.0204534	Esophagus_Muscularis
ENSG00000198502	HLA-DRB5	4.01026	0.0929552	6.06522e-05	0.0592244	0.686959	7.61708e-119	5.2789e-116	24	37	37	0.0204534	Esophagus_Muscularis
ENSG00000164761	TNFRSF11B	-3.99773	-0.397442	6.39534e-05	0.00268755	0.0231475	0.000997812	0.00183813	2	2	2	0.0210407	Esophagus_Muscularis
ENSG00000257178	AC103702.1	-3.94991	-0.305296	7.81815e-05	0.00446314	0.0126768	0.0151366	0.0236413	9	10	10	0.0251093	Esophagus_Muscularis
ENSG00000146535	GNA12	3.9405	0.0526842	8.13126e-05	0.162926	0.386345	4.76972e-51	1.30959e-49	20	21	21	0.0255076	Esophagus_Muscularis
ENSG00000172247	C1QTNF4	-3.91889	-0.0480312	8.89581e-05	0.16237	0.191013	4.10174e-23	3.37165e-22	14	14	14	0.0272717	Esophagus_Muscularis
ENSG00000167476	JSRP1	-3.90164	-0.716219	9.55417e-05	0.000837867	0.0153871	0.00740551	0.0120985	3	3	3	0.0276797	Esophagus_Muscularis
ENSG00000204482	LST1	3.90005	0.166049	9.61708e-05	0.0152602	0.0697847	7.28532e-09	2.32598e-08	6	7	7	0.0276797	Esophagus_Muscularis
ENSG00000117280	RAB29	3.89937	0.0353388	9.64449e-05	0.350437	0.466894	3.09454e-65	1.44302e-63	38	38	38	0.0276797	Esophagus_Muscularis
ENSG00000131069	ACSS2	-3.86886	-0.185959	0.000109348	0.0122868	0.064485	2.81708e-08	8.5435e-08	5	5	5	0.0305446	Esophagus_Muscularis
ENSG00000136448	NMT1	3.86529	0.0540355	0.000110956	0.140486	0.265552	6.67304e-33	8.92314e-32	17	17	17	0.0305446	Esophagus_Muscularis
ENSG00000197157	SND1	-3.84608	-0.0779533	0.000120022	0.0609648	0.214215	4.60167e-26	4.42297e-25	9	9	9	0.0323796	Esophagus_Muscularis
ENSG00000131023	LATS1	3.82256	0.115087	0.000132074	0.0294538	0.0412203	1.02271e-05	2.40797e-05	7	7	7	0.0349322	Esophagus_Muscularis
ENSG00000271579	AC078880.3	3.80553	0.0693442	0.000141501	0.0834497	0.195548	1.10373e-23	9.3836e-23	23	23	23	0.0361977	Esophagus_Muscularis
ENSG00000124678	TCP11	3.80302	0.083984	0.000142943	0.0567331	0.0477872	1.94639e-06	4.93734e-06	16	16	16	0.0361977	Esophagus_Muscularis
ENSG00000170802	FOXN2	3.79964	0.0377402	0.000144909	0.257588	0.298299	1.63549e-37	2.65082e-36	22	22	22	0.0361977	Esophagus_Muscularis
ENSG00000084463	WBP11	-3.75932	-0.091001	0.000170379	0.05202	0.0773077	1.05917e-09	3.62212e-09	6	6	6	0.0417861	Esophagus_Muscularis
ENSG00000170961	HAS2	-3.75453	-0.117154	0.000173666	0.0304057	0.0506946	9.33038e-07	2.44201e-06	12	12	12	0.0418317	Esophagus_Muscularis
ENSG00000181222	POLR2A	3.74831	0.405564	0.000178033	0.00249661	0.0118384	0.0189305	0.029112	3	3	3	0.0419713	Esophagus_Muscularis
ENSG00000128604	IRF5	3.7449	0.0501053	0.000180468	0.15484	0.154845	1.13448e-18	7.23143e-18	9	9	9	0.0419713	Esophagus_Muscularis
ENSG00000037965	HOXC8	-3.73761	-0.124733	0.000185777	0.0239866	0.0484984	1.62607e-06	4.1547e-06	7	7	7	0.0424736	Esophagus_Muscularis
ENSG00000231760	AL355312.2	3.72962	0.0318762	0.000191767	0.390404	0.42484	1.39536e-57	4.82685e-56	13	13	13	0.0427301	Esophagus_Muscularis
ENSG00000214435	AS3MT	3.72295	0.0277771	0.000196908	0.492885	0.521816	3.43125e-76	2.48062e-74	11	11	11	0.0427301	Esophagus_Muscularis
ENSG00000198732	SMOC1	-3.7211	-0.100005	0.00019836	0.0376717	0.134846	2.72493e-16	1.51538e-15	20	21	21	0.0427301	Esophagus_Muscularis
ENSG00000120265	PCMT1	-3.71869	-0.0780074	0.000200261	0.0609587	0.0794534	6.09874e-10	2.13244e-09	9	9	9	0.0427301	Esophagus_Muscularis
ENSG00000197536	C5orf56	-3.71558	-0.0469369	0.000202738	0.188577	0.249991	8.8124e-31	1.07081e-29	20	20	20	0.0427301	Esophagus_Muscularis
ENSG00000135205	CCDC146	-3.67583	-0.0740252	0.000237076	0.0801214	0.156655	6.86628e-19	4.4401e-18	47	48	48	0.0491988	Esophagus_Muscularis
ENSG00000198945	L3MBTL3	-3.66667	-0.0518171	0.000245733	0.129618	0.116123	4.16248e-14	2.00138e-13	1	1	1	0.0496634	Esophagus_Muscularis
ENSG00000108379	WNT3	3.66568	0.0587473	0.000246678	0.116527	0.176057	2.9652e-21	2.19017e-20	10	10	10	0.0496634	Esophagus_Muscularis
ENSG00000139055	ERP27	-6.13971	-0.0910839	8.26741e-10	0.122714	0.125565	1.90494e-12	1.21608e-11	15	15	15	6.19537e-06	Heart_Atrial_Appendage
ENSG00000125965	GDF5	-6.11031	-0.352051	9.94361e-10	0.00914623	0.0153568	0.0167883	0.0290833	3	3	3	6.19537e-06	Heart_Atrial_Appendage
ENSG00000101019	UQCC1	5.99953	0.134828	1.97891e-09	0.0618875	0.118889	7.9874e-12	4.78071e-11	4	4	4	8.21972e-06	Heart_Atrial_Appendage
ENSG00000237541	HLA-DQA2	5.75627	0.0460641	8.5992e-09	0.478	0.571143	5.20107e-70	1.14307e-67	8	10	10	2.67887e-05	Heart_Atrial_Appendage
ENSG00000213676	ATF6B	5.45607	0.0756993	4.86802e-08	0.143194	0.351347	1.16096e-36	3.54266e-35	30	31	31	0.000121321	Heart_Atrial_Appendage
ENSG00000158865	SLC5A11	5.39103	0.0413298	7.00557e-08	0.400154	0.410898	1.96915e-44	9.32606e-43	9	9	9	0.000145494	Heart_Atrial_Appendage
ENSG00000179256	SMCO3	-5.24065	-0.0611052	1.6001e-07	0.19937	0.225198	2.73902e-22	3.64458e-21	12	12	12	0.000284841	Heart_Atrial_Appendage
ENSG00000101460	MAP1LC3A	-5.02268	-0.0695244	5.09547e-07	0.145591	0.172554	5.96321e-17	5.48896e-16	8	8	8	0.000793683	Heart_Atrial_Appendage
ENSG00000030066	NUP160	4.941	0.269248	7.77247e-07	0.00937047	0.0261104	0.00176803	0.00371738	4	4	4	0.00107614	Heart_Atrial_Appendage
ENSG00000081692	JMJD4	4.77055	0.239043	1.83724e-06	0.0102846	0.0231805	0.00324193	0.00648254	6	6	6	0.00228939	Heart_Atrial_Appendage
ENSG00000231852	CYP21A2	4.72755	0.0885038	2.27251e-06	0.0738481	0.0895462	3.91816e-09	1.78272e-08	19	22	22	0.00257434	Heart_Atrial_Appendage
ENSG00000260095	AC106820.3	-4.60068	-0.168033	4.21121e-06	0.0254728	0.0256389	0.00194875	0.00406328	28	28	28	0.0041972	Heart_Atrial_Appendage
ENSG00000069275	NUCKS1	-4.57852	-0.0939394	4.6828e-06	0.0651773	0.079782	2.97727e-08	1.238e-07	11	11	11	0.0041972	Heart_Atrial_Appendage
ENSG00000204435	CSNK2B	-4.57706	-0.146793	4.71558e-06	0.0263611	0.148134	1.39453e-14	1.06592e-13	10	10	10	0.0041972	Heart_Atrial_Appendage
ENSG00000109919	MTCH2	4.46711	0.186938	7.92825e-06	0.0136705	0.0303918	0.000732857	0.00164521	3	3	3	0.00658627	Heart_Atrial_Appendage
ENSG00000162877	PM20D1	-4.3118	-0.043813	1.61934e-05	0.320322	0.49447	9.17355e-57	8.54451e-55	30	32	32	0.0126116	Heart_Atrial_Appendage
ENSG00000078747	ITCH	4.23499	0.184784	2.2856e-05	0.0144712	0.0214184	0.00467743	0.00905936	15	15	15	0.0158804	Heart_Atrial_Appendage
ENSG00000163257	DCAF16	-4.22628	-0.0712017	2.37588e-05	0.103241	0.0786767	3.74207e-08	1.53449e-07	7	7	7	0.0158804	Heart_Atrial_Appendage
ENSG00000133065	SLC41A1	4.21937	0.118799	2.44991e-05	0.0364715	0.126978	1.40495e-12	9.08459e-12	10	11	11	0.0158804	Heart_Atrial_Appendage
ENSG00000172613	RAD9A	4.20349	0.0612346	2.62834e-05	0.114203	0.132131	4.61023e-13	3.11597e-12	4	4	4	0.0158804	Heart_Atrial_Appendage
ENSG00000129595	EPB41L4A	4.1994	0.0612994	2.67626e-05	0.145363	0.325831	1.51669e-33	3.95552e-32	28	28	28	0.0158804	Heart_Atrial_Appendage
ENSG00000223534	HLA-DQB1-AS1	-4.16433	-0.11757	3.12272e-05	0.036241	0.31071	9.40016e-32	2.22062e-30	7	12	12	0.0173496	Heart_Atrial_Appendage
ENSG00000131069	ACSS2	-4.14789	-0.291516	3.3556e-05	0.00574434	0.0256695	0.0019365	0.0040416	4	4	4	0.0173496	Heart_Atrial_Appendage
ENSG00000100991	TRPC4AP	4.14229	0.0863821	3.43861e-05	0.0564434	0.0555498	4.3187e-06	1.36866e-05	12	12	12	0.0173496	Heart_Atrial_Appendage
ENSG00000173120	KDM2A	-4.13949	-0.189163	3.48078e-05	0.0126357	0.0126046	0.0303911	0.0498659	7	7	7	0.0173496	Heart_Atrial_Appendage
ENSG00000242372	EIF6	-4.12906	-0.0878254	3.64243e-05	0.0628885	0.108738	6.93827e-11	3.80574e-10	32	32	32	0.0174571	Heart_Atrial_Appendage
ENSG00000140262	TCF12	-4.08733	-0.40188	4.36368e-05	0.00326003	0.0407833	8.76627e-05	0.000230809	4	4	4	0.0201392	Heart_Atrial_Appendage
ENSG00000147676	MAL2	-4.07842	-0.0721749	4.53425e-05	0.0846362	0.106612	1.0884e-10	5.85995e-10	16	16	16	0.020179	Heart_Atrial_Appendage
ENSG00000281021	AL078581.4	-4.06532	-0.243713	4.7967e-05	0.00769699	0.0376587	0.000165798	0.000416304	12	12	12	0.0206109	Heart_Atrial_Appendage
ENSG00000241404	EGFL8	-4.0543	-0.36373	5.02841e-05	0.00352626	0.011984	0.0348023	0.056366	4	4	4	0.0208863	Heart_Atrial_Appendage
ENSG00000108379	WNT3	4.00616	0.0632524	6.17137e-05	0.116781	0.117788	1.01077e-11	5.99113e-11	12	12	12	0.0248069	Heart_Atrial_Appendage
ENSG00000143740	SNAP47	-3.99567	-0.167305	6.45128e-05	0.0150258	0.0256418	0.00194762	0.00406221	7	7	7	0.0251217	Heart_Atrial_Appendage
ENSG00000050393	MCUR1	-3.97832	-0.0937939	6.94033e-05	0.0471425	0.0922769	2.21598e-09	1.03969e-08	7	7	7	0.0262071	Heart_Atrial_Appendage
ENSG00000251455	AC092611.1	-3.9524	-0.102547	7.73699e-05	0.0475129	0.0174967	0.0106532	0.0192122	12	13	13	0.0283561	Heart_Atrial_Appendage
ENSG00000165912	PACSIN3	-3.93879	-0.177037	8.18944e-05	0.0137953	0.0397918	0.000107301	0.000278725	7	7	7	0.0291567	Heart_Atrial_Appendage
ENSG00000076003	MCM6	-3.92507	-0.236059	8.67063e-05	0.0104841	0.100213	4.19766e-10	2.12766e-09	6	8	8	0.0300124	Heart_Atrial_Appendage
ENSG00000117280	RAB29	3.88062	0.0407199	0.000104191	0.264125	0.362852	4.1699e-38	1.38243e-36	22	23	23	0.0343822	Heart_Atrial_Appendage
ENSG00000170802	FOXN2	3.876	0.0397362	0.00010619	0.242803	0.232721	4.43332e-23	6.23854e-22	6	6	6	0.0343822	Heart_Atrial_Appendage
ENSG00000104897	SF3A2	3.87112	0.204709	0.000108338	0.0102002	0.0160057	0.0146177	0.025618	10	10	10	0.0343822	Heart_Atrial_Appendage
ENSG00000131023	LATS1	3.86659	0.0997587	0.000110367	0.0394474	0.0669313	4.20505e-07	1.52063e-06	10	10	10	0.0343822	Heart_Atrial_Appendage
ENSG00000136448	NMT1	3.83289	0.053293	0.000126647	0.142358	0.172425	6.14032e-17	5.63343e-16	6	6	6	0.0384915	Heart_Atrial_Appendage
ENSG00000084463	WBP11	-3.81881	-0.0881083	0.000134097	0.0550756	0.113579	2.48121e-11	1.41742e-10	7	7	7	0.0397853	Heart_Atrial_Appendage
ENSG00000231760	AL355312.2	3.81289	0.0310995	0.000137353	0.416943	0.521174	3.89858e-61	4.6783e-59	10	10	10	0.0398035	Heart_Atrial_Appendage
ENSG00000204209	DAXX	-3.79539	-0.246697	0.000147411	0.00619732	0.0174988	0.0106485	0.0192056	17	18	18	0.0417474	Heart_Atrial_Appendage
ENSG00000237541	HLA-DQA2	6.38105	0.0482412	1.75879e-10	0.568206	0.640542	2.45556e-87	1.79462e-84	13	14	14	1.99781e-06	Heart_Left_Ventricle
ENSG00000139055	ERP27	-5.74975	-0.0768345	8.93774e-09	0.155156	0.0939005	7.77464e-10	4.07138e-09	12	12	12	5.07619e-05	Heart_Left_Ventricle
ENSG00000101019	UQCC1	5.49203	0.11317	3.97336e-08	0.0712728	0.090306	1.69378e-09	8.56311e-09	5	5	5	0.000148838	Heart_Left_Ventricle
ENSG00000204469	PRRC2A	5.43939	0.274819	5.3462e-08	0.0112999	0.0177447	0.00878407	0.0166177	6	6	6	0.000148838	Heart_Left_Ventricle
ENSG00000213676	ATF6B	5.40305	0.0698172	6.55155e-08	0.165096	0.307297	1.77121e-32	4.65638e-31	31	32	32	0.000148838	Heart_Left_Ventricle
ENSG00000179256	SMCO3	-5.35096	-0.138139	8.74885e-08	0.0411759	0.0678603	2.08811e-07	8.31374e-07	14	14	14	0.00016563	Heart_Left_Ventricle
ENSG00000076003	MCM6	-4.74713	-0.121695	2.06327e-06	0.0602302	0.112458	1.34225e-11	8.45373e-11	11	11	11	0.00334809	Heart_Left_Ventricle
ENSG00000204427	ABHD16A	4.66447	0.153102	3.0941e-06	0.0248004	0.04322	3.85025e-05	0.000112377	16	17	17	0.00439323	Heart_Left_Ventricle
ENSG00000069275	NUCKS1	-4.55919	-0.0925109	5.13502e-06	0.0666346	0.0962915	4.62545e-10	2.47907e-09	11	11	11	0.0061497	Heart_Left_Ventricle
ENSG00000147676	MAL2	-4.54807	-0.0844512	5.41395e-06	0.0778376	0.0868199	3.59664e-09	1.75942e-08	13	13	13	0.0061497	Heart_Left_Ventricle
ENSG00000101460	MAP1LC3A	-4.49806	-0.0599501	6.85748e-06	0.16284	0.157446	5.24661e-16	4.94383e-15	8	8	8	0.00702805	Heart_Left_Ventricle
ENSG00000177311	ZBTB38	-4.48114	-0.170467	7.42465e-06	0.0187218	0.0135632	0.02211	0.0384041	5	5	5	0.00702805	Heart_Left_Ventricle
ENSG00000246705	H2AFJ	4.4249	0.0715398	9.64875e-06	0.101419	0.132148	1.67264e-13	1.25713e-12	8	8	8	0.00807976	Heart_Left_Ventricle
ENSG00000100991	TRPC4AP	4.41808	0.101353	9.95833e-06	0.0483182	0.064682	4.10497e-07	1.57468e-06	7	7	7	0.00807976	Heart_Left_Ventricle
ENSG00000083123	BCKDHB	-4.34881	-0.166708	1.36878e-05	0.0223651	0.0155384	0.014259	0.0258152	7	7	7	0.0103653	Heart_Left_Ventricle
ENSG00000162877	PM20D1	-4.32555	-0.0432204	1.52153e-05	0.332857	0.492706	1.4854e-58	1.65487e-56	36	38	38	0.0108019	Heart_Left_Ventricle
ENSG00000165917	RAPSN	-4.30899	-0.213765	1.64005e-05	0.0104252	0.0164337	0.011707	0.0215863	6	6	6	0.0109584	Heart_Left_Ventricle
ENSG00000054938	CHRDL2	4.23986	0.39045	2.23656e-05	0.0041203	0.0308599	0.000525965	0.0012638	10	10	10	0.0126853	Heart_Left_Ventricle
ENSG00000131069	ACSS2	-4.23453	-0.553552	2.29032e-05	0.00167443	0.0149599	0.0162052	0.0289344	4	4	4	0.0126853	Heart_Left_Ventricle
ENSG00000198909	MAP3K3	-4.23179	-0.0757381	2.31834e-05	0.0845762	0.0706965	1.14113e-07	4.69269e-07	5	5	5	0.0126853	Heart_Left_Ventricle
ENSG00000163257	DCAF16	-4.22394	-0.0690103	2.40066e-05	0.109586	0.0424178	4.5609e-05	0.000131294	8	8	8	0.0126853	Heart_Left_Ventricle
ENSG00000172247	C1QTNF4	-4.21872	-0.0565209	2.45689e-05	0.135346	0.136802	5.85846e-14	4.60189e-13	5	5	5	0.0126853	Heart_Left_Ventricle
ENSG00000133065	SLC41A1	4.16858	0.133765	3.06501e-05	0.0283331	0.0191903	0.00641082	0.0124701	7	8	8	0.0149492	Heart_Left_Ventricle
ENSG00000104897	SF3A2	4.16172	0.305346	3.15856e-05	0.00531216	0.0152064	0.0153447	0.027554	4	4	4	0.0149492	Heart_Left_Ventricle
ENSG00000129595	EPB41L4A	4.08732	0.0533028	4.36388e-05	0.183178	0.22105	1.26839e-22	1.86984e-21	29	29	29	0.0192498	Heart_Left_Ventricle
ENSG00000008710	PKD1	-4.08508	-0.242243	4.40616e-05	0.00951842	0.0108238	0.041059	0.067155	14	14	14	0.0192498	Heart_Left_Ventricle
ENSG00000084731	KIF3C	-4.04178	-0.25047	5.30468e-05	0.0062273	0.0157444	0.0136254	0.0247784	9	9	9	0.022317	Heart_Left_Ventricle
ENSG00000223534	HLA-DQB1-AS1	-4.01672	-0.0678274	5.90134e-05	0.0944352	0.286949	4.75263e-30	1.11185e-28	25	29	29	0.0238288	Heart_Left_Ventricle
ENSG00000108379	WNT3	4.00954	0.0622196	6.0836e-05	0.120673	0.176765	5.77108e-18	6.19163e-17	13	13	13	0.0238288	Heart_Left_Ventricle
ENSG00000004059	ARF5	-3.95348	-0.304046	7.70225e-05	0.00418046	0.0157851	0.0135037	0.0245768	3	3	3	0.0291633	Heart_Left_Ventricle
ENSG00000276718	AC005840.4	3.93617	0.166105	8.27928e-05	0.015229	0.0110201	0.0392581	0.0645562	18	18	18	0.0303369	Heart_Left_Ventricle
ENSG00000254554	AC080023.1	3.90114	0.20829	9.574e-05	0.0109366	0.0259291	0.00150292	0.0033192	6	6	6	0.0339847	Heart_Left_Ventricle
ENSG00000173120	KDM2A	-3.88724	-0.157138	0.00010139	0.0165066	0.0153134	0.0149859	0.0269866	8	8	8	0.0346494	Heart_Left_Ventricle
ENSG00000170802	FOXN2	3.88174	0.0401002	0.000103713	0.239007	0.215551	4.95647e-22	7.04744e-21	13	13	13	0.0346494	Heart_Left_Ventricle
ENSG00000131023	LATS1	3.86704	0.10962	0.000110163	0.033134	0.0679787	2.03614e-07	8.11744e-07	11	11	11	0.0357526	Heart_Left_Ventricle
ENSG00000136448	NMT1	3.8562	0.0546769	0.000115163	0.136967	0.14282	1.49772e-14	1.23823e-13	6	6	6	0.0363371	Heart_Left_Ventricle
ENSG00000233006	MIR3936HG	-3.84575	-0.0359482	0.000120186	0.3111	0.393095	1.47806e-43	7.20151e-42	7	9	9	0.036897	Heart_Left_Ventricle
ENSG00000172613	RAD9A	3.83447	0.0497825	0.000125838	0.141828	0.163073	1.42467e-16	1.39497e-15	7	7	7	0.0376155	Heart_Left_Ventricle
ENSG00000231760	AL355312.2	3.81016	0.0320842	0.000138878	0.391437	0.265275	1.55083e-27	3.13096e-26	12	12	12	0.0386716	Heart_Left_Ventricle
ENSG00000239697	TNFSF12	3.80892	0.128139	0.000139575	0.0246067	0.0383956	0.000106665	0.000290056	5	5	5	0.0386716	Heart_Left_Ventricle
ENSG00000117280	RAB29	3.8089	0.0371946	0.000139584	0.303696	0.333212	1.12605e-35	3.61583e-34	30	30	30	0.0386716	Heart_Left_Ventricle
ENSG00000242372	EIF6	-3.77422	-0.0715405	0.000160507	0.0788093	0.140466	2.55617e-14	2.06837e-13	38	38	38	0.0434095	Heart_Left_Ventricle
ENSG00000138092	CENPO	3.76393	0.0989572	0.000167266	0.039588	0.0460227	2.13055e-05	6.47386e-05	9	9	9	0.0434142	Heart_Left_Ventricle
ENSG00000198945	L3MBTL3	-3.76258	-0.0462396	0.000168168	0.174093	0.0790265	1.92223e-08	8.66115e-08	8	9	9	0.0434142	Heart_Left_Ventricle
ENSG00000170175	CHRNB1	-3.74948	-0.0705577	0.0001772	0.0738486	0.125766	6.99354e-13	4.90891e-12	13	13	13	0.0447291	Heart_Left_Ventricle
ENSG00000276308	AC078880.4	3.72848	0.082701	0.000192638	0.0545543	0.0807931	1.31575e-08	6.04935e-08	33	34	34	0.0458711	Heart_Left_Ventricle
ENSG00000084463	WBP11	-3.72082	-0.0971164	0.000198576	0.0436471	0.0410343	6.10851e-05	0.000172315	6	6	6	0.0458711	Heart_Left_Ventricle
ENSG00000111348	ARHGDIB	-3.71679	-0.104137	0.000201769	0.0348221	0.0359315	0.000179587	0.000470969	22	22	22	0.0458711	Heart_Left_Ventricle
ENSG00000139537	CCDC65	3.71368	0.0678436	0.000204265	0.0795592	0.0838111	6.87755e-09	3.26304e-08	9	9	9	0.0458711	Heart_Left_Ventricle
ENSG00000101464	PIGU	-3.71146	-0.16211	0.000206064	0.015191	0.0121168	0.0306012	0.0515884	7	7	7	0.0458711	Heart_Left_Ventricle
ENSG00000007866	TEAD3	3.71094	0.201088	0.00020649	0.00896767	0.0138031	0.020957	0.0366094	6	6	6	0.0458711	Heart_Left_Ventricle
ENSG00000248540	AC010931.2	3.70668	0.0892733	0.000209992	0.0477593	0.0742836	5.30606e-08	2.26459e-07	24	24	24	0.0458711	Heart_Left_Ventricle
ENSG00000255389	Z97989.1	-3.69476	-0.0287883	0.000220096	0.478826	0.445301	4.39337e-51	3.23675e-49	26	26	26	0.0469745	Heart_Left_Ventricle
ENSG00000272288	AL451165.2	-3.68967	-0.105122	0.000224546	0.0314147	0.0161254	0.0125284	0.0229688	4	4	4	0.0469745	Heart_Left_Ventricle
ENSG00000197536	C5orf56	-3.6864	-0.0616792	0.000227449	0.105774	0.153424	1.32572e-15	1.20448e-14	7	7	7	0.0469745	Heart_Left_Ventricle
ENSG00000198732	SMOC1	-3.67232	-0.171532	0.000240362	0.0125964	0.0208924	0.00443355	0.00892818	6	6	6	0.0479976	Heart_Left_Ventricle
ENSG00000146278	PNRC1	-3.67179	-0.215558	0.000240854	0.00764745	0.0329735	0.000335936	0.000836681	7	7	7	0.0479976	Heart_Left_Ventricle
ENSG00000128604	IRF5	3.66334	0.0495549	0.000248947	0.150169	0.100762	1.74673e-10	9.75978e-10	15	15	15	0.048755	Heart_Left_Ventricle
ENSG00000237541	HLA-DQA2	6.26075	0.055973	3.83141e-10	0.405793	0.389304	3.69435e-09	3.5806e-07	6	6	6	1.91992e-06	Kidney_Cortex
ENSG00000240053	LY6G5B	-5.51473	-0.19095	3.4932e-08	0.0230767	0.119411	0.00275053	0.0233465	3	4	4	8.75222e-05	Kidney_Cortex
ENSG00000101460	MAP1LC3A	-5.00015	-0.0914307	5.7286e-07	0.0827879	0.0757907	0.0184071	0.0976995	4	4	4	0.000956867	Kidney_Cortex
ENSG00000172613	RAD9A	4.79699	0.16182	1.61066e-06	0.0220114	0.114902	0.00335079	0.027116	1	1	1	0.00201775	Kidney_Cortex
ENSG00000223534	HLA-DQB1-AS1	-4.63665	-0.19681	3.54098e-06	0.0151058	0.315107	2.3881e-07	1.20785e-05	2	5	5	0.00354877	Kidney_Cortex
ENSG00000198909	MAP3K3	-4.34312	-0.134951	1.40474e-05	0.0282332	0.168238	0.000313416	0.00435717	4	4	4	0.00937561	Kidney_Cortex
ENSG00000172247	C1QTNF4	-4.33358	-0.076162	1.46705e-05	0.0779871	0.198577	7.78918e-05	0.00143444	4	4	4	0.00937561	Kidney_Cortex
ENSG00000165915	SLC39A13	4.32916	0.183069	1.4968e-05	0.0138812	0.0708344	0.02285	0.114542	5	5	5	0.00937561	Kidney_Cortex
ENSG00000186973	FAM183A	4.18214	0.1904	2.88779e-05	0.0165839	0.259642	4.14181e-06	0.000132373	3	3	3	0.0160786	Kidney_Cortex
ENSG00000129595	EPB41L4A	4.08207	0.101507	4.46363e-05	0.0480103	0.225325	2.20599e-05	0.000517488	8	8	8	0.0205498	Kidney_Cortex
ENSG00000196735	HLA-DQA1	-4.07961	-0.093783	4.51104e-05	0.057478	0.103627	0.00548144	0.039455	8	9	9	0.0205498	Kidney_Cortex
ENSG00000163257	DCAF16	-4.05724	-0.10843	4.96554e-05	0.040854	0.120757	0.00259294	0.0222995	3	3	3	0.0207353	Kidney_Cortex
ENSG00000162877	PM20D1	-4.03192	-0.0608375	5.5322e-05	0.130914	0.218062	3.1179e-05	0.000684623	2	2	2	0.0213245	Kidney_Cortex
ENSG00000136448	NMT1	4.00121	0.106491	6.30188e-05	0.0393023	0.0711642	0.0225233	0.11334	5	5	5	0.0225562	Kidney_Cortex
ENSG00000170175	CHRNB1	-3.96159	-0.140044	7.44526e-05	0.0231036	0.28844	9.65213e-07	3.88291e-05	6	6	6	0.0248721	Kidney_Cortex
ENSG00000108379	WNT3	3.88513	0.13354	0.000102277	0.0243668	0.0844827	0.0126084	0.0732402	4	4	4	0.0306004	Kidney_Cortex
ENSG00000231852	CYP21A2	3.8815	0.131796	0.000103813	0.0222103	0.0742802	0.01966	0.102521	4	5	5	0.0306004	Kidney_Cortex
ENSG00000124678	TCP11	3.85	0.260555	0.000118118	0.00601164	0.128041	0.00188277	0.0177045	1	1	1	0.0315223	Kidney_Cortex
ENSG00000155903	RASA2	-3.8471	-0.0411041	0.000119522	0.238837	0.0656725	0.0286378	0.136204	22	22	22	0.0315223	Kidney_Cortex
ENSG00000231760	AL355312.2	3.75615	0.0397067	0.000172547	0.250195	0.309902	3.14857e-07	1.52227e-05	8	8	8	0.0432317	Kidney_Cortex
ENSG00000122861	PLAU	3.73851	0.209361	0.000185114	0.008841	0.172189	0.000262	0.00381254	6	6	6	0.0441717	Kidney_Cortex
ENSG00000233006	MIR3936HG	-3.71292	-0.0641943	0.000204883	0.0920036	0.258236	4.44126e-06	0.00014001	2	2	2	0.0466667	Kidney_Cortex
ENSG00000255389	Z97989.1	-3.68537	-0.0402696	0.000228369	0.242987	0.396169	2.45298e-09	2.4457e-07	5	5	5	0.0497546	Kidney_Cortex
ENSG00000237541	HLA-DQA2	6.53195	0.0483963	6.49188e-11	0.595935	0.613915	1.89438e-44	2.23987e-41	14	16	16	2.81964e-07	Liver
ENSG00000101019	UQCC1	6.52428	0.130593	6.833e-11	0.0737198	0.0673909	0.000152767	0.000756754	9	9	9	2.81964e-07	Liver
ENSG00000204348	DXO	6.00163	0.13334	1.95348e-09	0.0598566	0.164305	1.2518e-09	1.57402e-08	8	9	9	5.37404e-06	Liver
ENSG00000139055	ERP27	-5.67814	-0.0978766	1.36171e-08	0.0921372	0.0841122	2.14514e-05	0.000127696	3	3	3	2.80954e-05	Liver
ENSG00000213676	ATF6B	5.6025	0.0908426	2.11287e-08	0.105263	0.205791	5.93379e-12	9.97827e-11	16	16	16	3.48751e-05	Liver
ENSG00000065057	NTHL1	5.47218	0.914923	4.44528e-08	0.00114699	0.0231646	0.0281907	0.0705999	2	2	2	6.11448e-05	Liver
ENSG00000158865	SLC5A11	5.29025	0.0434843	1.22152e-07	0.344641	0.173337	3.98494e-10	5.36563e-09	9	9	9	0.000144017	Liver
ENSG00000204427	ABHD16A	5.22144	0.255829	1.77537e-07	0.0110452	0.0199016	0.0421033	0.0990685	12	13	13	0.000183152	Liver
ENSG00000101460	MAP1LC3A	-5.01775	-0.0729295	5.22798e-07	0.132358	0.173189	4.06081e-10	5.46002e-09	4	4	4	0.000479406	Liver
ENSG00000088298	EDEM2	-4.97057	-0.161634	6.67569e-07	0.0277418	0.0246906	0.0234123	0.0602277	7	7	7	0.000527466	Liver
ENSG00000177311	ZBTB38	-4.96052	-0.380962	7.03033e-07	0.00466924	0.0193655	0.0449989	0.104671	5	5	5	0.000527466	Liver
ENSG00000077514	POLD3	4.89088	0.436036	1.00386e-06	0.00397802	0.0498543	0.00118769	0.00465289	2	2	2	0.000690408	Liver
ENSG00000050393	MCUR1	-4.78197	-0.119986	1.73588e-06	0.0416484	0.0434844	0.00250591	0.00888599	4	4	4	0.00110201	Liver
ENSG00000204435	CSNK2B	-4.74806	-0.189081	2.0538e-06	0.0173215	0.0236215	0.0266628	0.0674341	4	4	4	0.00118404	Liver
ENSG00000179256	SMCO3	-4.7386	-0.139533	2.15201e-06	0.0318721	0.155706	3.6857e-09	4.32276e-08	13	13	13	0.00118404	Liver
ENSG00000008710	PKD1	-4.51503	-0.462244	6.33068e-06	0.00330351	0.0226192	0.0301336	0.0745577	3	3	3	0.00326544	Liver
ENSG00000172247	C1QTNF4	-4.49562	-0.0577606	6.93687e-06	0.148197	0.358823	1.20807e-21	6.0461e-20	7	8	8	0.00335707	Liver
ENSG00000069275	NUCKS1	-4.47809	-0.102299	7.53153e-06	0.0524327	0.0296904	0.0128195	0.0359661	16	16	16	0.00335707	Liver
ENSG00000277558	AL109923.1	-4.47257	-0.514378	7.72863e-06	0.00203878	0.0187921	0.0483277	0.110904	3	3	3	0.00335707	Liver
ENSG00000182993	C12orf60	-4.45366	-0.079676	8.4417e-06	0.0855828	0.104378	1.93927e-06	1.41105e-05	12	12	12	0.00348347	Liver
ENSG00000172613	RAD9A	4.30596	0.0667554	1.66265e-05	0.10132	0.132185	6.74701e-08	6.46278e-07	4	4	4	0.00653421	Liver
ENSG00000198909	MAP3K3	-4.25945	-0.0751238	2.04931e-05	0.0871503	0.105119	1.77494e-06	1.30249e-05	6	6	6	0.00768773	Liver
ENSG00000133065	SLC41A1	4.22272	0.115235	2.41375e-05	0.0386803	0.118117	3.7262e-07	3.10265e-06	11	12	12	0.00813282	Liver
ENSG00000163257	DCAF16	-4.22261	-0.0710659	2.41484e-05	0.103518	0.0451645	0.00205746	0.00749963	6	6	6	0.00813282	Liver
ENSG00000162877	PM20D1	-4.21811	-0.0468168	2.4636e-05	0.255249	0.227656	3.18808e-13	6.17952e-12	15	15	15	0.00813282	Liver
ENSG00000223534	HLA-DQB1-AS1	-4.20837	-0.0660609	2.5722e-05	0.110247	0.373138	1.15825e-22	6.56039e-21	26	30	30	0.00816476	Liver
ENSG00000240053	LY6G5B	-4.19652	-0.0644145	2.71052e-05	0.111818	0.170661	5.60044e-10	7.35758e-09	25	26	26	0.00828515	Liver
ENSG00000272129	AL359715.3	4.1046	0.0961529	4.05017e-05	0.0593738	0.178967	1.94142e-10	2.70833e-09	5	5	5	0.0117543	Liver
ENSG00000129595	EPB41L4A	4.10007	0.0948142	4.1303e-05	0.0577854	0.0530841	0.000813946	0.00334744	8	8	8	0.0117543	Liver
ENSG00000196126	HLA-DRB1	-4.06639	-0.100317	4.7748e-05	0.052031	0.201241	1.08022e-11	1.74514e-10	12	20	20	0.0131355	Liver
ENSG00000266173	STRADA	-3.9486	-0.233691	7.8611e-05	0.00765875	0.0230392	0.0286256	0.0715374	4	6	6	0.0209283	Liver
ENSG00000225765	LINC01831	3.93574	0.0677868	8.29404e-05	0.0887711	0.116592	4.4786e-07	3.67098e-06	5	5	5	0.0213909	Liver
ENSG00000117280	RAB29	3.91093	0.0433583	9.19413e-05	0.239476	0.214789	1.79787e-12	3.23617e-11	12	12	12	0.0226897	Liver
ENSG00000165916	PSMC3	3.90693	0.106047	9.34752e-05	0.0378177	0.195993	2.14758e-11	3.37441e-10	4	5	5	0.0226897	Liver
ENSG00000170802	FOXN2	3.89239	0.0400229	9.92623e-05	0.241363	0.321525	4.31083e-19	1.64752e-17	6	6	6	0.023406	Liver
ENSG00000136448	NMT1	3.85781	0.0557161	0.000114407	0.131612	0.0930721	7.44163e-06	4.83616e-05	8	8	8	0.0262279	Liver
ENSG00000140455	USP3	-3.84767	-0.220227	0.000119248	0.00814284	0.0336235	0.00802207	0.0241697	3	3	3	0.0265988	Liver
ENSG00000131023	LATS1	3.83722	0.115916	0.000124434	0.0292294	0.0497197	0.00120656	0.00471604	8	8	8	0.0270251	Liver
ENSG00000083123	BCKDHB	-3.77317	-0.0719237	0.000161188	0.0943907	0.0965451	4.92891e-06	3.30422e-05	9	9	9	0.0334085	Liver
ENSG00000126005	MMP24OS	3.77203	0.0529645	0.000161922	0.14817	0.300249	1.072e-17	3.42568e-16	12	12	12	0.0334085	Liver
ENSG00000154096	THY1	-3.7589	-0.114673	0.000170665	0.035402	0.073905	7.12156e-05	0.000380581	13	13	13	0.0340161	Liver
ENSG00000271579	AC078880.3	3.75533	0.0869543	0.00017311	0.0529713	0.0614702	0.000305355	0.00140861	19	19	19	0.0340161	Liver
ENSG00000255389	Z97989.1	-3.74312	-0.0342202	0.000181753	0.347746	0.288627	5.96144e-17	1.74866e-15	8	8	8	0.0344059	Liver
ENSG00000233627	C4A-AS1	3.72819	0.0728495	0.00019286	0.0641834	0.0493366	0.00126189	0.00490899	12	14	14	0.0344059	Liver
ENSG00000055917	PUM2	-3.72729	-0.211337	0.000193553	0.0101471	0.0535425	0.000771466	0.00319147	15	15	15	0.0344059	Liver
ENSG00000197536	C5orf56	-3.7255	-0.0686688	0.000194927	0.0871679	0.0191821	0.0460367	0.106639	4	4	4	0.0344059	Liver
ENSG00000203485	INF2	3.7242	0.121519	0.000195938	0.0301602	0.0438865	0.00239036	0.00853061	15	17	17	0.0344059	Liver
ENSG00000198945	L3MBTL3	-3.69791	-0.0492749	0.000217379	0.146318	0.364009	5.19723e-22	2.75409e-20	2	2	2	0.036704	Liver
ENSG00000175573	C11orf68	-3.69575	-0.161805	0.000219236	0.0127609	0.0318281	0.00993182	0.0289507	2	2	2	0.036704	Liver
ENSG00000143740	SNAP47	-3.69215	-0.0928751	0.000222367	0.0416848	0.122921	2.08378e-07	1.83524e-06	5	5	5	0.036704	Liver
ENSG00000108588	CCDC47	-3.68661	-0.221052	0.000227263	0.00768917	0.0518152	0.000944181	0.00379962	5	5	5	0.0367765	Liver
ENSG00000081870	HSPB11	-3.66527	-0.147114	0.000247078	0.0174081	0.0192227	0.0458052	0.106194	12	12	12	0.0390509	Liver
ENSG00000231760	AL355312.2	3.66146	0.0389964	0.000250781	0.247664	0.2364	9.69025e-14	2.00789e-12	4	4	4	0.0390509	Liver
ENSG00000262003	AC087392.1	-3.64851	-0.0361519	0.00026377	0.321075	0.487453	1.00204e-31	1.45819e-29	2	2	2	0.0399146	Liver
ENSG00000167693	NXN	-3.64634	-0.113267	0.000266	0.0326763	0.0605132	0.000341503	0.00155078	1	1	1	0.0399146	Liver
ENSG00000167528	ZNF641	3.60959	0.0602976	0.000306684	0.0934723	0.026063	0.0198274	0.0523802	11	11	11	0.0451976	Liver
ENSG00000100991	TRPC4AP	3.58098	0.0719179	0.000342302	0.0708891	0.0835419	2.29426e-05	0.000135718	10	10	10	0.0495617	Liver
ENSG00000101019	UQCC1	6.44523	0.0951001	1.15424e-10	0.142919	0.174991	3.11115e-23	3.1436e-22	23	23	23	7.2456e-07	Lung
ENSG00000111348	ARHGDIB	-6.42144	-0.204843	1.3499e-10	0.0291387	0.0374459	9.75067e-06	2.54135e-05	20	20	20	7.2456e-07	Lung
ENSG00000237541	HLA-DQA2	6.39507	0.0469114	1.60478e-10	0.605835	0.709339	9.53931e-140	1.27654e-136	22	23	23	7.2456e-07	Lung
ENSG00000139055	ERP27	-5.88382	-0.0715776	4.00899e-09	0.186571	0.508234	4.25382e-81	3.99468e-79	17	17	17	1.35754e-05	Lung
ENSG00000141627	DYM	-5.83818	-0.256065	5.27727e-09	0.0165061	0.0391458	6.07151e-06	1.62152e-05	13	13	13	1.42961e-05	Lung
ENSG00000125965	GDF5	5.65605	0.123124	1.54896e-08	0.0635543	0.068656	1.56425e-09	6.14309e-09	5	5	5	3.18423e-05	Lung
ENSG00000204314	PRRT1	5.64565	0.151701	1.6456e-08	0.0358649	0.051328	2.02946e-07	6.47871e-07	17	18	18	3.18423e-05	Lung
ENSG00000158865	SLC5A11	5.3552	0.0376625	8.54598e-08	0.47638	0.554994	3.0183e-92	4.42636e-90	18	18	18	0.000144694	Lung
ENSG00000213676	ATF6B	5.32262	0.0741607	1.02282e-07	0.142903	0.206451	1.3388e-27	1.69015e-26	26	27	27	0.000153934	Lung
ENSG00000007312	CD79B	-5.21112	-0.25171	1.87699e-07	0.0114381	0.0216644	0.000807005	0.00162124	10	11	11	0.000254239	Lung
ENSG00000264843	AP001180.4	-5.10272	-0.181459	3.34806e-07	0.0211249	0.0113955	0.0153684	0.0250625	6	6	6	0.000412268	Lung
ENSG00000101460	MAP1LC3A	-5.05971	-0.0685192	4.19904e-07	0.151569	0.11811	1.00758e-15	6.42256e-15	9	9	9	0.000473966	Lung
ENSG00000204469	PRRC2A	5.01557	0.259238	5.28751e-07	0.0116235	0.0640859	5.67245e-09	2.11443e-08	8	8	8	0.000550918	Lung
ENSG00000111341	MGP	-4.7841	-0.140604	1.71752e-06	0.0325215	0.0834528	2.34343e-11	1.06756e-10	20	20	20	0.0016617	Lung
ENSG00000231852	CYP21A2	4.6977	0.0598509	2.63103e-06	0.164701	0.164138	9.16933e-22	8.48787e-21	33	38	38	0.00237582	Lung
ENSG00000242372	EIF6	-4.66042	-0.116599	3.15572e-06	0.0456512	0.0893264	4.36025e-12	2.12369e-11	8	8	8	0.00239297	Lung
ENSG00000111339	ART4	-4.65889	-0.346442	3.17922e-06	0.00507645	0.0160215	0.0040139	0.00718155	9	9	9	0.00239297	Lung
ENSG00000204435	CSNK2B	-4.63929	-0.152764	3.49613e-06	0.0249905	0.0457175	9.72009e-07	2.86473e-06	9	9	9	0.00239297	Lung
ENSG00000172247	C1QTNF4	-4.63595	-0.0455859	3.5531e-06	0.244849	0.357875	2.64631e-51	9.22805e-50	15	17	17	0.00239297	Lung
ENSG00000204427	ABHD16A	4.62729	0.112801	3.70481e-06	0.0448172	0.0444018	1.40289e-06	4.04869e-06	20	23	23	0.00239297	Lung
ENSG00000069275	NUCKS1	-4.627	-0.0976037	3.71003e-06	0.0615829	0.0338355	2.66788e-05	6.57331e-05	10	10	10	0.00239297	Lung
ENSG00000186973	FAM183A	4.61287	0.100427	3.97137e-06	0.0754514	0.0101895	0.0219607	0.0348116	13	13	13	0.0024451	Lung
ENSG00000109919	MTCH2	4.60288	0.226	4.16685e-06	0.0100539	0.0236061	0.000466951	0.00097048	6	6	6	0.00245391	Lung
ENSG00000179256	SMCO3	-4.58424	-0.128101	4.55649e-06	0.035285	0.025108	0.000306187	0.000652315	15	15	15	0.00257157	Lung
ENSG00000162877	PM20D1	-4.30789	-0.0423352	1.64816e-05	0.344213	0.443822	2.3409e-67	1.44441e-65	36	38	38	0.00892973	Lung
ENSG00000165915	SLC39A13	4.28597	0.135926	1.81946e-05	0.0250552	0.0441345	1.51145e-06	4.34384e-06	8	8	8	0.00916029	Lung
ENSG00000146281	PM20D2	4.28517	0.153265	1.82597e-05	0.0231731	0.0242081	0.000394233	0.000827704	13	14	14	0.00916029	Lung
ENSG00000163257	DCAF16	-4.23953	-0.0686554	2.2399e-05	0.111606	0.159426	3.93415e-21	3.50829e-20	8	8	8	0.0108355	Lung
ENSG00000198909	MAP3K3	-4.21704	-0.0733328	2.47526e-05	0.0896232	0.125362	1.17728e-16	8.05071e-16	6	6	6	0.0115612	Lung
ENSG00000112033	PPARD	4.1726	0.19566	3.01145e-05	0.0159427	0.0128899	0.00992099	0.0167179	18	18	18	0.0133587	Lung
ENSG00000119509	INVS	-4.16915	-0.0507513	3.05736e-05	0.255296	0.302662	4.44143e-42	1.05897e-40	45	45	45	0.0133587	Lung
ENSG00000129595	EPB41L4A	4.15695	0.0701642	3.22523e-05	0.108423	0.196822	3.02299e-26	3.5369e-25	7	7	7	0.0136518	Lung
ENSG00000076003	MCM6	-4.07439	-0.203302	4.61359e-05	0.0143376	0.0868007	8.99534e-12	4.25822e-11	12	14	14	0.0189367	Lung
ENSG00000272129	AL359715.3	4.03985	0.0816738	5.34861e-05	0.0796747	0.131465	1.9089e-17	1.37015e-16	12	12	12	0.0213079	Lung
ENSG00000196735	HLA-DQA1	-3.99526	-0.0502869	6.46243e-05	0.199918	0.572459	1.03043e-96	1.7937e-94	19	23	23	0.0250096	Lung
ENSG00000117280	RAB29	3.93946	0.0401504	8.16664e-05	0.279662	0.257731	4.34195e-35	7.83198e-34	23	23	23	0.030727	Lung
ENSG00000083123	BCKDHB	-3.9252	-0.128857	8.66571e-05	0.0295333	0.0362079	1.37687e-05	3.51455e-05	6	6	6	0.0312914	Lung
ENSG00000108379	WNT3	3.92032	0.0657582	8.84304e-05	0.105409	0.143025	5.89323e-19	4.63386e-18	16	16	16	0.0312914	Lung
ENSG00000267344	AC003070.1	-3.90992	-0.156718	9.23263e-05	0.0197481	0.0385775	7.11335e-06	1.88355e-05	11	11	11	0.0312914	Lung
ENSG00000134571	MYBPC3	-3.90971	-0.184128	9.24074e-05	0.011482	0.053907	9.86654e-08	3.25957e-07	15	16	16	0.0312914	Lung
ENSG00000172613	RAD9A	3.90248	0.0500596	9.52102e-05	0.144683	0.239142	2.56513e-32	4.00891e-31	8	8	8	0.0314542	Lung
ENSG00000131023	LATS1	3.83325	0.113553	0.000126464	0.0305439	0.0344911	2.22208e-05	5.53605e-05	10	10	10	0.0387628	Lung
ENSG00000234290	AC116366.1	-3.82265	-0.283328	0.000132023	0.00550247	0.0219286	0.000749021	0.00151181	6	6	6	0.0387628	Lung
ENSG00000146535	GNA12	3.81847	0.0672237	0.000134282	0.090531	0.140682	1.19672e-18	9.27021e-18	17	17	17	0.0387628	Lung
ENSG00000186868	MAPT	3.81839	0.0407575	0.000134325	0.237439	0.256292	7.15536e-35	1.27669e-33	16	16	16	0.0387628	Lung
ENSG00000136448	NMT1	3.81621	0.0503415	0.000135519	0.157364	0.161212	2.26705e-21	2.04464e-20	16	16	16	0.0387628	Lung
ENSG00000131069	ACSS2	-3.81514	-0.222864	0.000136106	0.00834812	0.0121705	0.0122407	0.020323	6	6	6	0.0387628	Lung
ENSG00000231760	AL355312.2	3.81286	0.03201	0.000137366	0.393405	0.4321	4.99549e-65	2.78537e-63	18	18	18	0.0387628	Lung
ENSG00000204682	MIR1915HG	3.80748	0.207683	0.000140393	0.00926849	0.0111306	0.0166167	0.0269449	7	7	7	0.0388086	Lung
ENSG00000054938	CHRDL2	3.79984	0.396349	0.000144788	0.00346581	0.0370903	1.07668e-05	2.78987e-05	7	7	7	0.039223	Lung
ENSG00000148795	CYP17A1	-3.79466	-0.223668	0.000147846	0.00787132	0.0146589	0.00594039	0.0103651	10	10	10	0.0392663	Lung
ENSG00000197157	SND1	-3.75926	-0.070507	0.000170417	0.0717555	0.0791155	8.06943e-11	3.52061e-10	15	15	15	0.0440763	Lung
ENSG00000004059	ARF5	-3.75619	-0.571877	0.000172521	0.00105095	0.01039	0.0206897	0.0329947	2	2	2	0.0440763	Lung
ENSG00000261655	AC100803.3	-3.75159	-0.305709	0.000175719	0.00489362	0.0130699	0.00941437	0.0159232	7	7	7	0.0440763	Lung
ENSG00000197536	C5orf56	-3.73963	-0.062461	0.00018429	0.105941	0.0686452	1.56904e-09	6.16079e-09	13	13	13	0.0453019	Lung
ENSG00000124678	TCP11	3.73556	0.073036	0.000187295	0.0719113	0.0530087	1.26852e-07	4.14091e-07	7	7	7	0.0453019	Lung
ENSG00000170802	FOXN2	3.72308	0.0354396	0.000196809	0.280574	0.419771	1.25114e-62	6.37814e-61	16	16	16	0.045332	Lung
ENSG00000151690	MFSD6	3.7224	0.0903458	0.000197341	0.0443332	0.0372728	1.02328e-05	2.65924e-05	12	12	12	0.045332	Lung
ENSG00000084463	WBP11	-3.72148	-0.0898449	0.000198057	0.0517304	0.0409758	3.64586e-06	1.00195e-05	18	18	18	0.045332	Lung
ENSG00000221995	TIAF1	-3.718	-0.0992928	0.000200806	0.0360308	0.0360881	1.42364e-05	3.62616e-05	9	9	9	0.045332	Lung
ENSG00000239306	RBM14	3.70687	0.196629	0.000209838	0.00907474	0.0169172	0.00310579	0.00565363	19	19	19	0.0465944	Lung
ENSG00000126005	MMP24OS	3.70198	0.0539483	0.000213926	0.13972	0.151087	5.07985e-20	4.23374e-19	16	16	16	0.0467358	Lung
ENSG00000160551	TAOK1	-3.68806	-0.234038	0.000225969	0.00720163	0.0118278	0.0135341	0.0222907	5	5	5	0.0485833	Lung
ENSG00000101019	UQCC1	6.52917	0.150384	6.61358e-11	0.0572108	0.137436	4.78561e-06	4.27562e-05	5	5	5	4.60407e-07	Minor_Salivary_Gland
ENSG00000125998	FAM83C	6.45355	0.102805	1.09257e-10	0.114759	0.0276664	0.0463169	0.116775	5	5	5	4.60407e-07	Minor_Salivary_Gland
ENSG00000237541	HLA-DQA2	6.28973	0.0485363	3.18022e-10	0.545503	0.674203	2.13021e-36	3.45504e-33	8	8	8	8.9343e-07	Minor_Salivary_Gland
ENSG00000125966	MMP24	5.91272	0.315925	3.36505e-09	0.00967163	0.0462924	0.00960363	0.0318235	5	5	5	7.09016e-06	Minor_Salivary_Gland
ENSG00000139055	ERP27	-5.82708	-0.0738934	5.64055e-09	0.171494	0.416627	2.47284e-18	1.7438e-16	16	16	16	9.50771e-06	Minor_Salivary_Gland
ENSG00000213676	ATF6B	5.76703	0.140012	8.06785e-09	0.0479123	0.114383	3.38426e-05	0.000243291	4	4	4	1.13326e-05	Minor_Salivary_Gland
ENSG00000158865	SLC5A11	5.31242	0.0397896	1.08179e-07	0.4172	0.506199	1.63001e-23	2.30663e-21	10	10	10	0.000130247	Minor_Salivary_Gland
ENSG00000204390	HSPA1L	-5.10834	-0.480151	3.24999e-07	0.0028554	0.0583818	0.00352774	0.0137363	7	7	7	0.000342387	Minor_Salivary_Gland
ENSG00000101460	MAP1LC3A	-5.05459	-0.070439	4.31325e-07	0.143227	0.119412	2.21514e-05	0.000166868	10	10	10	0.000403912	Minor_Salivary_Gland
ENSG00000126005	MMP24OS	4.97057	0.123237	6.67578e-07	0.047499	0.0565011	0.00412069	0.0156804	3	3	3	0.000491958	Minor_Salivary_Gland
ENSG00000137393	RNF144B	-4.96441	-0.244575	6.89091e-07	0.0105195	0.0648971	0.00206065	0.00870107	6	6	6	0.000491958	Minor_Salivary_Gland
ENSG00000081692	JMJD4	4.96124	0.265703	7.00462e-07	0.00900756	0.0420487	0.0136819	0.0427244	4	4	4	0.000491958	Minor_Salivary_Gland
ENSG00000186973	FAM183A	4.48697	0.102186	7.22421e-06	0.0675777	0.152713	1.28195e-06	1.30265e-05	9	9	9	0.00468351	Minor_Salivary_Gland
ENSG00000111348	ARHGDIB	-4.46994	-0.283926	7.82432e-06	0.00823566	0.028095	0.0446339	0.113414	6	6	6	0.00471024	Minor_Salivary_Gland
ENSG00000240053	LY6G5B	-4.4249	-0.0802361	9.64887e-06	0.0828459	0.212353	6.17314e-09	9.86813e-08	14	15	15	0.00542138	Minor_Salivary_Gland
ENSG00000140262	TCF12	-4.39751	-0.0652713	1.09498e-05	0.135284	0.185617	7.03383e-08	9.42238e-07	18	18	18	0.00576782	Minor_Salivary_Gland
ENSG00000050393	MCUR1	-4.36087	-0.178036	1.29548e-05	0.0155658	0.0947091	0.000175233	0.00103409	2	2	2	0.00627264	Minor_Salivary_Gland
ENSG00000223534	HLA-DQB1-AS1	-4.35352	-0.1317	1.33967e-05	0.0298985	0.266586	3.49908e-11	8.4608e-10	4	7	7	0.00627264	Minor_Salivary_Gland
ENSG00000242372	EIF6	-4.32259	-0.0901709	1.54207e-05	0.0706864	0.0325111	0.030572	0.0830042	9	9	9	0.00684029	Minor_Salivary_Gland
ENSG00000198909	MAP3K3	-4.25943	-0.0789486	2.04951e-05	0.0813012	0.121639	1.83522e-05	0.000140762	6	6	6	0.00821836	Minor_Salivary_Gland
ENSG00000100983	GSS	-4.25	-1.64285	2.13771e-05	0.000191308	0.0287591	0.0421507	0.108186	1	1	1	0.00821836	Minor_Salivary_Gland
ENSG00000162877	PM20D1	-4.24219	-0.0450329	2.21345e-05	0.290669	0.297603	1.54424e-12	4.56026e-11	24	25	25	0.00821836	Minor_Salivary_Gland
ENSG00000163257	DCAF16	-4.23924	-0.0721974	2.24279e-05	0.101215	0.059562	0.00320021	0.0126716	5	5	5	0.00821836	Minor_Salivary_Gland
ENSG00000196735	HLA-DQA1	-4.20909	-0.073473	2.56396e-05	0.0999626	0.187344	6.0237e-08	8.18361e-07	12	13	13	0.00881349	Minor_Salivary_Gland
ENSG00000144224	UBXN4	-4.20469	-0.111343	2.61435e-05	0.0349429	0.0558635	0.00434369	0.016434	12	12	12	0.00881349	Minor_Salivary_Gland
ENSG00000106236	NPTX2	-4.19113	-0.579695	2.77569e-05	0.0018309	0.0288243	0.041915	0.107712	2	2	2	0.00899751	Minor_Salivary_Gland
ENSG00000133065	SLC41A1	4.1681	0.0800602	3.07153e-05	0.0761227	0.0571407	0.00390859	0.0149969	13	13	13	0.00958772	Minor_Salivary_Gland
ENSG00000248359	AC010280.1	4.15736	0.0649964	3.21949e-05	0.109251	0.0917154	0.000224694	0.00128253	23	24	24	0.00969067	Minor_Salivary_Gland
ENSG00000272129	AL359715.3	4.08219	0.0853524	4.46142e-05	0.0750729	0.138653	4.31166e-06	3.9068e-05	4	4	4	0.0129658	Minor_Salivary_Gland
ENSG00000129595	EPB41L4A	4.04107	0.106864	5.32068e-05	0.0449614	0.0739043	0.00098033	0.00463459	6	6	6	0.0149476	Minor_Salivary_Gland
ENSG00000172247	C1QTNF4	-4.01753	-0.0567676	5.88102e-05	0.122686	0.0897034	0.000265506	0.00148572	7	8	8	0.0159888	Minor_Salivary_Gland
ENSG00000108379	WNT3	3.98842	0.0733478	6.65135e-05	0.0861668	0.104856	7.52282e-05	0.000495373	7	7	7	0.017518	Minor_Salivary_Gland
ENSG00000204314	PRRT1	3.96715	0.350346	7.27366e-05	0.00311587	0.0276733	0.0462893	0.116748	2	2	2	0.0185765	Minor_Salivary_Gland
ENSG00000117280	RAB29	3.94395	0.0453424	8.01513e-05	0.22389	0.22719	1.54988e-09	2.79787e-08	10	10	10	0.0190089	Minor_Salivary_Gland
ENSG00000154096	THY1	-3.94243	-0.132463	8.06593e-05	0.0266498	0.0417993	0.0139703	0.0434589	6	6	6	0.0190089	Minor_Salivary_Gland
ENSG00000072682	P4HA2	-3.94084	-0.0913575	8.11961e-05	0.0495706	0.0540172	0.00506018	0.0187116	6	6	6	0.0190089	Minor_Salivary_Gland
ENSG00000159314	ARHGAP27	-3.92343	-0.124603	8.72987e-05	0.0258027	0.062885	0.00243267	0.0099986	8	9	9	0.0190908	Minor_Salivary_Gland
ENSG00000126001	CEP250	-3.92308	-0.109264	8.74257e-05	0.0392873	0.131048	8.25835e-06	6.96025e-05	3	3	3	0.0190908	Minor_Salivary_Gland
ENSG00000170802	FOXN2	3.92057	0.0408577	8.83416e-05	0.234985	0.229068	1.29885e-09	2.3711e-08	5	5	5	0.0190908	Minor_Salivary_Gland
ENSG00000170175	CHRNB1	-3.90542	-0.0860972	9.40609e-05	0.0580593	0.0740203	0.00097099	0.00459661	8	8	8	0.0198186	Minor_Salivary_Gland
ENSG00000136448	NMT1	3.89351	0.0745917	9.88029e-05	0.0752553	0.157139	8.72273e-07	9.1746e-06	4	4	4	0.02031	Minor_Salivary_Gland
ENSG00000165915	SLC39A13	3.87446	0.1122	0.000106863	0.0319103	0.045859	0.00995641	0.0327403	5	5	5	0.0214438	Minor_Salivary_Gland
ENSG00000131023	LATS1	3.86212	0.13217	0.000112406	0.0227312	0.0279344	0.0452572	0.114762	4	4	4	0.0220316	Minor_Salivary_Gland
ENSG00000231760	AL355312.2	3.7928	0.0303865	0.00014896	0.432393	0.386169	9.51538e-17	5.1444e-15	16	16	16	0.0285325	Minor_Salivary_Gland
ENSG00000124678	TCP11	3.77019	0.0844672	0.00016312	0.0542777	0.164332	4.64927e-07	5.21436e-06	5	5	5	0.0305506	Minor_Salivary_Gland
ENSG00000259330	INAFM2	-3.75085	-0.18571	0.000176237	0.0104271	0.0655471	0.0019531	0.00831772	5	5	5	0.0322897	Minor_Salivary_Gland
ENSG00000143740	SNAP47	-3.73917	-0.105927	0.000184627	0.0327405	0.077037	0.000756984	0.00371445	3	3	3	0.0331072	Minor_Salivary_Gland
ENSG00000236234	AC091132.2	-3.7234	-0.570843	0.000196554	0.00107675	0.041384	0.0144643	0.044758	1	1	1	0.0338548	Minor_Salivary_Gland
ENSG00000214435	AS3MT	3.72259	0.0282233	0.000197192	0.477647	0.300062	1.19922e-12	3.60706e-11	11	11	11	0.0338548	Minor_Salivary_Gland
ENSG00000197536	C5orf56	-3.71795	-0.157538	0.000200847	0.0165087	0.0277947	0.0458064	0.115848	1	1	1	0.0338548	Minor_Salivary_Gland
ENSG00000141314	RHBDL3	3.70492	0.0911065	0.00021146	0.0497374	0.148188	1.89735e-06	1.859e-05	10	10	10	0.0339227	Minor_Salivary_Gland
ENSG00000237080	EHMT2-AS1	3.69975	0.0669468	0.000215816	0.0773386	0.0332407	0.0287321	0.078768	9	10	10	0.0339227	Minor_Salivary_Gland
ENSG00000257534	AC023794.5	3.69938	0.0540231	0.00021613	0.124773	0.142548	3.08594e-06	2.88801e-05	7	7	7	0.0339227	Minor_Salivary_Gland
ENSG00000128604	IRF5	3.69795	0.0691241	0.00021735	0.0809994	0.111306	4.38286e-05	0.000305395	10	10	10	0.0339227	Minor_Salivary_Gland
ENSG00000054967	RELT	3.67894	0.0428255	0.000234205	0.18424	0.0686249	0.00151527	0.00672762	16	16	16	0.0358887	Minor_Salivary_Gland
ENSG00000198945	L3MBTL3	-3.66667	-0.0514962	0.000245733	0.131238	0.490249	1.58194e-22	1.96207e-20	1	1	1	0.0368873	Minor_Salivary_Gland
ENSG00000120093	HOXB3	-3.6628	-0.155176	0.000249475	0.0157865	0.0653658	0.0019825	0.00842254	5	5	5	0.0368873	Minor_Salivary_Gland
ENSG00000167528	ZNF641	3.643	0.072708	0.000269482	0.0654531	0.0275833	0.0466509	0.117477	7	7	7	0.0391586	Minor_Salivary_Gland
ENSG00000197757	HOXC6	-3.6279	-0.312323	0.000285733	0.00360382	0.0420099	0.0137265	0.0428393	4	4	4	0.0408162	Minor_Salivary_Gland
ENSG00000181513	ACBD4	3.60081	0.062821	0.000317231	0.086713	0.151853	1.38126e-06	1.39616e-05	6	6	6	0.0445604	Minor_Salivary_Gland
ENSG00000182150	ERCC6L2	-3.58451	-0.0683894	0.000337711	0.073466	0.132224	7.47088e-06	6.36973e-05	15	15	15	0.0463225	Minor_Salivary_Gland
ENSG00000233006	MIR3936HG	-3.57988	-0.0523225	0.000343757	0.128399	0.288856	3.77184e-12	1.06608e-10	6	6	6	0.0463225	Minor_Salivary_Gland
ENSG00000119147	ECRG4	-3.5768	-0.0473105	0.000347832	0.144004	0.16128	6.07504e-07	6.63003e-06	4	4	4	0.0463225	Minor_Salivary_Gland
ENSG00000145723	GIN1	3.57386	0.134453	0.000351761	0.0173898	0.0565146	0.0041161	0.0156713	4	4	4	0.0463225	Minor_Salivary_Gland
ENSG00000163235	TGFA	-3.56893	-0.126648	0.000358438	0.0227912	0.0409333	0.0150205	0.046194	10	10	10	0.0464756	Minor_Salivary_Gland
ENSG00000240990	HOXA11-AS	-3.554	-0.0675613	0.000379421	0.0748713	0.0502494	0.00691347	0.0242224	37	38	38	0.0484509	Minor_Salivary_Gland
ENSG00000197375	SLC22A5	3.54614	0.0619842	0.000390925	0.0899951	0.134627	6.08563e-06	5.29136e-05	7	7	7	0.0491749	Minor_Salivary_Gland
ENSG00000076864	RAP1GAP	-3.54115	-0.0674611	0.000398385	0.0958415	0.110719	4.60392e-05	0.000318797	19	19	19	0.0493764	Minor_Salivary_Gland
ENSG00000260097	SPDYE6	-3.53627	-0.0840573	0.000405813	0.0513822	0.131598	7.88038e-06	6.68105e-05	11	12	12	0.049568	Minor_Salivary_Gland
ENSG00000101019	UQCC1	6.59643	0.105435	4.21164e-11	0.114782	0.201843	2.28106e-36	2.90313e-35	18	18	18	4.6248e-07	Muscle_Skeletal
ENSG00000237541	HLA-DQA2	6.12893	0.0460935	8.84711e-10	0.592856	0.675666	2.70406e-174	1.35556e-171	39	43	43	4.85751e-06	Muscle_Skeletal
ENSG00000139055	ERP27	-5.73532	-0.111552	9.73279e-09	0.0732808	0.0202394	0.000149021	0.000305404	6	6	6	2.8592e-05	Muscle_Skeletal
ENSG00000111348	ARHGDIB	-5.72383	-0.179597	1.04151e-08	0.0300613	0.0284458	6.61384e-06	1.57613e-05	23	23	23	2.8592e-05	Muscle_Skeletal
ENSG00000213676	ATF6B	5.56799	0.0664418	2.57695e-08	0.195738	0.275203	3.57055e-51	7.40662e-50	30	32	32	5.65949e-05	Muscle_Skeletal
ENSG00000137393	RNF144B	-5.4114	-0.150223	6.25346e-08	0.0355937	0.085272	2.40438e-15	1.18492e-14	28	28	28	0.000114449	Muscle_Skeletal
ENSG00000158865	SLC5A11	5.1908	0.0441845	2.09393e-07	0.320537	0.389455	1.79694e-77	7.25489e-76	19	19	19	0.000328477	Muscle_Skeletal
ENSG00000101460	MAP1LC3A	-5.08124	-0.0755043	3.74982e-07	0.126373	0.0790027	2.76199e-14	1.27287e-13	7	7	7	0.000470686	Muscle_Skeletal
ENSG00000204469	PRRC2A	5.07585	0.27242	3.85773e-07	0.00990143	0.0351654	5.21037e-07	1.38772e-06	7	7	7	0.000470686	Muscle_Skeletal
ENSG00000131069	ACSS2	-4.79395	-0.120222	1.63529e-06	0.0423838	0.0446112	1.46009e-08	4.47829e-08	8	8	8	0.00179571	Muscle_Skeletal
ENSG00000054938	CHRDL2	4.76548	0.437151	1.88405e-06	0.00395079	0.0170807	0.000498821	0.000961057	8	8	8	0.00188079	Muscle_Skeletal
ENSG00000069275	NUCKS1	-4.71582	-0.105062	2.40742e-06	0.0560526	0.0388195	1.3084e-07	3.70919e-07	14	14	14	0.00220299	Muscle_Skeletal
ENSG00000177311	ZBTB38	-4.52206	-0.209811	6.12417e-06	0.0127572	0.0403885	7.22621e-08	2.09665e-07	14	14	14	0.00516051	Muscle_Skeletal
ENSG00000172247	C1QTNF4	-4.49322	-0.058836	7.01535e-06	0.143143	0.2254	5.68567e-41	8.59375e-40	7	8	8	0.00516051	Muscle_Skeletal
ENSG00000109919	MTCH2	4.49125	0.0613128	7.08051e-06	0.14238	0.174197	3.93664e-31	4.09951e-30	14	14	14	0.00516051	Muscle_Skeletal
ENSG00000231852	CYP21A2	4.47844	0.0783409	7.51918e-06	0.089387	0.0459703	8.72173e-09	2.73029e-08	18	22	22	0.00516051	Muscle_Skeletal
ENSG00000223534	HLA-DQB1-AS1	-4.44763	-0.0648351	8.68216e-06	0.133025	0.328617	6.48712e-63	1.89439e-61	23	32	32	0.00560816	Muscle_Skeletal
ENSG00000198909	MAP3K3	-4.38856	-0.0787588	1.14104e-05	0.0841038	0.0560588	1.88146e-10	6.65909e-10	10	11	11	0.00665273	Muscle_Skeletal
ENSG00000242372	EIF6	-4.38665	-0.0653465	1.1511e-05	0.128772	0.355573	3.39205e-69	1.13154e-67	25	25	25	0.00665273	Muscle_Skeletal
ENSG00000081692	JMJD4	4.33081	0.15942	1.48565e-05	0.0186665	0.0596582	4.75915e-11	1.76073e-10	12	12	12	0.00815694	Muscle_Skeletal
ENSG00000126005	MMP24OS	4.27235	0.0606744	1.93422e-05	0.143808	0.127282	1.28575e-22	9.31881e-22	33	33	33	0.0100922	Muscle_Skeletal
ENSG00000162877	PM20D1	-4.26245	-0.0473578	2.02193e-05	0.257754	0.164744	2.22311e-29	2.15817e-28	23	23	23	0.0100922	Muscle_Skeletal
ENSG00000030066	NUP160	4.22075	0.134974	2.43485e-05	0.024431	0.0334035	1.01428e-06	2.62584e-06	5	6	6	0.0112537	Muscle_Skeletal
ENSG00000196126	HLA-DRB1	-4.20314	-0.112389	2.63236e-05	0.0408691	0.253071	1.47521e-46	2.63335e-45	15	24	24	0.0112537	Muscle_Skeletal
ENSG00000131067	GGT7	-4.20051	-0.0503572	2.66313e-05	0.187127	0.221828	2.8933e-40	4.2417e-39	8	8	8	0.0112537	Muscle_Skeletal
ENSG00000133065	SLC41A1	4.20039	0.115773	2.66456e-05	0.0368075	0.0186395	0.00027453	0.000545224	14	14	14	0.0112537	Muscle_Skeletal
ENSG00000186625	KATNA1	4.14014	0.205384	3.47087e-05	0.0102048	0.100065	7.15799e-18	4.09057e-17	14	14	14	0.0138667	Muscle_Skeletal
ENSG00000170802	FOXN2	4.13044	0.0603968	3.62069e-05	0.11981	0.0320835	1.67071e-06	4.23354e-06	6	6	6	0.0138667	Muscle_Skeletal
ENSG00000129595	EPB41L4A	4.12783	0.0683891	3.6621e-05	0.110532	0.113057	4.03605e-20	2.5866e-19	22	22	22	0.0138667	Muscle_Skeletal
ENSG00000172613	RAD9A	4.10011	0.051142	4.12948e-05	0.153019	0.207105	2.19517e-37	2.90017e-36	6	6	6	0.0151153	Muscle_Skeletal
ENSG00000204435	CSNK2B	-4.08513	-0.105349	4.40522e-05	0.0400951	0.076797	6.49895e-14	2.92266e-13	12	12	12	0.0153794	Muscle_Skeletal
ENSG00000148795	CYP17A1	-4.08113	-0.236007	4.48175e-05	0.00806457	0.0279182	8.07555e-06	1.90335e-05	8	8	8	0.0153794	Muscle_Skeletal
ENSG00000160746	ANO10	-4.04283	-0.17341	5.28108e-05	0.0165637	0.0309231	2.59092e-06	6.407e-06	19	19	19	0.0175732	Muscle_Skeletal
ENSG00000204387	SNHG32	3.99775	0.108884	6.39483e-05	0.0352165	0.014965	0.00112633	0.00207206	25	29	29	0.0206534	Muscle_Skeletal
ENSG00000163257	DCAF16	-3.97595	-0.0732497	7.01002e-05	0.0859655	0.0457529	9.47132e-09	2.95776e-08	12	12	12	0.0219934	Muscle_Skeletal
ENSG00000131023	LATS1	3.91693	0.120795	8.96821e-05	0.0281049	0.02051	0.000134418	0.00027727	4	4	4	0.0273439	Muscle_Skeletal
ENSG00000213123	TCTEX1D2	3.91042	0.0893781	9.21339e-05	0.0541505	0.0192355	0.000218603	0.00043947	16	16	16	0.0273439	Muscle_Skeletal
ENSG00000239552	HOXB-AS2	-3.89532	-0.169327	9.80685e-05	0.015418	0.0150697	0.00108169	0.00199421	7	7	7	0.0277566	Muscle_Skeletal
ENSG00000159915	ZNF233	3.89406	0.152142	9.858e-05	0.0193389	0.0277746	8.52676e-06	2.0055e-05	8	8	8	0.0277566	Muscle_Skeletal
ENSG00000140262	TCF12	-3.87582	-0.24738	0.000106264	0.00770166	0.0102989	0.00696158	0.0115093	13	13	13	0.0282157	Muscle_Skeletal
ENSG00000118369	USP35	3.87484	0.054875	0.000106695	0.136529	0.163057	4.54703e-29	4.35564e-28	10	10	10	0.0282157	Muscle_Skeletal
ENSG00000025434	NR1H3	3.86595	0.202337	0.00011066	0.0096761	0.0119363	0.00365496	0.00627783	2	2	2	0.0282157	Muscle_Skeletal
ENSG00000108379	WNT3	3.85285	0.0930166	0.000116753	0.0511275	0.043739	2.03207e-08	6.15625e-08	6	6	6	0.0282157	Muscle_Skeletal
ENSG00000117280	RAB29	3.84791	0.0414657	0.00011913	0.248801	0.342676	3.69678e-66	1.16433e-64	35	36	36	0.0282157	Muscle_Skeletal
ENSG00000244005	NFS1	-3.84269	-0.204252	0.000121695	0.0108023	0.0303696	3.19422e-06	7.84728e-06	23	23	23	0.0282157	Muscle_Skeletal
ENSG00000120265	PCMT1	3.84113	0.0507428	0.00012247	0.157473	0.169845	2.53551e-30	2.55491e-29	13	13	13	0.0282157	Muscle_Skeletal
ENSG00000136448	NMT1	3.84	0.0610726	0.000123035	0.108961	0.0490853	2.67395e-09	8.73742e-09	10	10	10	0.0282157	Muscle_Skeletal
ENSG00000197157	SND1	-3.8394	-0.0772624	0.000123336	0.0612213	0.100944	5.05312e-18	2.90796e-17	6	7	7	0.0282157	Muscle_Skeletal
ENSG00000204444	APOM	3.8291	0.0802938	0.000128614	0.0571851	0.0835684	4.67401e-15	2.25962e-14	9	9	9	0.0283231	Muscle_Skeletal
ENSG00000196735	HLA-DQA1	-3.82843	-0.0502763	0.000128964	0.183403	0.225101	6.51696e-41	9.82553e-40	16	17	17	0.0283231	Muscle_Skeletal
ENSG00000137267	TUBB2A	3.80083	0.107421	0.000144211	0.0440104	0.0193927	0.00020586	0.000415148	31	33	33	0.0307198	Muscle_Skeletal
ENSG00000263597	MIR3936	-3.79867	-0.205447	0.000145472	0.00933354	0.0231837	4.86048e-05	0.000105493	6	6	6	0.0307198	Muscle_Skeletal
ENSG00000231760	AL355312.2	3.78676	0.0361654	0.000152624	0.305618	0.236544	3.38104e-43	5.49708e-42	9	9	9	0.0316219	Muscle_Skeletal
ENSG00000258766	DIO2-AS1	3.77029	0.173647	0.000163059	0.0135476	0.0217856	8.26964e-05	0.000174491	7	7	7	0.0331583	Muscle_Skeletal
ENSG00000262372	CR936218.1	-3.75823	-0.309733	0.000171123	0.00396588	0.0128181	0.00259014	0.00453387	8	8	8	0.0338078	Muscle_Skeletal
ENSG00000118873	RAB3GAP2	3.75635	0.106172	0.00017241	0.0335125	0.0457756	9.39002e-09	2.93288e-08	16	16	16	0.0338078	Muscle_Skeletal
ENSG00000160551	TAOK1	-3.74636	-0.201026	0.000179419	0.010086	0.0144146	0.00139342	0.00252886	11	11	11	0.0342305	Muscle_Skeletal
ENSG00000214435	AS3MT	3.74443	0.0302042	0.000180801	0.428441	0.581344	3.08372e-135	6.58335e-133	30	30	30	0.0342305	Muscle_Skeletal
ENSG00000141582	CBX4	-3.73707	-0.156735	0.000186173	0.0166505	0.0242053	3.2979e-05	7.31979e-05	19	20	20	0.0346503	Muscle_Skeletal
ENSG00000143740	SNAP47	-3.71194	-0.0910123	0.00020568	0.043822	0.12699	1.44773e-22	1.04592e-21	4	4	4	0.0376429	Muscle_Skeletal
ENSG00000204538	PSORS1C2	-3.70477	-0.103683	0.00021158	0.0336778	0.0392792	1.09954e-07	3.13332e-07	36	44	44	0.0380879	Muscle_Skeletal
ENSG00000186834	HEXIM1	-3.68402	-0.15487	0.000229588	0.016	0.0254809	2.03296e-05	4.61146e-05	10	10	10	0.040663	Muscle_Skeletal
ENSG00000181418	DDN	-3.67885	-0.0346522	0.000234285	0.325699	0.356581	1.95274e-69	6.62428e-68	11	11	11	0.0408363	Muscle_Skeletal
ENSG00000120093	HOXB3	-3.6438	-0.122546	0.00026864	0.0252606	0.0741562	1.8065e-13	7.87105e-13	15	15	15	0.0453099	Muscle_Skeletal
ENSG00000134285	FKBP11	3.64288	0.0730975	0.000269604	0.0698823	0.0269248	1.17631e-05	2.73075e-05	9	9	9	0.0453099	Muscle_Skeletal
ENSG00000135205	CCDC146	-3.64029	-0.0881964	0.00027233	0.0515713	0.0857371	2.00499e-15	9.93795e-15	34	35	35	0.0453099	Muscle_Skeletal
ENSG00000084463	WBP11	-3.6178	-0.115706	0.000297119	0.0294574	0.0735411	2.29145e-13	9.91225e-13	5	5	5	0.0479945	Muscle_Skeletal
ENSG00000180346	TIGD2	-3.6166	-0.106734	0.000298499	0.0311793	0.04469	1.41716e-08	4.35253e-08	11	11	11	0.0479945	Muscle_Skeletal
ENSG00000174282	ZBTB4	-3.60713	-0.16268	0.000309601	0.0140673	0.0143091	0.0014515	0.00262767	12	12	12	0.0479945	Muscle_Skeletal
ENSG00000170961	HAS2	-3.60241	-0.764846	0.000315281	0.000698109	0.0172094	0.000474782	0.000916798	1	1	1	0.0479945	Muscle_Skeletal
ENSG00000225190	PLEKHM1	3.60231	0.0498178	0.000315397	0.140444	0.18825	9.00754e-34	1.04405e-32	5	5	5	0.0479945	Muscle_Skeletal
ENSG00000146278	PNRC1	-3.59946	-0.185759	0.000318877	0.00988372	0.0151828	0.00103549	0.00191313	10	10	10	0.0479945	Muscle_Skeletal
ENSG00000198945	L3MBTL3	-3.59931	-0.0444052	0.00031906	0.170423	0.052218	8.12713e-10	2.75592e-09	12	13	13	0.0479945	Muscle_Skeletal
ENSG00000101019	UQCC1	6.65675	0.128446	2.79948e-11	0.0819104	0.085287	6.40162e-12	2.07584e-11	11	11	11	4.21882e-07	Nerve_Tibial
ENSG00000111348	ARHGDIB	-6.4494	-0.218109	1.12296e-10	0.0258872	0.0376933	6.4677e-06	1.34055e-05	20	20	20	8.46149e-07	Nerve_Tibial
ENSG00000139055	ERP27	-5.98602	-0.0763031	2.15042e-09	0.169678	0.0971856	1.87119e-13	6.68523e-13	17	17	17	1.08023e-05	Nerve_Tibial
ENSG00000237541	HLA-DQA2	5.77067	0.0432918	7.89578e-09	0.532171	0.712591	1.30416e-145	8.66941e-143	17	20	20	2.97474e-05	Nerve_Tibial
ENSG00000141627	DYM	-5.47101	-0.203223	4.47475e-08	0.023137	0.0440036	1.05328e-06	2.34512e-06	16	16	16	0.000119898	Nerve_Tibial
ENSG00000213676	ATF6B	5.454	0.0740388	4.92499e-08	0.149736	0.262555	5.9712e-37	6.43788e-36	31	32	32	0.000119898	Nerve_Tibial
ENSG00000158865	SLC5A11	5.43211	0.0371145	5.56926e-08	0.509499	0.525064	9.70392e-88	5.5341e-86	30	30	30	0.000119898	Nerve_Tibial
ENSG00000101460	MAP1LC3A	-5.18776	-0.0681991	2.1284e-07	0.159423	0.227319	1.50883e-31	1.2989e-30	24	24	24	0.000363234	Nerve_Tibial
ENSG00000002726	AOC1	-5.18421	-0.185841	2.16928e-07	0.0245986	0.0300999	5.7516e-05	0.000108677	14	15	15	0.000363234	Nerve_Tibial
ENSG00000177311	ZBTB38	-5.11977	-0.160132	3.05916e-07	0.0284087	0.0306009	4.97842e-05	9.45882e-05	10	10	10	0.000461016	Nerve_Tibial
ENSG00000125971	DYNLRB1	-5.04009	-0.743638	4.6532e-07	0.00128245	0.0217927	0.000636227	0.00107693	6	6	6	0.000637488	Nerve_Tibial
ENSG00000231852	CYP21A2	4.96656	0.0414334	6.81524e-07	0.37425	0.359145	3.56387e-53	6.87313e-52	43	49	49	0.000855881	Nerve_Tibial
ENSG00000131069	ACSS2	-4.8845	-0.0882862	1.0369e-06	0.0881811	0.137642	8.36366e-19	4.01425e-18	8	8	8	0.001202	Nerve_Tibial
ENSG00000111341	MGP	-4.79385	-0.130953	1.63612e-06	0.0366656	0.126408	2.69183e-17	1.19218e-16	9	9	9	0.00176116	Nerve_Tibial
ENSG00000204314	PRRT1	4.74165	0.0938716	2.11983e-06	0.0676618	0.12367	6.23387e-17	2.70405e-16	32	34	34	0.00212972	Nerve_Tibial
ENSG00000108588	CCDC47	-4.71621	-0.242195	2.40275e-06	0.0102705	0.0269155	0.000144152	0.000261951	5	5	5	0.00224808	Nerve_Tibial
ENSG00000133065	SLC41A1	4.69839	0.0882593	2.62215e-06	0.0936053	0.149783	1.87389e-20	9.7604e-20	14	14	14	0.00224808	Nerve_Tibial
ENSG00000163235	TGFA	-4.69354	-0.0658478	2.68517e-06	0.147224	0.183388	3.87781e-25	2.51261e-24	15	15	15	0.00224808	Nerve_Tibial
ENSG00000050393	MCUR1	-4.66079	-0.0840292	3.14998e-06	0.0805114	0.0983978	1.30282e-13	4.69564e-13	20	20	20	0.00249843	Nerve_Tibial
ENSG00000069275	NUCKS1	-4.62459	-0.0814149	3.75336e-06	0.0886504	0.155596	2.98599e-21	1.61953e-20	11	11	11	0.00282816	Nerve_Tibial
ENSG00000054938	CHRDL2	-4.60185	-0.175431	4.18748e-06	0.0211376	0.0167698	0.00276725	0.0043581	11	11	11	0.00300501	Nerve_Tibial
ENSG00000277558	AL109923.1	-4.50834	-0.414876	6.53367e-06	0.0031493	0.0175601	0.00219281	0.00349849	6	6	6	0.00447557	Nerve_Tibial
ENSG00000204469	PRRC2A	4.48407	0.201684	7.32311e-06	0.0145202	0.0408562	2.60464e-06	5.60731e-06	6	6	6	0.00479823	Nerve_Tibial
ENSG00000076003	MCM6	-4.44759	-0.0971724	8.68386e-06	0.0836434	0.131745	5.2005e-18	2.39034e-17	10	10	10	0.00542958	Nerve_Tibial
ENSG00000186973	FAM183A	4.43312	0.0813191	9.28804e-06	0.109049	0.0487948	2.65101e-07	6.20445e-07	28	28	28	0.00542958	Nerve_Tibial
ENSG00000204310	AGPAT1	4.43128	0.132673	9.36755e-06	0.0305041	0.126678	2.47749e-17	1.09886e-16	27	27	27	0.00542958	Nerve_Tibial
ENSG00000242372	EIF6	-4.41622	-0.0975665	1.00444e-05	0.0599379	0.106126	1.28327e-14	4.9079e-14	16	16	16	0.00560627	Nerve_Tibial
ENSG00000109919	MTCH2	4.38961	0.334521	1.13554e-05	0.00408278	0.0487728	2.66786e-07	6.24115e-07	1	1	1	0.00611164	Nerve_Tibial
ENSG00000108604	SMARCD2	-4.38019	-0.0962872	1.18577e-05	0.0584353	0.0629677	4.40143e-09	1.17755e-08	10	10	10	0.0061619	Nerve_Tibial
ENSG00000083123	BCKDHB	-4.36222	-0.209313	1.28752e-05	0.0144626	0.0841028	9.08032e-12	2.91337e-11	4	4	4	0.00638739	Nerve_Tibial
ENSG00000204304	PBX2	4.35777	0.143241	1.31393e-05	0.0248189	0.033431	2.20391e-05	4.34007e-05	34	35	35	0.00638739	Nerve_Tibial
ENSG00000172247	C1QTNF4	-4.33978	-0.0502525	1.42627e-05	0.185581	0.295837	2.7258e-42	3.59029e-41	12	13	13	0.00671686	Nerve_Tibial
ENSG00000198909	MAP3K3	-4.3027	-0.0737789	1.68732e-05	0.0920949	0.16797	5.75254e-23	3.38127e-22	7	7	7	0.00770541	Nerve_Tibial
ENSG00000196126	HLA-DRB1	-4.26154	-0.108844	2.03023e-05	0.0443618	0.190959	3.22058e-26	2.19648e-25	10	23	23	0.00899872	Nerve_Tibial
ENSG00000129595	EPB41L4A	4.20586	0.0548804	2.60088e-05	0.183495	0.284821	1.6989e-40	2.0938e-39	30	30	30	0.010817	Nerve_Tibial
ENSG00000204435	CSNK2B	-4.19743	-0.120588	2.69961e-05	0.0315858	0.0244605	0.00029327	0.000514639	10	10	10	0.010817	Nerve_Tibial
ENSG00000241404	EGFL8	-4.18799	-0.163691	2.81433e-05	0.0186623	0.0544158	5.2373e-08	1.29424e-07	14	14	14	0.010817	Nerve_Tibial
ENSG00000004059	ARF5	-4.18357	-0.15047	2.86965e-05	0.0193644	0.0396874	3.64516e-06	7.73465e-06	9	9	9	0.010817	Nerve_Tibial
ENSG00000162877	PM20D1	-4.17922	-0.0372235	2.92508e-05	0.41321	0.546298	5.18053e-93	3.54342e-91	26	27	27	0.010817	Nerve_Tibial
ENSG00000163257	DCAF16	-4.17874	-0.0658713	2.93132e-05	0.118905	0.160789	5.73073e-22	3.21901e-21	5	5	5	0.010817	Nerve_Tibial
ENSG00000250990	AC098851.1	-4.17784	-0.253959	2.94292e-05	0.00799874	0.0695301	6.52107e-10	1.85474e-09	6	6	6	0.010817	Nerve_Tibial
ENSG00000186834	HEXIM1	-4.16169	-0.147798	3.15897e-05	0.0232125	0.0376364	6.57447e-06	1.36096e-05	14	14	14	0.0113347	Nerve_Tibial
ENSG00000272129	AL359715.3	4.14327	0.0794697	3.42389e-05	0.0886742	0.108405	6.45695e-15	2.51607e-14	7	7	7	0.0119995	Nerve_Tibial
ENSG00000134571	MYBPC3	-4.12793	-0.305554	3.66037e-05	0.00488525	0.0282073	9.9273e-05	0.000183438	14	14	14	0.0125368	Nerve_Tibial
[truncated: 822 more rows]

## Sheet: Table S4
Table S4. The TWAS analyses results of muscle weakness (Foundation for the National Institutes of Health) in multi-tissue through joint-tissue imputation.
gene	gene_name	zscore	effect_size	pvalue	var_g	pred_perf_r2	pred_perf_pval	pred_perf_qval	n_snps_used	n_snps_in_cov	n_snps_in_model	FDR	tissue
ENSG00000237541	HLA-DQA2	5.24888	0.0572104	1.53027e-07	0.584268	0.733721	1.66965e-168	3.11298e-165	15	16	16	0.00210213	Adipose_Subcutaneous
ENSG00000141627	DYM	-5.03246	-0.203154	4.84221e-07	0.0384247	0.0726837	3.91832e-11	1.37486e-10	27	27	27	0.00332587	Adipose_Subcutaneous
ENSG00000111348	ARHGDIB	-4.88073	-0.170777	1.05692e-06	0.048933	0.0733962	3.12202e-11	1.10548e-10	26	26	26	0.00483963	Adipose_Subcutaneous
ENSG00000196735	HLA-DQA1	-4.49489	-0.143477	6.96055e-06	0.0612423	0.217412	1.06403e-32	1.19378e-31	9	13	13	0.0175013	Adipose_Subcutaneous
ENSG00000162415	ZSWIM5	4.48178	0.170657	7.40219e-06	0.0387788	0.142557	3.99846e-21	2.62414e-20	17	17	17	0.0175013	Adipose_Subcutaneous
ENSG00000136448	NMT1	4.47491	0.08625	7.64418e-06	0.150819	0.194539	4.70655e-29	4.52964e-28	10	10	10	0.0175013	Adipose_Subcutaneous
ENSG00000002726	AOC1	-5.37109	-0.201538	7.82603e-08	0.0487642	0.0938996	1.1827e-11	5.8897e-11	9	9	9	0.000540187	Adipose_Visceral_Omentum
ENSG00000141627	DYM	-5.36252	-0.306159	8.20704e-08	0.0186585	0.0313667	0.000115364	0.000271763	10	10	10	0.000540187	Adipose_Visceral_Omentum
ENSG00000237541	HLA-DQA2	5.24557	0.057217	1.55803e-07	0.58269	0.693546	5.15605e-122	5.88277e-119	15	16	16	0.000683664	Adipose_Visceral_Omentum
ENSG00000136448	NMT1	4.47982	0.0879828	7.47063e-06	0.144991	0.17976	6.93147e-22	7.14616e-21	9	9	9	0.0226342	Adipose_Visceral_Omentum
ENSG00000275393	AC018695.6	-4.44975	-0.249229	8.59701e-06	0.0175153	0.01053	0.0262681	0.0414147	15	15	15	0.0226342	Adipose_Visceral_Omentum
ENSG00000139055	ERP27	-4.34123	-0.0868913	1.41686e-05	0.138534	0.0788737	5.98268e-10	2.57473e-09	17	17	17	0.0310858	Adipose_Visceral_Omentum
ENSG00000237541	HLA-DQA2	5.12062	0.0605363	3.04536e-07	0.475825	0.595564	2.64274e-47	6.60521e-45	11	12	12	0.00318605	Adrenal_Gland
ENSG00000108588	CCDC47	-4.69863	-0.24995	2.61911e-06	0.0211039	0.0440892	0.00126459	0.00367307	7	7	7	0.0137006	Adrenal_Gland
ENSG00000076003	MCM6	-4.38796	-0.186179	1.14418e-05	0.0458509	0.0327112	0.00562688	0.0138901	8	9	9	0.0399012	Adrenal_Gland
ENSG00000237541	HLA-DQA2	5.23233	0.0565186	1.67385e-07	0.589979	0.612007	3.65877e-81	1.00376e-78	13	13	13	0.00224446	Artery_Aorta
ENSG00000002726	AOC1	-5.01154	-0.223814	5.39971e-07	0.0312304	0.0320337	0.00040292	0.000855611	10	10	10	0.00362023	Artery_Aorta
ENSG00000111348	ARHGDIB	-4.8529	-0.189998	1.21668e-06	0.0400007	0.105437	5.93603e-11	2.66968e-10	29	29	29	0.00543815	Artery_Aorta
ENSG00000181450	ZNF678	-4.70887	-0.648291	2.4909e-06	0.00287421	0.0101129	0.0480502	0.0717814	8	8	8	0.00835013	Artery_Aorta
ENSG00000136448	NMT1	4.55484	0.0837575	5.24266e-06	0.166116	0.300942	8.62789e-32	1.51971e-30	11	11	11	0.0140598	Artery_Aorta
ENSG00000115884	SDC1	-4.43182	-0.389852	9.34415e-06	0.00749755	0.0433162	3.68586e-05	9.01634e-05	7	7	7	0.0208826	Artery_Aorta
ENSG00000101019	UQCC1	4.19813	0.117592	2.69129e-05	0.0789419	0.0496397	9.66457e-06	2.55178e-05	12	12	12	0.0499248	Artery_Aorta
ENSG00000162415	ZSWIM5	4.1751	0.10134	2.97859e-05	0.0913859	0.125392	7.10232e-13	3.72937e-12	11	11	11	0.0499248	Artery_Aorta
ENSG00000141627	DYM	-5.71325	-0.579282	1.10838e-08	0.0060612	0.11092	6.53153e-07	4.44196e-06	6	6	6	0.000112899	Artery_Coronary
ENSG00000237541	HLA-DQA2	5.23294	0.0575063	1.66833e-07	0.571554	0.684367	9.64717e-55	1.31742e-51	12	13	13	0.000849682	Artery_Coronary
ENSG00000111348	ARHGDIB	-4.75636	-0.260328	1.97116e-06	0.021229	0.0941106	5.08266e-06	2.92782e-05	17	17	17	0.00669276	Artery_Coronary
ENSG00000136448	NMT1	4.39798	0.0809156	1.09264e-05	0.165981	0.173619	2.35925e-10	2.7647e-09	8	8	8	0.0240192	Artery_Coronary
ENSG00000162415	ZSWIM5	4.35748	0.248882	1.31567e-05	0.016587	0.034467	0.006583	0.0172858	8	8	8	0.0240192	Artery_Coronary
ENSG00000076003	MCM6	-4.34155	-0.103244	1.41484e-05	0.130135	0.154714	2.70956e-09	2.74631e-08	17	17	17	0.0240192	Artery_Coronary
ENSG00000196735	HLA-DQA1	-4.12385	-0.0967974	3.72595e-05	0.1231	0.260395	1.60439e-15	3.53759e-14	11	14	14	0.0479215	Artery_Coronary
ENSG00000101019	UQCC1	4.10217	0.121898	4.09297e-05	0.0692555	0.0484637	0.0012217	0.00396534	8	8	8	0.0479215	Artery_Coronary
ENSG00000139055	ERP27	-4.09432	-0.0722007	4.23418e-05	0.181147	0.290178	1.99224e-17	5.3909e-16	11	11	11	0.0479215	Artery_Coronary
ENSG00000214435	AS3MT	4.06642	0.0423846	4.77413e-05	0.526404	0.499762	1.41595e-33	1.95975e-31	7	7	7	0.0486292	Artery_Coronary
ENSG00000237541	HLA-DQA2	5.13515	0.0540728	2.81924e-07	0.625274	0.718935	1.56053e-162	1.60833e-159	33	35	35	0.00248642	Artery_Tibial
ENSG00000111348	ARHGDIB	-5.08267	-0.218593	3.72164e-07	0.0332373	0.113985	4.90401e-17	2.36761e-16	21	21	21	0.00248642	Artery_Tibial
ENSG00000136448	NMT1	4.53593	0.0897515	5.73495e-06	0.142999	0.21886	4.27241e-33	4.39403e-32	18	18	18	0.0193371	Artery_Tibial
ENSG00000186834	HEXIM1	-4.52303	-0.190245	6.09612e-06	0.0356731	0.093712	3.89901e-14	1.58075e-13	9	9	9	0.0193371	Artery_Tibial
ENSG00000162415	ZSWIM5	4.44513	0.204216	8.78397e-06	0.0267042	0.0370226	2.81699e-06	6.30425e-06	16	16	16	0.0193371	Artery_Tibial
ENSG00000128918	ALDH1A2	-4.42672	-0.747127	9.5677e-06	0.00206583	0.024655	0.000138931	0.000263338	2	2	2	0.0193371	Artery_Tibial
ENSG00000135205	CCDC146	-4.41437	-0.522875	1.01302e-05	0.00413888	0.0103029	0.0141267	0.0207742	5	5	5	0.0193371	Artery_Tibial
ENSG00000111341	MGP	-4.34957	-0.603906	1.36408e-05	0.00289739	0.0278313	5.09237e-05	0.000101309	4	4	4	0.0227835	Artery_Tibial
ENSG00000153827	TRIP12	-4.24109	-0.242927	2.2244e-05	0.0163966	0.0552155	9.08201e-09	2.51547e-08	11	11	11	0.0311718	Artery_Tibial
ENSG00000141627	DYM	-4.2191	-0.157326	2.45278e-05	0.0506733	0.10023	4.61972e-15	1.97821e-14	13	13	13	0.0311718	Artery_Tibial
ENSG00000143740	SNAP47	-4.2089	-0.116972	2.56616e-05	0.0713882	0.0981931	9.00968e-15	3.8015e-14	13	13	13	0.0311718	Artery_Tibial
ENSG00000139055	ERP27	-4.14194	-0.0777376	3.44386e-05	0.161912	0.253302	7.95149e-39	1.02169e-37	14	14	14	0.0383474	Artery_Tibial
ENSG00000214435	AS3MT	4.10797	0.0457916	3.99155e-05	0.460958	0.685636	2.2595e-148	1.38267e-145	39	39	39	0.041027	Artery_Tibial
ENSG00000163235	TGFA	-6.70698	-0.289434	1.98693e-11	0.031412	0.141853	1.08642e-05	0.000108795	4	4	4	1.29489e-07	Brain_Amygdala
ENSG00000237541	HLA-DQA2	5.05174	0.0625615	4.37797e-07	0.440835	0.572632	3.33982e-25	1.20345e-22	11	13	13	0.00142656	Brain_Amygdala
ENSG00000136448	NMT1	4.59704	0.128833	4.28536e-06	0.0713908	0.0991109	0.000279388	0.00190138	5	5	5	0.00930922	Brain_Amygdala
ENSG00000139055	ERP27	-4.23958	-0.127345	2.23935e-05	0.0612888	0.0433085	0.017952	0.0671362	8	8	8	0.0364846	Brain_Amygdala
ENSG00000272912	AL356608.1	4.14815	1.49433	3.35176e-05	0.000431359	0.0312529	0.0450529	0.144224	1	1	1	0.0436868	Brain_Amygdala
ENSG00000231327	LINC01816	4.10252	0.606966	4.08675e-05	0.00236315	0.0343021	0.0356145	0.118344	3	3	3	0.0443889	Brain_Amygdala
ENSG00000214435	AS3MT	4.05492	0.0535848	5.01507e-05	0.314058	0.327433	1.40015e-12	5.39546e-11	12	12	12	0.0466903	Brain_Amygdala
ENSG00000125965	GDF5	-4.01314	-0.233434	5.99168e-05	0.017922	0.0599842	0.00515188	0.0233624	3	3	3	0.0488097	Brain_Amygdala
ENSG00000163235	TGFA	-6.78843	-0.203829	1.13358e-11	0.0639204	0.170103	2.09424e-07	2.1588e-06	5	5	5	8.72967e-08	Brain_Anterior_cingulate_cortex_BA24
ENSG00000237541	HLA-DQA2	5.02114	0.064353	5.13656e-07	0.412195	0.469107	1.10821e-21	9.21235e-20	9	11	11	0.00197783	Brain_Anterior_cingulate_cortex_BA24
ENSG00000136448	NMT1	4.62911	0.157499	3.67237e-06	0.0486861	0.17409	1.46121e-07	1.55264e-06	4	4	4	0.00942697	Brain_Anterior_cingulate_cortex_BA24
ENSG00000075340	ADD2	4.25197	0.404903	2.11896e-05	0.00614581	0.0470792	0.00829605	0.0284587	10	11	11	0.0407953	Brain_Anterior_cingulate_cortex_BA24
ENSG00000272912	AL356608.1	4.18508	1.01442	2.8507e-05	0.000938732	0.0490059	0.00704721	0.0247105	3	3	3	0.0439065	Brain_Anterior_cingulate_cortex_BA24
ENSG00000101019	UQCC1	4.12081	0.205143	3.77548e-05	0.0272605	0.0284609	0.0410894	0.11271	6	6	6	0.0484583	Brain_Anterior_cingulate_cortex_BA24
ENSG00000163235	TGFA	-6.7656	-0.245385	1.32754e-11	0.0445317	0.134661	1.41789e-07	9.30785e-07	4	4	4	1.33922e-07	Brain_Caudate_basal_ganglia
ENSG00000237541	HLA-DQA2	5.1996	0.0635903	1.99723e-07	0.454058	0.538211	4.77433e-34	6.8286e-32	8	8	8	0.0010074	Brain_Caudate_basal_ganglia
ENSG00000136448	NMT1	4.56249	0.102478	5.05508e-06	0.111283	0.178395	8.54907e-10	7.82646e-09	8	8	8	0.0169986	Brain_Caudate_basal_ganglia
ENSG00000139055	ERP27	-4.27684	-0.118638	1.89563e-05	0.0716508	0.0603756	0.000553597	0.00186155	10	10	10	0.0430935	Brain_Caudate_basal_ganglia
ENSG00000102452	NALCN	4.25019	0.17876	2.13588e-05	0.0306146	0.0670445	0.000266836	0.000959874	12	12	12	0.0430935	Brain_Caudate_basal_ganglia
ENSG00000101019	UQCC1	4.18498	0.148693	2.85193e-05	0.0498559	0.138349	9.29077e-08	6.2604e-07	11	11	11	0.044496	Brain_Caudate_basal_ganglia
ENSG00000214435	AS3MT	4.16691	0.0528588	3.08755e-05	0.344315	0.244469	2.35051e-13	3.39207e-12	13	13	13	0.044496	Brain_Caudate_basal_ganglia
ENSG00000237541	HLA-DQA2	5.2118	0.0588527	1.8702e-07	0.531113	0.450891	2.70856e-24	1.07288e-22	13	14	14	0.00201832	Brain_Cerebellar_Hemisphere
ENSG00000163235	TGFA	-4.83413	-0.187138	1.33732e-06	0.0473067	0.0614253	0.000943398	0.00269639	10	10	10	0.00721618	Brain_Cerebellar_Hemisphere
ENSG00000272912	AL356608.1	4.53142	0.073018	5.85896e-06	0.216431	0.289619	1.58304e-14	2.05488e-13	13	13	13	0.0210766	Brain_Cerebellar_Hemisphere
ENSG00000214435	AS3MT	4.44887	0.0517679	8.63225e-06	0.423052	0.512459	8.67145e-29	6.01955e-27	10	10	10	0.0232898	Brain_Cerebellar_Hemisphere
ENSG00000163235	TGFA	-6.6633	-0.284166	2.67751e-11	0.0327426	0.0453216	0.00196952	0.00470867	4	4	4	3.15304e-07	Brain_Cerebellum
ENSG00000196126	HLA-DRB1	-5.29154	-0.130884	1.21293e-07	0.124145	0.442385	4.60812e-28	1.49968e-26	20	34	34	0.000714174	Brain_Cerebellum
ENSG00000237541	HLA-DQA2	5.05052	0.0626794	4.40611e-07	0.43917	0.403181	5.46195e-25	1.33939e-23	10	12	12	0.00172955	Brain_Cerebellum
ENSG00000272912	AL356608.1	4.59032	0.0762724	4.4257e-06	0.203029	0.287161	6.22252e-17	7.37949e-16	14	14	14	0.0130293	Brain_Cerebellum
ENSG00000136448	NMT1	4.53005	0.10417	5.89704e-06	0.105573	0.15359	4.40622e-09	2.41617e-08	7	7	7	0.0138887	Brain_Cerebellum
ENSG00000214435	AS3MT	4.42709	0.0522473	9.5513e-06	0.409192	0.509384	7.58092e-34	4.22099e-32	10	10	10	0.018746	Brain_Cerebellum
ENSG00000163235	TGFA	-6.718	-0.286753	1.84233e-11	0.0320416	0.169949	8.16245e-10	6.5309e-09	4	4	4	1.92984e-07	Brain_Cortex
ENSG00000237541	HLA-DQA2	5.17523	0.063335	2.27632e-07	0.452559	0.491881	1.13517e-31	8.57296e-30	9	10	10	0.00119222	Brain_Cortex
ENSG00000136448	NMT1	4.58365	0.101625	4.5693e-06	0.113925	0.0631756	0.000277681	0.000936833	6	6	6	0.0159545	Brain_Cortex
ENSG00000139055	ERP27	-4.24909	-0.169814	2.14638e-05	0.0328939	0.0254807	0.022242	0.0486479	11	11	11	0.04378	Brain_Cortex
ENSG00000101019	UQCC1	4.24109	0.159752	2.22438e-05	0.0449057	0.0594443	0.000426976	0.00138318	9	9	9	0.04378	Brain_Cortex
ENSG00000214435	AS3MT	4.21411	0.0621296	2.50768e-05	0.257102	0.496002	4.94695e-32	3.87542e-30	11	11	11	0.04378	Brain_Cortex
ENSG00000272912	AL356608.1	4.14934	0.130022	3.33442e-05	0.055662	0.0716765	0.00010408	0.000383428	4	4	4	0.0498972	Brain_Cortex
ENSG00000163235	TGFA	-6.84937	-0.235899	7.4177e-12	0.048676	0.0993946	2.14139e-05	0.000109424	3	3	3	6.86879e-08	Brain_Frontal_Cortex_BA9
ENSG00000237541	HLA-DQA2	5.20348	0.0623759	1.95588e-07	0.472358	0.547158	1.41435e-31	2.61142e-29	9	9	9	0.000905573	Brain_Frontal_Cortex_BA9
ENSG00000079819	EPB41L2	-4.58644	-0.235736	4.50859e-06	0.0224959	0.0698219	0.000410083	0.00158268	11	11	11	0.0103609	Brain_Frontal_Cortex_BA9
ENSG00000136448	NMT1	4.58011	0.120473	4.64725e-06	0.0812725	0.153352	8.37472e-08	6.52709e-07	5	5	5	0.0103609	Brain_Frontal_Cortex_BA9
ENSG00000186834	HEXIM1	-4.53599	-0.197369	5.73327e-06	0.0391675	0.0771026	0.000198921	0.000826915	3	3	3	0.0103609	Brain_Frontal_Cortex_BA9
ENSG00000162415	ZSWIM5	4.50258	0.371955	6.71332e-06	0.00771692	0.0292005	0.0237589	0.0587469	9	9	9	0.0103609	Brain_Frontal_Cortex_BA9
ENSG00000139055	ERP27	-4.32466	-0.1581	1.52771e-05	0.0399242	0.0337796	0.0149043	0.0390756	11	11	11	0.0202094	Brain_Frontal_Cortex_BA9
ENSG00000272912	AL356608.1	4.1454	0.197142	3.39221e-05	0.0243741	0.0270149	0.0297406	0.0713308	2	2	2	0.0392648	Brain_Frontal_Cortex_BA9
ENSG00000214435	AS3MT	4.09974	0.053841	4.13621e-05	0.324379	0.345741	1.17675e-17	3.46774e-16	8	8	8	0.042557	Brain_Frontal_Cortex_BA9
ENSG00000125965	GDF5	-4.02101	-0.239811	5.79502e-05	0.0170618	0.096907	2.74981e-05	0.000136893	3	3	3	0.0488	Brain_Frontal_Cortex_BA9
ENSG00000144591	GMPPA	4.02093	0.278427	5.79698e-05	0.01344	0.0384289	0.00932339	0.0258738	13	13	13	0.0488	Brain_Frontal_Cortex_BA9
ENSG00000163235	TGFA	-6.7664	-0.24687	1.32027e-11	0.043971	0.0746071	0.000385737	0.00186669	4	4	4	1.07457e-07	Brain_Hippocampus
ENSG00000237541	HLA-DQA2	5.1991	0.0635206	2.00257e-07	0.454926	0.506914	8.19197e-27	1.29915e-24	8	8	8	0.000814946	Brain_Hippocampus
ENSG00000136448	NMT1	4.58386	0.115272	4.56476e-06	0.0885392	0.221414	1.79998e-10	3.04516e-09	5	5	5	0.0123842	Brain_Hippocampus
ENSG00000139055	ERP27	-4.38917	-0.160166	1.13782e-05	0.0410892	0.028728	0.0295252	0.08105	13	13	13	0.0231518	Brain_Hippocampus
ENSG00000079819	EPB41L2	-4.27656	-0.148941	1.89808e-05	0.050401	0.135968	1.0972e-06	9.43863e-06	7	7	7	0.0308969	Brain_Hippocampus
ENSG00000148795	CYP17A1	-4.16985	-0.172509	3.04803e-05	0.0321198	0.0822185	0.000188518	0.000988006	7	7	7	0.0409147	Brain_Hippocampus
ENSG00000272912	AL356608.1	4.13699	0.129057	3.51889e-05	0.0561144	0.0262061	0.0377705	0.099934	4	4	4	0.0409147	Brain_Hippocampus
ENSG00000214435	AS3MT	4.10181	0.0536872	4.09934e-05	0.326605	0.253157	5.67856e-12	1.24051e-10	9	9	9	0.0417057	Brain_Hippocampus
ENSG00000163235	TGFA	-6.70164	-0.312272	2.06097e-11	0.0268088	0.149964	1.81944e-07	1.81261e-06	3	3	3	1.77697e-07	Brain_Hypothalamus
ENSG00000237541	HLA-DQA2	5.14877	0.0597869	2.62206e-07	0.504773	0.594757	8.86809e-35	4.59194e-32	10	12	12	0.00113037	Brain_Hypothalamus
ENSG00000136448	NMT1	4.55966	0.127628	5.12373e-06	0.0714121	0.0774852	0.000237357	0.00120813	5	5	5	0.0147256	Brain_Hypothalamus
ENSG00000139055	ERP27	-4.27207	-0.117903	1.93667e-05	0.0723886	0.162962	4.79635e-08	5.33682e-07	10	10	10	0.0357506	Brain_Hypothalamus
ENSG00000204290	BTNL2	-4.25686	-0.128799	2.07322e-05	0.0650101	0.189261	3.06056e-09	4.20011e-08	20	23	23	0.0357506	Brain_Hypothalamus
ENSG00000101019	UQCC1	4.18491	0.170294	2.85274e-05	0.0386695	0.0701518	0.000482215	0.00226091	8	8	8	0.0409939	Brain_Hypothalamus
ENSG00000214435	AS3MT	4.1455	0.0619046	3.39071e-05	0.248318	0.39505	4.47619e-20	2.6107e-18	6	6	6	0.0417638	Brain_Hypothalamus
ENSG00000129595	EPB41L4A	4.06008	0.0804475	4.90567e-05	0.146428	0.109338	1.06255e-05	7.47196e-05	29	30	30	0.0474889	Brain_Hypothalamus
ENSG00000148795	CYP17A1	-4.05764	-0.16968	4.95709e-05	0.0326222	0.0417793	0.00750257	0.0246448	6	6	6	0.0474889	Brain_Hypothalamus
ENSG00000163235	TGFA	-6.70353	-0.296502	2.03443e-11	0.029789	0.0193004	0.0486291	0.101733	4	4	4	2.04053e-07	Brain_Nucleus_accumbens_basal_ganglia
ENSG00000237541	HLA-DQA2	5.20695	0.0621405	1.91968e-07	0.476691	0.568022	2.61976e-38	5.54325e-36	9	9	9	0.000962719	Brain_Nucleus_accumbens_basal_ganglia
ENSG00000136448	NMT1	4.59811	0.097499	4.2634e-06	0.124557	0.123663	2.86935e-07	1.88283e-06	15	15	15	0.014254	Brain_Nucleus_accumbens_basal_ganglia
ENSG00000139055	ERP27	-4.35836	-0.20762	1.31041e-05	0.0238385	0.070492	0.00013407	0.000533503	5	5	5	0.0328586	Brain_Nucleus_accumbens_basal_ganglia
ENSG00000101019	UQCC1	4.20921	0.152951	2.56264e-05	0.047873	0.0616764	0.000365567	0.0013225	11	11	11	0.0434263	Brain_Nucleus_accumbens_basal_ganglia
ENSG00000102452	NALCN	4.18452	0.174174	2.85765e-05	0.0310604	0.047128	0.00191328	0.0058502	10	10	10	0.0434263	Brain_Nucleus_accumbens_basal_ganglia
ENSG00000204290	BTNL2	-4.15536	-0.13444	3.2478e-05	0.0551587	0.174789	5.9775e-10	5.72304e-09	20	23	23	0.0434263	Brain_Nucleus_accumbens_basal_ganglia
ENSG00000186834	HEXIM1	-4.14062	-0.186584	3.46372e-05	0.0293261	0.0570685	0.000617281	0.00211543	13	13	13	0.0434263	Brain_Nucleus_accumbens_basal_ganglia
ENSG00000079819	EPB41L2	-4.08252	-0.225779	4.45496e-05	0.0175084	0.0409598	0.00387041	0.0109591	9	10	10	0.049648	Brain_Nucleus_accumbens_basal_ganglia
ENSG00000163235	TGFA	-6.36866	-1.68553	1.90689e-10	0.00085121	0.054775	0.00212786	0.00694796	2	2	2	1.72764e-06	Brain_Putamen_basal_ganglia
ENSG00000237541	HLA-DQA2	5.06379	0.0622597	4.11006e-07	0.446963	0.514817	3.51999e-28	4.6733e-26	11	13	13	0.00186186	Brain_Putamen_basal_ganglia
ENSG00000136448	NMT1	4.54208	0.105735	5.57011e-06	0.103067	0.216094	1.70078e-10	2.09255e-09	6	6	6	0.0168217	Brain_Putamen_basal_ganglia
ENSG00000102452	NALCN	4.29666	0.237841	1.73389e-05	0.0183002	0.0420013	0.00734197	0.0207757	9	9	9	0.0321876	Brain_Putamen_basal_ganglia
ENSG00000139055	ERP27	-4.29129	-0.115477	1.77636e-05	0.0760947	0.077118	0.00024594	0.00100276	12	12	12	0.0321876	Brain_Putamen_basal_ganglia
ENSG00000163235	TGFA	-6.69473	-0.336768	2.16073e-11	0.0229696	0.0471602	0.0145824	0.0475229	3	3	3	1.69293e-07	Brain_Spinal_cord_cervical_c-1
ENSG00000237541	HLA-DQA2	5.19198	0.0646616	2.08069e-07	0.438766	0.603119	1.1991e-26	4.72401e-24	7	7	7	0.00081511	Brain_Spinal_cord_cervical_c-1
ENSG00000136448	NMT1	4.57737	0.148968	4.70848e-06	0.0532427	0.188423	3.81482e-07	4.40805e-06	4	4	4	0.012297	Brain_Spinal_cord_cervical_c-1
ENSG00000139055	ERP27	-4.35794	-0.190886	1.31292e-05	0.0281549	0.0490313	0.0127102	0.0424282	6	6	6	0.0257168	Brain_Spinal_cord_cervical_c-1
ENSG00000101019	UQCC1	4.18213	0.168255	2.88792e-05	0.0394054	0.058037	0.00657999	0.0247029	7	7	7	0.0452537	Brain_Spinal_cord_cervical_c-1
ENSG00000214435	AS3MT	4.09241	0.0539991	4.26909e-05	0.32119	0.447425	1.12999e-17	8.0526e-16	7	7	7	0.0488271	Brain_Spinal_cord_cervical_c-1
ENSG00000272912	AL356608.1	4.0874	0.162477	4.36235e-05	0.0348742	0.115966	9.55163e-05	0.000641899	3	3	3	0.0488271	Brain_Spinal_cord_cervical_c-1
ENSG00000163235	TGFA	-6.47672	-0.392956	9.37364e-11	0.0159783	0.0868516	0.00145798	0.00824395	3	3	3	6.17535e-07	Brain_Substantia_nigra
ENSG00000237541	HLA-DQA2	5.01878	0.0645186	5.20005e-07	0.409728	0.559825	1.10253e-21	3.38132e-19	8	10	10	0.0017129	Brain_Substantia_nigra
ENSG00000136448	NMT1	4.56328	0.129768	5.03611e-06	0.0691991	0.103468	0.000483373	0.00320482	5	5	5	0.0110593	Brain_Substantia_nigra
ENSG00000214435	AS3MT	4.17696	0.0541038	2.95435e-05	0.330624	0.400227	4.3346e-14	2.78336e-12	10	10	10	0.0486582	Brain_Substantia_nigra
ENSG00000141627	DYM	-5.71063	-0.814958	1.12556e-08	0.00311683	0.031184	0.000414343	0.00101213	3	3	3	0.000147538	Breast_Mammary_Tissue
ENSG00000237541	HLA-DQA2	5.12613	0.0580015	2.95765e-07	0.560854	0.673371	9.07871e-98	1.28803e-94	16	17	17	0.00193844	Breast_Mammary_Tissue
ENSG00000002726	AOC1	-4.61684	-0.215333	3.89623e-06	0.028734	0.0330546	0.000275965	0.000696244	13	14	14	0.0170239	Breast_Mammary_Tissue
ENSG00000136448	NMT1	4.55219	0.0909654	5.30897e-06	0.140263	0.108303	1.86555e-11	1.18298e-10	19	19	19	0.0173975	Breast_Mammary_Tissue
ENSG00000196735	HLA-DQA1	-5.17056	-0.0613479	2.33391e-07	0.445152	0.502311	9.92214e-24	1.32221e-21	65	69	69	0.00169745	Cells_EBV-transformed_lymphocytes
ENSG00000237541	HLA-DQA2	4.69971	0.0506844	2.60537e-06	0.555453	0.748083	2.9765e-45	2.75669e-41	16	18	18	0.00947443	Cells_EBV-transformed_lymphocytes
ENSG00000136448	NMT1	4.5571	0.165952	5.18657e-06	0.0425841	0.0653529	0.00177724	0.00766828	4	4	4	0.0118606	Cells_EBV-transformed_lymphocytes
ENSG00000111348	ARHGDIB	-4.50868	-0.417027	6.52308e-06	0.0077263	0.0275963	0.0443343	0.114774	5	5	5	0.0118606	Cells_EBV-transformed_lymphocytes
ENSG00000237541	HLA-DQA2	5.12983	0.0589659	2.90007e-07	0.502149	0.669939	4.74293e-78	4.05639e-75	13	15	15	0.00357955	Colon_Sigmoid
ENSG00000141627	DYM	-5.55794	-0.784995	2.72982e-08	0.00335968	0.0387669	0.000143827	0.00038854	7	7	7	0.000349662	Colon_Transverse
ENSG00000237541	HLA-DQA2	5.25091	0.0576681	1.5135e-07	0.574028	0.66963	4.82498e-90	5.33795e-87	14	15	15	0.000969321	Colon_Transverse
ENSG00000162415	ZSWIM5	4.70095	0.170725	2.5896e-06	0.0422827	0.0389383	0.000138937	0.000376201	11	11	11	0.0110567	Colon_Transverse
ENSG00000136448	NMT1	4.45058	0.0878469	8.5638e-06	0.146156	0.15992	1.45439e-15	1.3263e-14	18	18	18	0.0274234	Colon_Transverse
ENSG00000076003	MCM6	-4.36262	-0.515923	1.28515e-05	0.00541042	0.0603667	1.83712e-06	6.56514e-06	4	6	6	0.032923	Colon_Transverse
ENSG00000125965	GDF5	-4.30585	-0.586073	1.66347e-05	0.00323057	0.0532671	7.71595e-06	2.53421e-05	4	4	4	0.0355123	Colon_Transverse
ENSG00000270048	AC068790.4	4.24418	0.534333	2.19392e-05	0.0036448	0.0168365	0.0127307	0.0238078	10	10	10	0.0401456	Colon_Transverse
ENSG00000237541	HLA-DQA2	5.20939	0.0556894	1.89462e-07	0.607825	0.646135	5.58754e-76	2.35934e-73	24	26	26	0.00232507	Esophagus_Gastroesophageal_Junction
ENSG00000111348	ARHGDIB	-4.98068	-0.214639	6.33619e-07	0.0340323	0.0139894	0.0317137	0.0543572	22	22	22	0.00388789	Esophagus_Gastroesophageal_Junction
ENSG00000162415	ZSWIM5	4.58056	0.161748	4.63733e-06	0.0445661	0.0229694	0.00580372	0.0114571	13	13	13	0.013292	Esophagus_Gastroesophageal_Junction
ENSG00000136448	NMT1	4.54311	0.0924458	5.54314e-06	0.135497	0.28889	4.24345e-26	7.686e-25	10	10	10	0.013292	Esophagus_Gastroesophageal_Junction
ENSG00000198502	HLA-DRB5	4.51236	0.18063	6.41107e-06	0.0428528	0.694647	1.69758e-86	2.29377e-83	20	31	31	0.013292	Esophagus_Gastroesophageal_Junction
ENSG00000002726	AOC1	-4.50948	-0.237597	6.49868e-06	0.0232535	0.0930874	1.54157e-08	6.83389e-08	9	10	10	0.013292	Esophagus_Gastroesophageal_Junction
ENSG00000154096	THY1	-4.27114	-0.12566	1.94479e-05	0.080553	0.121574	7.24272e-11	4.12811e-10	25	25	25	0.034095	Esophagus_Gastroesophageal_Junction
ENSG00000186834	HEXIM1	-4.16516	-0.224535	3.1114e-05	0.0210891	0.0141603	0.030682	0.0527271	16	16	16	0.0476776	Esophagus_Gastroesophageal_Junction
ENSG00000214435	AS3MT	4.13061	0.0462518	3.61802e-05	0.457538	0.574231	8.86381e-63	1.38194e-60	23	23	23	0.0476776	Esophagus_Gastroesophageal_Junction
ENSG00000139055	ERP27	-4.11421	-0.0781235	3.88507e-05	0.158076	0.080647	1.54021e-07	6.06508e-07	12	12	12	0.0476776	Esophagus_Gastroesophageal_Junction
ENSG00000237541	HLA-DQA2	5.21548	0.0556221	1.83338e-07	0.608707	0.610577	1.95108e-103	4.2943e-101	21	21	21	0.00249504	Esophagus_Mucosa
ENSG00000136448	NMT1	4.55352	0.0957474	5.27554e-06	0.126924	0.0693693	2.48435e-09	8.24781e-09	10	10	10	0.0358974	Esophagus_Mucosa
ENSG00000237541	HLA-DQA2	5.1777	0.0574289	2.24641e-07	0.533183	0.693695	4.92705e-121	4.71542e-118	14	16	16	0.00303018	Esophagus_Muscularis
ENSG00000111348	ARHGDIB	-4.59096	-0.267104	4.41207e-06	0.0195082	0.0197742	0.00237143	0.00416399	9	9	9	0.0147026	Esophagus_Muscularis
ENSG00000162415	ZSWIM5	4.56414	0.188851	5.01546e-06	0.0331951	0.0565546	2.11458e-07	5.90425e-07	8	8	8	0.0147026	Esophagus_Muscularis
ENSG00000002726	AOC1	-4.56055	-0.21611	5.1019e-06	0.0288636	0.124572	4.35372e-15	2.23445e-14	14	14	14	0.0147026	Esophagus_Muscularis
ENSG00000136448	NMT1	4.54668	0.0908188	5.44986e-06	0.140486	0.265552	6.67304e-33	8.92314e-32	17	17	17	0.0147026	Esophagus_Muscularis
ENSG00000198502	HLA-DRB5	4.34994	0.148034	1.36175e-05	0.0592244	0.686959	7.61708e-119	5.2789e-116	24	37	37	0.0306143	Esophagus_Muscularis
ENSG00000154096	THY1	-4.27256	-0.124264	1.93239e-05	0.0829704	0.221081	5.94058e-27	6.01178e-26	25	25	25	0.0372371	Esophagus_Muscularis
ENSG00000076003	MCM6	-4.20633	-0.123863	2.59557e-05	0.0896612	0.197662	5.97039e-24	5.16098e-23	13	15	15	0.0437645	Esophagus_Muscularis
ENSG00000237541	HLA-DQA2	5.12399	0.0610058	2.99138e-07	0.478	0.571143	5.20107e-70	1.14307e-67	8	10	10	0.00372756	Heart_Atrial_Appendage
ENSG00000136448	NMT1	4.53872	0.0900845	5.65964e-06	0.142358	0.172425	6.14032e-17	5.63343e-16	6	6	6	0.0352624	Heart_Atrial_Appendage
ENSG00000139055	ERP27	-4.35776	-0.0927106	1.31399e-05	0.122714	0.125565	1.90494e-12	1.21608e-11	15	15	15	0.0476593	Heart_Atrial_Appendage
ENSG00000130338	TULP4	4.2772	0.150847	1.89256e-05	0.0506391	0.046339	2.82543e-05	8.02227e-05	32	32	32	0.0476593	Heart_Atrial_Appendage
ENSG00000162415	ZSWIM5	4.27489	0.174593	1.91234e-05	0.0327167	0.0545656	5.27959e-06	1.6523e-05	11	11	11	0.0476593	Heart_Atrial_Appendage
ENSG00000237541	HLA-DQA2	5.22986	0.0577157	1.69636e-07	0.568206	0.640542	2.45556e-87	1.79462e-84	13	14	14	0.00192689	Heart_Left_Ventricle
ENSG00000136448	NMT1	4.57257	0.0925218	4.81773e-06	0.136967	0.14282	1.49772e-14	1.23823e-13	6	6	6	0.0273623	Heart_Left_Ventricle
ENSG00000237541	HLA-DQA2	5.1644	0.0673236	2.41217e-07	0.405793	0.389304	3.69435e-09	3.5806e-07	6	6	6	0.00120874	Kidney_Cortex
ENSG00000136448	NMT1	4.6489	0.176586	3.33709e-06	0.0393023	0.0711642	0.0225233	0.11334	5	5	5	0.00836109	Kidney_Cortex
ENSG00000237541	HLA-DQA2	5.3911	0.0582855	7.00269e-08	0.595935	0.613915	1.89438e-44	2.23987e-41	14	16	16	0.000577932	Liver
ENSG00000136448	NMT1	4.52114	0.0932784	6.15078e-06	0.131612	0.0930721	7.44163e-06	4.83616e-05	8	8	8	0.0253812	Liver
ENSG00000141627	DYM	-5.76978	-0.371299	7.9375e-09	0.0165061	0.0391458	6.07151e-06	1.62152e-05	13	13	13	0.000107513	Lung
ENSG00000237541	HLA-DQA2	5.24212	0.0561897	1.58741e-07	0.605835	0.709339	9.53931e-140	1.27654e-136	22	23	23	0.00107507	Lung
ENSG00000111348	ARHGDIB	-5.03483	-0.232563	4.78276e-07	0.0291387	0.0374459	9.75067e-06	2.54135e-05	20	20	20	0.00215942	Lung
ENSG00000136448	NMT1	4.50973	0.0850531	6.49116e-06	0.157364	0.161212	2.26705e-21	2.04464e-20	16	16	16	0.0210781	Lung
ENSG00000261340	LINC01616	4.47113	0.184861	7.78077e-06	0.0411099	0.0303257	7.10558e-05	0.000165799	11	11	11	0.0210781	Lung
ENSG00000007312	CD79B	-4.39236	-0.308381	1.12126e-05	0.0114381	0.0216644	0.000807005	0.00162124	10	11	11	0.0253124	Lung
ENSG00000101019	UQCC1	4.30213	0.0916739	1.69166e-05	0.142919	0.174991	3.11115e-23	3.1436e-22	23	23	23	0.0327335	Lung
ENSG00000158528	PPP1R9A	-4.26442	-0.203594	2.0042e-05	0.0233697	0.0286291	0.000114171	0.000259036	21	21	21	0.0339336	Lung
ENSG00000139055	ERP27	-4.21976	-0.0736119	2.44558e-05	0.186571	0.508234	4.25382e-81	3.99468e-79	17	17	17	0.036806	Lung
ENSG00000264843	AP001180.4	-4.1896	-0.213961	2.79451e-05	0.0211249	0.0113955	0.0153684	0.0250625	6	6	6	0.0378517	Lung
ENSG00000237541	HLA-DQA2	5.17537	0.0581963	2.27461e-07	0.545503	0.674203	2.13021e-36	3.45504e-33	8	8	8	0.00191704	Minor_Salivary_Gland
ENSG00000136448	NMT1	4.54254	0.124228	5.55793e-06	0.0752553	0.157139	8.72273e-07	9.1746e-06	4	4	4	0.0234211	Minor_Salivary_Gland
ENSG00000139055	ERP27	-4.1874	-0.0761208	2.82174e-05	0.171494	0.416627	2.47284e-18	1.7438e-16	16	16	16	0.0424582	Minor_Salivary_Gland
ENSG00000259330	INAFM2	-4.14313	-0.294158	3.42601e-05	0.0104271	0.0655471	0.0019531	0.00831772	5	5	5	0.0424582	Minor_Salivary_Gland
ENSG00000125998	FAM83C	4.12705	0.0938183	3.67452e-05	0.114759	0.0276664	0.0463169	0.116775	5	5	5	0.0424582	Minor_Salivary_Gland
ENSG00000196735	HLA-DQA1	-4.11132	-0.106187	3.93396e-05	0.0999626	0.187344	6.0237e-08	8.18361e-07	12	13	13	0.0424582	Minor_Salivary_Gland
ENSG00000154096	THY1	-4.10832	-0.200394	3.98548e-05	0.0266498	0.0417993	0.0139703	0.0434589	6	6	6	0.0424582	Minor_Salivary_Gland
ENSG00000214435	AS3MT	4.10551	0.0446622	4.03427e-05	0.477647	0.300062	1.19922e-12	3.60706e-11	11	11	11	0.0424582	Minor_Salivary_Gland
ENSG00000081692	JMJD4	4.07844	0.311985	4.53398e-05	0.00900756	0.0420487	0.0136819	0.0427244	4	4	4	0.0424582	Minor_Salivary_Gland
ENSG00000101019	UQCC1	4.02989	0.132835	5.58032e-05	0.0572108	0.137436	4.78561e-06	4.27562e-05	5	5	5	0.047031	Minor_Salivary_Gland
ENSG00000237541	HLA-DQA2	5.06133	0.0558842	4.16341e-07	0.592856	0.675666	2.70406e-174	1.35556e-171	39	43	43	0.00457184	Muscle_Skeletal
ENSG00000111348	ARHGDIB	-4.5899	-0.207797	4.43452e-06	0.0300613	0.0284458	6.61384e-06	1.57613e-05	23	23	23	0.0237433	Muscle_Skeletal
ENSG00000162415	ZSWIM5	4.50987	0.165202	6.48665e-06	0.0419882	0.0527757	6.5731e-10	2.24371e-09	18	18	18	0.0237433	Muscle_Skeletal
ENSG00000136448	NMT1	4.41584	0.100457	1.00618e-05	0.108961	0.0490853	2.67395e-09	8.73742e-09	10	10	10	0.0276222	Muscle_Skeletal
ENSG00000186834	HEXIM1	-4.29298	-0.259858	1.76288e-05	0.016	0.0254809	2.03296e-05	4.61146e-05	10	10	10	0.0387164	Muscle_Skeletal
ENSG00000141627	DYM	-5.44781	-0.299024	5.0995e-08	0.023137	0.0440036	1.05328e-06	2.34512e-06	16	16	16	0.000768494	Nerve_Tibial
ENSG00000237541	HLA-DQA2	5.14619	0.0571624	2.65827e-07	0.532171	0.712591	1.30416e-145	8.66941e-143	17	20	20	0.00200301	Nerve_Tibial
ENSG00000111348	ARHGDIB	-5.06867	-0.247791	4.00614e-07	0.0258872	0.0376933	6.4677e-06	1.34055e-05	20	20	20	0.00201242	Nerve_Tibial
ENSG00000162415	ZSWIM5	4.57254	0.169691	4.81847e-06	0.04156	0.128214	1.54455e-17	6.92573e-17	21	21	21	0.0181536	Nerve_Tibial
ENSG00000136448	NMT1	4.51724	0.100462	6.26502e-06	0.113576	0.234762	1.14216e-32	1.03608e-31	5	5	5	0.0188828	Nerve_Tibial
ENSG00000002726	AOC1	-4.46393	-0.229354	8.04702e-06	0.0245986	0.0300999	5.7516e-05	0.000108677	14	15	15	0.0202114	Nerve_Tibial
ENSG00000139055	ERP27	-4.32199	-0.0789323	1.5463e-05	0.169678	0.0971856	1.87119e-13	6.68523e-13	17	17	17	0.0309976	Nerve_Tibial
ENSG00000250990	AC098851.1	-4.30825	-0.377847	1.64553e-05	0.00799874	0.0695301	6.52107e-10	1.85474e-09	6	6	6	0.0309976	Nerve_Tibial
ENSG00000101019	UQCC1	4.21844	0.11663	2.45997e-05	0.0819104	0.085287	6.40162e-12	2.07584e-11	11	11	11	0.0382878	Nerve_Tibial
ENSG00000214435	AS3MT	4.21116	0.0422404	2.54066e-05	0.565234	0.644303	4.68726e-121	9.68033e-119	20	20	20	0.0382878	Nerve_Tibial
ENSG00000076003	MCM6	-4.14617	-0.130866	3.38081e-05	0.0836434	0.131745	5.2005e-18	2.39034e-17	10	10	10	0.0458997	Nerve_Tibial
ENSG00000132965	ALOX5AP	-4.12828	-0.236998	3.65492e-05	0.0173046	0.0116052	0.0129136	0.0186907	23	23	23	0.0458997	Nerve_Tibial
ENSG00000237541	HLA-DQA2	5.21489	0.0573559	1.83923e-07	0.569013	0.653269	8.57126e-40	1.36705e-36	7	8	8	0.00161043	Ovary
ENSG00000111348	ARHGDIB	-4.58255	-0.219973	4.59343e-06	0.0270986	0.0957348	4.72701e-05	0.000280429	11	11	11	0.0143156	Ovary
ENSG00000162078	ZG16B	4.53652	0.156006	5.71902e-06	0.0493946	0.0868551	0.000110574	0.000599854	12	12	12	0.0143156	Ovary
ENSG00000136448	NMT1	4.50814	0.0932217	6.53979e-06	0.130748	0.159583	8.89385e-08	9.15616e-07	5	5	5	0.0143156	Ovary
ENSG00000186834	HEXIM1	-4.18104	-0.487422	2.90175e-05	0.0040461	0.0439084	0.00657183	0.021165	3	3	3	0.0417112	Ovary
ENSG00000115884	SDC1	-4.16442	-0.254922	3.12139e-05	0.0162431	0.133058	1.2564e-06	1.04034e-05	17	17	17	0.0417112	Ovary
ENSG00000272912	AL356608.1	4.14932	0.348355	3.33461e-05	0.00784424	0.0614499	0.00123807	0.0050186	3	3	3	0.0417112	Ovary
ENSG00000139055	ERP27	-4.11373	-0.0809314	3.8932e-05	0.146474	0.0266178	0.035147	0.0878316	12	12	12	0.0426111	Ovary
ENSG00000101019	UQCC1	4.06671	0.118914	4.76812e-05	0.077664	0.0299786	0.0252453	0.0662326	17	17	17	0.0436815	Ovary
ENSG00000113494	PRLR	-4.02839	-0.192397	5.61597e-05	0.0278526	0.0390704	0.0104525	0.0315371	6	6	6	0.0436815	Ovary
ENSG00000214435	AS3MT	4.01515	0.0506302	5.94088e-05	0.355276	0.317527	2.22978e-15	7.03687e-14	5	5	5	0.0436815	Ovary
ENSG00000196735	HLA-DQA1	-4.01334	-0.124599	5.9865e-05	0.0685731	0.0640307	0.000969131	0.00404712	10	11	11	0.0436815	Ovary
ENSG00000151366	NDUFC2	-3.98896	-0.102227	6.6363e-05	0.085583	0.121692	3.83432e-06	2.88046e-05	12	12	12	0.044698	Ovary
ENSG00000237541	HLA-DQA2	5.19173	0.05998	2.08351e-07	0.507014	0.584669	9.18623e-60	1.79769e-57	8	8	8	0.00227873	Pancreas
ENSG00000111348	ARHGDIB	-4.66817	-0.292654	3.03895e-06	0.0161781	0.0314368	0.00188079	0.00447738	10	10	10	0.0166185	Pancreas
ENSG00000136448	NMT1	4.54881	0.0879978	5.39499e-06	0.150428	0.278813	2.68436e-23	4.62124e-22	13	13	13	0.0193253	Pancreas
ENSG00000162415	ZSWIM5	4.49163	0.257571	7.06786e-06	0.0166127	0.0539896	4.17654e-05	0.000132744	11	11	11	0.0193253	Pancreas
ENSG00000237541	HLA-DQA2	5.05709	0.0626317	4.25705e-07	0.440367	0.629947	1.21948e-52	4.35376e-50	11	13	13	0.00476662	Pituitary
ENSG00000111348	ARHGDIB	-4.74626	-0.263819	2.07213e-06	0.0176588	0.0582505	0.000175763	0.000637894	25	25	25	0.0116008	Pituitary
ENSG00000136448	NMT1	4.53669	0.102782	5.71431e-06	0.108693	0.229034	5.71058e-15	7.94492e-14	7	7	7	0.0213277	Pituitary
ENSG00000139055	ERP27	-4.32477	-0.106262	1.52688e-05	0.0918387	0.393225	2.63972e-27	9.80373e-26	18	18	18	0.0427412	Pituitary
ENSG00000125965	GDF5	-4.24613	-0.185875	2.17492e-05	0.0314078	0.206215	1.84955e-13	2.23593e-12	11	11	11	0.0487051	Pituitary
ENSG00000237541	HLA-DQA2	5.30203	0.0609772	1.1452e-07	0.46976	0.639146	2.26495e-50	1.83302e-47	15	17	17	0.00121105	Prostate
ENSG00000136448	NMT1	4.53305	0.0920182	5.81372e-06	0.136082	0.295213	2.25913e-18	6.17825e-17	10	10	10	0.03074	Prostate
ENSG00000237541	HLA-DQA2	5.33984	0.0576569	9.30291e-08	0.588236	0.611032	1.1356e-107	2.50071e-105	20	21	21	0.000701246	Skin_Not_Sun_Exposed_Suprapubic
ENSG00000196735	HLA-DQA1	-5.32315	-0.0749789	1.01985e-07	0.335437	0.492062	8.8142e-78	5.87239e-76	20	24	24	0.000701246	Skin_Not_Sun_Exposed_Suprapubic
ENSG00000081692	JMJD4	4.90216	0.414319	9.47908e-07	0.00725349	0.0319037	4.41968e-05	9.72646e-05	3	3	3	0.00434521	Skin_Not_Sun_Exposed_Suprapubic
ENSG00000136448	NMT1	4.76687	0.0983744	1.87111e-06	0.130592	0.134747	6.16847e-18	3.74476e-17	17	17	17	0.00595899	Skin_Not_Sun_Exposed_Suprapubic
ENSG00000141627	DYM	-4.73723	-0.197645	2.16659e-06	0.032805	0.0323518	3.89833e-05	8.6336e-05	17	17	17	0.00595899	Skin_Not_Sun_Exposed_Suprapubic
ENSG00000101019	UQCC1	4.25747	0.100068	2.06754e-05	0.115223	0.222347	5.58248e-30	6.45938e-29	36	36	36	0.0443904	Skin_Not_Sun_Exposed_Suprapubic
ENSG00000214435	AS3MT	4.23757	0.0448901	2.25955e-05	0.515727	0.542366	1.82615e-89	1.90065e-87	18	18	18	0.0443904	Skin_Not_Sun_Exposed_Suprapubic
ENSG00000113494	PRLR	-4.20746	-0.651775	2.58252e-05	0.00253205	0.0187564	0.0018012	0.00321428	4	4	4	0.0443935	Skin_Not_Sun_Exposed_Suprapubic
ENSG00000125998	FAM83C	4.16156	0.0781627	3.16084e-05	0.16732	0.241223	9.58067e-33	1.24955e-31	5	5	5	0.0482977	Skin_Not_Sun_Exposed_Suprapubic
ENSG00000196735	HLA-DQA1	-5.4154	-0.0758509	6.11523e-08	0.340847	0.499831	8.81586e-93	5.83716e-91	22	26	26	0.000769756	Skin_Sun_Exposed_Lower_leg
ENSG00000237541	HLA-DQA2	5.30966	0.0562746	1.09832e-07	0.60994	0.719642	1.16994e-168	1.16565e-165	23	23	23	0.000769756	Skin_Sun_Exposed_Lower_leg
ENSG00000136448	NMT1	4.70352	0.094522	2.55719e-06	0.138152	0.150217	4.03379e-23	2.70077e-22	16	16	16	0.0119481	Skin_Sun_Exposed_Lower_leg
ENSG00000141627	DYM	-4.58974	-0.179895	4.43801e-06	0.0371875	0.0413764	4.51701e-07	1.09984e-06	22	22	22	0.0155519	Skin_Sun_Exposed_Lower_leg
ENSG00000237541	HLA-DQA2	5.23257	0.0579522	1.67166e-07	0.558891	0.601479	3.3969e-36	2.28134e-33	12	13	13	0.00156835	Small_Intestine_Terminal_Ileum
ENSG00000136448	NMT1	4.54195	0.131192	5.57371e-06	0.0675484	0.181333	4.68725e-09	6.03483e-08	4	4	4	0.0261463	Small_Intestine_Terminal_Ileum
ENSG00000196735	HLA-DQA1	-5.44938	-0.146721	5.05468e-08	0.103028	0.306738	1.19877e-19	2.1814e-18	11	15	15	0.000584726	Spleen
ENSG00000237541	HLA-DQA2	5.23765	0.0556185	1.62637e-07	0.617227	0.652469	1.50953e-53	7.84237e-51	20	22	22	0.000940692	Spleen
ENSG00000136448	NMT1	4.51552	0.0918094	6.31615e-06	0.135787	0.158016	5.16469e-10	3.54759e-09	8	8	8	0.0243551	Spleen
ENSG00000237541	HLA-DQA2	5.06361	0.0713214	4.11398e-07	0.333566	0.637585	5.98199e-73	3.70104e-70	22	26	26	0.00466484	Stomach
ENSG00000136448	NMT1	4.5318	0.0936793	5.84825e-06	0.131343	0.183077	7.44253e-16	9.72731e-15	9	9	9	0.0299367	Stomach
ENSG00000162415	ZSWIM5	4.46732	0.222478	7.92047e-06	0.0223237	0.0661919	2.70115e-06	1.19036e-05	13	13	13	0.0299367	Stomach
ENSG00000163235	TGFA	6.1371	0.0620972	8.40406e-10	0.540928	0.635906	3.47331e-72	1.13184e-69	25	25	25	1.40449e-05	Testis
ENSG00000237541	HLA-DQA2	4.97471	0.0659926	6.53465e-07	0.387931	0.551708	1.06375e-57	1.04366e-55	31	34	34	0.00475074	Testis
ENSG00000111348	ARHGDIB	-4.92288	-0.23454	8.52814e-07	0.0276084	0.186235	4.87641e-16	3.55668e-15	19	19	19	0.00475074	Testis
ENSG00000151366	NDUFC2	-4.39465	-0.109663	1.1095e-05	0.0933676	0.11004	1.04055e-09	4.67779e-09	12	13	13	0.0463551	Testis
ENSG00000237541	HLA-DQA2	5.15529	0.0536739	2.53234e-07	0.636372	0.708727	2.44024e-155	2.08455e-152	10	10	10	0.00321728	Thyroid
ENSG00000111348	ARHGDIB	-5.05147	-0.205472	4.38412e-07	0.0367709	0.0368752	3.58917e-06	7.78256e-06	27	27	27	0.00321728	Thyroid
ENSG00000002726	AOC1	-4.76002	-0.425278	1.93576e-06	0.00773363	0.0886929	3.20461e-13	1.14983e-12	12	13	13	0.00947036	Thyroid
ENSG00000148795	CYP17A1	4.65782	0.212361	3.19581e-06	0.0284123	0.0213426	0.000445892	0.000786462	8	8	8	0.0117262	Thyroid
ENSG00000136448	NMT1	4.59068	0.0847051	4.41812e-06	0.165082	0.292138	7.47658e-45	9.9669e-44	8	8	8	0.0118505	Thyroid
ENSG00000156398	SFXN2	4.56207	0.112599	5.06514e-06	0.096956	0.109345	4.1169e-16	1.73242e-15	12	12	12	0.0118505	Thyroid
ENSG00000162415	ZSWIM5	4.53901	0.17557	5.65195e-06	0.0379302	0.126514	1.466e-18	7.01183e-18	21	21	21	0.0118505	Thyroid
ENSG00000115884	SDC1	-4.26457	-0.0989756	2.0029e-05	0.10796	0.0920984	1.07859e-13	3.98864e-13	26	26	26	0.0356552	Thyroid
ENSG00000234224	TMEM229A	-4.23595	-0.407324	2.27584e-05	0.00607935	0.0174963	0.00149267	0.00248421	4	4	4	0.0356552	Thyroid
ENSG00000101019	UQCC1	4.22127	0.111032	2.42932e-05	0.090787	0.0621046	1.4187e-09	4.00287e-09	24	24	24	0.0356552	Thyroid
ENSG00000237541	HLA-DQA2	5.17488	0.0589599	2.28059e-07	0.530242	0.711891	4.01325e-36	1.19251e-32	8	8	8	0.00163883	Uterus
ENSG00000136448	NMT1	4.41472	0.102541	1.01143e-05	0.104079	0.182672	4.38104e-07	6.42041e-06	4	4	4	0.0349807	Uterus
ENSG00000139055	ERP27	-4.33458	-0.0950983	1.46037e-05	0.116111	0.0883493	0.000624502	0.00380705	12	12	12	0.0349807	Uterus
ENSG00000274719	AC012653.2	4.21245	0.638097	2.52621e-05	0.0024743	0.07268	0.00200433	0.0102703	2	2	2	0.0439651	Uterus
ENSG00000214435	AS3MT	4.16902	0.0508932	3.05908e-05	0.382604	0.366017	3.11677e-14	1.67517e-12	13	13	13	0.0439651	Uterus
ENSG00000237541	HLA-DQA2	5.1678	0.058968	2.3687e-07	0.529809	0.510653	2.51802e-23	5.87806e-21	8	8	8	0.00173839	Vagina
ENSG00000136448	NMT1	4.53991	0.127869	5.62772e-06	0.0709591	0.126716	1.47707e-05	0.000160909	4	4	4	0.0206509	Vagina
ENSG00000111341	MGP	-4.35782	-0.667647	1.31367e-05	0.00238115	0.0313287	0.0357598	0.110116	4	4	4	0.0321368	Vagina
ENSG00000196735	HLA-DQA1	-4.17107	-0.0902003	3.03169e-05	0.145248	0.249467	2.88761e-10	8.78819e-09	16	19	19	0.0413091	Vagina
ENSG00000214435	AS3MT	4.14237	0.0500814	3.43731e-05	0.394283	0.366648	1.806e-15	1.24158e-13	8	8	8	0.0413091	Vagina
ENSG00000125998	FAM83C	4.11573	0.102564	3.85948e-05	0.0955673	0.0626568	0.00275654	0.0139091	3	3	3	0.0413091	Vagina
ENSG00000135205	CCDC146	-4.10065	-0.352072	4.11989e-05	0.00767553	0.0539296	0.00558862	0.0247692	4	4	4	0.0413091	Vagina
ENSG00000139055	ERP27	-4.08003	-0.0730244	4.50297e-05	0.17749	0.254914	1.7228e-10	5.42184e-09	12	12	12	0.0413091	Vagina
ENSG00000101019	UQCC1	4.04394	0.145859	5.25595e-05	0.0471357	0.0719217	0.00130332	0.00747068	5	5	5	0.0428593	Vagina
ENSG00000237541	HLA-DQA2	4.73917	0.0469803	2.146e-06	0.708166	0.737799	2.39309e-196	8.20782e-193	30	36	36	0.0221768	Whole_Blood

## Sheet: Table S5
Table S5. FUSION identified significant genes associated with longevity (age >90th survival percentile).
PANEL	ID	CHR	BEST.GWAS.ID	BEST.GWAS.Z	EQTL.ID	EQTL.Z	EQTL.GWAS.Z	NSNP	TWAS.Z	TWAS.P	TWAS.fdr.P
GTExv8.EUR.Adipose_Subcutaneous	BLOC1S1	12	rs3138136	-5.01	rs3138136	4.56	-5.01084	307	-5.01084	5.42e-07	0.0035604
GTExv8.EUR.Adipose_Subcutaneous	CDK2	12	rs3138136	-5.01	rs3138136	-2.26	-5.01084	294	5.01084	5.42e-07	0.0035604
GTExv8.EUR.Adipose_Subcutaneous	CEP89	19	rs3816032	-4.95	rs3816032	4.92	-4.94719	443	-5.15056	2.6e-07	0.0035604
GTExv8.EUR.Adipose_Subcutaneous	TOMM40	19	rs4420638	-13.24	rs16979231	-2.98	0.128	411	4.86845	1.12e-06	0.00551796
GTExv8.EUR.Adipose_Subcutaneous	YWHAZP4	6	rs1930951	-4.76	rs1361831	2.83	-4.59391	329	-4.59391	4.35e-06	0.0171451
GTExv8.EUR.Adrenal_Gland	ARL17A	17	rs7224296	4.08	rs183211	7.12	3.90749	142	4.466	7.97e-06	0.0457744
GTExv8.EUR.Adrenal_Gland	TRAPPC6A	19	rs4420638	-13.24	rs2927446	3.6	1.21644	368	4.60133	4.2e-06	0.0457744
GTExv8.EUR.Adrenal_Gland	TMUB1	7	rs6943608	3.23	rs2853796	3.21	2.88152	539	4.50248	6.72e-06	0.0457744
GTExv8.EUR.Artery_Aorta	GDF11	12	rs3138136	-5.01	rs3138136	2.9	-5.01084	307	-4.87495	1.09e-06	0.0122586
GTExv8.EUR.Artery_Aorta	NECTIN2	19	rs4420638	-13.24	rs6859	-5.83	-5.62	416	4.83555	1.33e-06	0.0122586
GTExv8.EUR.Artery_Aorta	ARL17A	17	rs7224296	4.08	rs17692129	-6.04	-2.84615	139	4.58823	4.47e-06	0.0274667
GTExv8.EUR.Artery_Aorta	RP11-640L9.2	3	rs17035210	3.35	rs17246780	-3.09	1.96721	401	-4.46865	7.87e-06	0.0362689
GTExv8.EUR.Artery_Coronary	ARL17A	17	rs7224296	4.08	rs199451	5.36	3.97899	142	4.82149	1.42e-06	0.0243814
GTExv8.EUR.Artery_Coronary	LRRC37A2	17	rs7224296	4.08	rs169201	9.12	4.02941	135	4.56627	4.96e-06	0.0283877
GTExv8.EUR.Artery_Coronary	CTB-129P6.4	19	rs4420638	-13.24	rs10402271	-2.37	-4.57143	409	4.57143	4.84e-06	0.0283877
GTExv8.EUR.Artery_Tibial	CKM	19	rs4420638	-13.24	rs1160985	3.01	5.87374	368	5.87374	4.26e-09	7.93723e-05
GTExv8.EUR.Brain_Amygdala	CEP57L1	6	rs1268167	4.68	rs1268167	3.15	4.68473	406	4.68473	2.8e-06	0.0452396
GTExv8.EUR.Brain_Anterior_cingulate_cortex_BA24	ZNF285B	19	rs4420638	-13.24	rs6859	2.64	-5.62	447	-5.62	1.91e-08	0.000319199
GTExv8.EUR.Brain_Anterior_cingulate_cortex_BA24	BLOC1S1	12	rs3138136	-5.01	rs3138136	3.55	-5.01084	306	-5.0143	5.32e-07	0.00444539
GTExv8.EUR.Brain_Caudate_basal_ganglia	BLOC1S1	12	rs3138136	-5.01	rs3138136	4.65	-5.01084	306	-5.86934	4.38e-09	7.73289e-05
GTExv8.EUR.Brain_Cerebellar_Hemisphere	RP11-603J24.5	12	rs3138136	-5.01	rs3138136	3.3	-5.01084	295	-5.01084	5.42e-07	0.010008
GTExv8.EUR.Brain_Cerebellar_Hemisphere	ARL17A	17	rs7224296	4.08	rs169201	9.43	4.02941	143	4.41823	9.95e-06	0.0484706
GTExv8.EUR.Brain_Cerebellar_Hemisphere	LINC00222	6	rs1268167	4.68	rs2153960	-3.43	4.4067	347	-4.4067	1.05e-05	0.0484706
GTExv8.EUR.Brain_Cerebellar_Hemisphere	PRELID1P1	6	rs1930951	-4.76	rs1343222	-2.54	-2.85841	185	4.50651	6.59e-06	0.0484706
GTExv8.EUR.Brain_Cerebellum	ZNF296	19	rs4420638	-13.24	rs2075650	-3.07	-12.7057	363	5.97302	2.33e-09	4.50738e-05
GTExv8.EUR.Brain_Cerebellum	ARL17A	17	rs7224296	4.08	rs199451	9.79	3.97899	143	4.60795	4.07e-06	0.034692
GTExv8.EUR.Brain_Cerebellum	LRRC37A17P	17	rs7224296	4.08	rs169201	-3.35	4.02941	298	-4.54958	5.38e-06	0.034692
GTExv8.EUR.Brain_Cortex	BLOC1S1	12	rs3138136	-5.01	rs3138136	5.28	-5.01084	306	-5.01084	5.42e-07	0.00982917
GTExv8.EUR.Brain_Frontal_Cortex_BA9	ESYT1	12	rs3138136	-5.01	rs3138136	-2.84	-5.01084	297	5.01084	5.42e-07	0.00938039
GTExv8.EUR.Brain_Frontal_Cortex_BA9	MAPT	17	rs12944712	3.88	rs4523963	2.35	-3.84623	31	-4.67619	2.92e-06	0.0168455
GTExv8.EUR.Brain_Frontal_Cortex_BA9	ARL17A	17	rs7224296	4.08	rs169201	8.03	4.02941	143	4.75413	1.99e-06	0.0168455
GTExv8.EUR.Brain_Hippocampus	MMP19	12	rs3138136	-5.01	rs3138136	2.81	-5.01084	298	-5.01084	5.42e-07	0.00895438
GTExv8.EUR.Brain_Hippocampus	PEG10	7	rs2204630	-4.8	rs11981513	4.19	-3.75648	313	-4.55191	5.32e-06	0.0439459
GTExv8.EUR.Brain_Hypothalamus	AC092066.1	19	rs4420638	-13.24	rs203710	3.07	-1.23694	419	-5.10698	3.27e-07	0.00553905
GTExv8.EUR.Brain_Hypothalamus	RP11-159H10.3	8	rs7015359	4.38	rs7015359	3.32	4.384	435	4.53033	5.89e-06	0.0498854
GTExv8.EUR.Brain_Nucleus_accumbens_basal_ganglia	BLOC1S1	12	rs3138136	-5.01	rs3138136	5.36	-5.01084	306	-5.01084	5.42e-07	0.0048051
GTExv8.EUR.Brain_Nucleus_accumbens_basal_ganglia	ARL17A	17	rs7224296	4.08	rs199443	7.84	3.93249	141	5.03016	4.9e-07	0.0048051
GTExv8.EUR.Brain_Putamen_basal_ganglia	BLOC1S1	12	rs3138136	-5.01	rs3138136	5.26	-5.01084	306	-5.01084	5.42e-07	0.00629413
GTExv8.EUR.Brain_Putamen_basal_ganglia	USP53	4	rs11737086	-3.91	rs11737086	3.52	-3.9122	447	-4.94765	7.51e-07	0.00629413
GTExv8.EUR.Brain_Spinal_cord_cervical_c-1	RPS7P11	17	rs7224296	4.08	rs8081157	-2.52	-0.75472	189	4.8275	1.38e-06	0.0232351
GTExv8.EUR.Brain_Substantia_nigra	APOC4	19	rs4420638	-13.24	rs157582	-2.95	-10.8095	398	10.8095	3.1e-27	4.84778e-23
GTExv8.EUR.Brain_Substantia_nigra	BLOC1S1	12	rs3138136	-5.01	rs3138136	2.93	-5.01084	303	-5.01084	5.42e-07	0.00344036
GTExv8.EUR.Brain_Substantia_nigra	CTB-129P6.11	19	rs4420638	-13.24	rs7254892	3.45	3.71823	388	4.97267	6.6e-07	0.00344036
GTExv8.EUR.Brain_Substantia_nigra	MAPT-AS1	17	rs12944712	3.88	rs17689471	-3.69	3.14035	31	-4.74205	2.12e-06	0.00828814
GTExv8.EUR.Brain_Substantia_nigra	DMWD	19	rs7255743	3.83	rs7260651	3.36	3.12887	397	4.53042	5.89e-06	0.0184216
GTExv8.EUR.Brain_Substantia_nigra	RP11-680F8.1	15	rs785442	-4.29	rs785442	3.69	-4.29075	414	-4.29075	1.78e-05	0.0431162
GTExv8.EUR.Brain_Substantia_nigra	LINC00222	6	rs1268167	4.68	rs2153960	-2.8	4.4067	347	-4.27308	1.93e-05	0.0431162
GTExv8.EUR.Cells_Cultured_fibroblasts	CEP89	19	rs3816032	-4.95	rs3816032	7.65	-4.94719	438	-4.9229	8.53e-07	0.0151331
GTExv8.EUR.Cells_Cultured_fibroblasts	AC006126.3	19	rs4420638	-13.24	rs10402271	3.27	-4.57143	369	-4.57143	4.84e-06	0.0429332
GTExv8.EUR.Cells_EBV-transformed_lymphocytes	CEACAM19	19	rs4420638	-13.24	rs4420638	-2.37	-13.2435	417	13.2435	4.92e-40	7.59796e-36
GTExv8.EUR.Cells_EBV-transformed_lymphocytes	LRRC37A2	17	rs7224296	4.08	rs169201	5.49	4.02941	132	4.6037	4.15e-06	0.0320442
GTExv8.EUR.Colon_Sigmoid	BCAM	19	rs4420638	-13.24	rs157580	2.85	5.21393	423	5.21393	1.85e-07	0.00335127
GTExv8.EUR.Colon_Sigmoid	RDH5	12	rs3138136	-5.01	rs3138136	-4.69	-5.01084	307	4.4356	9.18e-06	0.0332591
GTExv8.EUR.Colon_Sigmoid	RP11-669E14.6	17	rs12944712	3.88	rs4792886	2.65	-3.80829	28	-4.51	6.57e-06	0.0332591
GTExv8.EUR.Colon_Sigmoid	PPP1R37	19	rs4420638	-13.24	rs7255060	-3.86	-0.03571	369	4.46763	7.91e-06	0.0332591
GTExv8.EUR.Colon_Sigmoid	LINC00222	6	rs1268167	4.68	rs4946932	-2.67	4.4689	347	-4.4689	7.86e-06	0.0332591
GTExv8.EUR.Colon_Transverse	RAB5B	12	rs3138136	-5.01	rs3138136	-2.42	-5.01084	293	5.01084	5.42e-07	0.0101484
GTExv8.EUR.Esophagus_Gastroesophageal_Junction	RELB	19	rs4420638	-13.24	rs6509196	-2.92	0.07886	379	6.13321	8.61e-10	1.54937e-05
GTExv8.EUR.Esophagus_Gastroesophageal_Junction	GABPA	21	rs457581	-3.67	rs2234983	3.15	1.687	389	4.9656	6.85e-07	0.00616329
GTExv8.EUR.Esophagus_Gastroesophageal_Junction	RDH5	12	rs3138136	-5.01	rs3138136	-4.94	-5.01084	307	4.67	2.97e-06	0.0152058
GTExv8.EUR.Esophagus_Gastroesophageal_Junction	ARL17A	17	rs7224296	4.08	rs199452	6.17	3.9163	142	4.64612	3.38e-06	0.0152058
GTExv8.EUR.Esophagus_Gastroesophageal_Junction	RP11-159H10.3	8	rs7015359	4.38	rs7015359	3.32	4.384	437	4.384	1.17e-05	0.0421083
GTExv8.EUR.Esophagus_Mucosa	APOC1	19	rs4420638	-13.24	rs2075650	-3.53	-12.7057	411	12.7057	5.5e-37	1.03961e-32
GTExv8.EUR.Esophagus_Mucosa	TOMM40	19	rs4420638	-13.24	rs1160985	-2.47	5.87374	409	-5.87374	4.26e-09	4.02613e-05
GTExv8.EUR.Esophagus_Mucosa	CEP89	19	rs3816032	-4.95	rs3816032	4.55	-4.94719	439	-4.94719	7.53e-07	0.0047444
GTExv8.EUR.Esophagus_Mucosa	FAM215B	17	rs7224296	4.08	rs17698176	-3.99	-2.54153	135	4.807	1.53e-06	0.00723002
GTExv8.EUR.Esophagus_Mucosa	UBE2I	16	rs2281226	-3.8	rs7187167	-4.19	-3.65278	456	4.59276	4.37e-06	0.0165203
GTExv8.EUR.Esophagus_Muscularis	CTB-129P6.4	19	rs4420638	-13.24	rs4420638	3.52	-13.2435	410	-13.2	4.92e-40	9.23632e-36
GTExv8.EUR.Esophagus_Muscularis	ARL17A	17	rs7224296	4.08	rs169201	7.62	4.02941	142	4.70085	2.59e-06	0.0162074
GTExv8.EUR.Esophagus_Muscularis	RSPO3	6	rs1930951	-4.76	rs9388586	2.37	1.72727	297	4.74816	2.05e-06	0.0162074
GTExv8.EUR.Esophagus_Muscularis	LINC00222	6	rs1268167	4.68	rs2022464	-3.63	4.5311	344	-4.4099	1.03e-05	0.0483405
GTExv8.EUR.Heart_Atrial_Appendage	CEBPG	19	rs3816032	-4.95	rs3816032	-4.96	-4.94719	469	4.94719	7.53e-07	0.0132392
GTExv8.EUR.Heart_Atrial_Appendage	TRMT11	6	rs12202204	3.82	rs1353201	2.79	0.30653	254	4.66886	3.03e-06	0.0266367
GTExv8.EUR.Kidney_Cortex	GEMIN7	19	rs4420638	-13.24	rs10405693	-2.67	-4.78155	361	4.78155	1.74e-06	0.0271579
GTExv8.EUR.Liver	ARL17A	17	rs7224296	4.08	rs17692129	-6.466	-2.84615	139	4.71907	2.37e-06	0.0183343
GTExv8.EUR.Liver	CTB-129P6.4	19	rs4420638	-13.24	rs10405693	2.91	-4.78155	410	-4.78155	1.74e-06	0.0183343
GTExv8.EUR.Liver	KLHL2P1	4	rs11737086	-3.91	rs11737086	-4.42	-3.9122	437	4.43474	9.22e-06	0.0475506
GTExv8.EUR.Minor_Salivary_Gland	SARNP	12	rs3138136	-5.01	rs3138136	-2.83	-5.01084	301	5.01084	5.42e-07	0.00928283
GTExv8.EUR.Minor_Salivary_Gland	LRRC37A2	17	rs7224296	4.08	rs169201	7.04	4.02941	136	4.51548	6.32e-06	0.0352816
GTExv8.EUR.Minor_Salivary_Gland	DMPK	19	rs7255743	3.83	rs7255414	-4.16	-0.705	387	4.53061	5.88e-06	0.0352816
GTExv8.EUR.Minor_Salivary_Gland	MRNIP	5	rs11749727	-4.25	rs11749727	-3.1	-4.25	437	4.45894	8.24e-06	0.0352816
GTExv8.EUR.Minor_Salivary_Gland	CTB-171A8.1	19	rs4420638	-13.24	rs7248283	3.64	1.45327	431	-4.36572	1.27e-05	0.0435026
GTExv8.EUR.Muscle_Skeletal	ARL17A	17	rs7224296	4.08	rs183211	10.17	3.90749	142	5.02212	5.11e-07	0.00865276
GTExv8.EUR.Muscle_Skeletal	BCAM	19	rs4420638	-13.24	rs2965109	-2.7	3.36279	423	-4.78356	1.72e-06	0.0145624
GTExv8.EUR.Muscle_Skeletal	RP11-34P1.2	5	rs6899162	-4.82	rs1003068	-3.01	-4.54386	450	4.54386	5.52e-06	0.0226902
GTExv8.EUR.Muscle_Skeletal	LINC00222	6	rs1268167	4.68	rs4946932	-5.75	4.4689	347	-4.50285	6.7e-06	0.0226902
GTExv8.EUR.Muscle_Skeletal	ZNF259P1	6	rs1268167	4.68	rs9398172	-5.35	4.38095	362	-4.51468	6.34e-06	0.0226902
GTExv8.EUR.Muscle_Skeletal	NECTIN2	19	rs4420638	-13.24	rs10402271	-8	-4.57143	416	4.35531	1.33e-05	0.0375348
GTExv8.EUR.Nerve_Tibial	BCAM	19	rs4420638	-13.24	rs2075650	3.56	-12.7057	421	-12.7057	5.5e-37	1.14774e-32
GTExv8.EUR.Nerve_Tibial	LRRC37A2	17	rs7224296	4.08	rs169201	14.936	4.02941	135	4.55787	5.17e-06	0.0269719
GTExv8.EUR.Nerve_Tibial	ARL17A	17	rs7224296	4.08	rs17692129	-7.625	-2.84615	142	4.67229	2.98e-06	0.0269719
GTExv8.EUR.Nerve_Tibial	PPP1R37	19	rs4420638	-13.24	rs769450	3.06	4.57971	370	4.57971	4.66e-06	0.0269719
GTExv8.EUR.Nerve_Tibial	VIM2P	6	rs1930951	-4.76	rs6569470	-5.3	-4.48731	182	4.48731	7.21e-06	0.0300917
GTExv8.EUR.Nerve_Tibial	FBXO46	19	rs7255743	3.83	rs7255743	3.84	3.83048	380	4.34465	1.39e-05	0.0483442
GTExv8.EUR.Ovary	ARL17A	17	rs7224296	4.08	rs169201	5.96	4.02941	136	4.6339	3.59e-06	0.0344426
GTExv8.EUR.Ovary	SNX3	6	rs1268167	4.68	rs1268177	3.3	4.58537	361	4.57563	4.75e-06	0.0344426
GTExv8.EUR.Ovary	SGCE	7	rs2204630	-4.8	rs854717	2.69	4.52821	313	4.5282	5.95e-06	0.0344426
GTExv8.EUR.Pancreas	MMP19	12	rs3138136	-5.01	rs3138136	-2.91	-5.01084	298	5.01084	5.42e-07	0.00916305
GTExv8.EUR.Pituitary	CTB-179K24.3	19	rs4420638	-13.24	rs1132899	-2.96	-0.52736	368	7.22444	5.03e-13	9.9086e-09
GTExv8.EUR.Pituitary	TOMM40	19	rs4420638	-13.24	rs6859	4.34	-5.62	409	-5.62	1.91e-08	0.000188125
GTExv8.EUR.Skin_Not_Sun_Exposed_Suprapubic	TOMM40	19	rs4420638	-13.24	rs2075650	3.5	-12.7057	410	-8.9716	2.92e-19	5.84496e-15
GTExv8.EUR.Skin_Not_Sun_Exposed_Suprapubic	AC006126.3	19	rs4420638	-13.24	rs157582	3.14	-10.8095	369	-5.23011	1.69e-07	0.00169144
GTExv8.EUR.Skin_Not_Sun_Exposed_Suprapubic	CEP89	19	rs3816032	-4.95	rs3816032	5.09	-4.94719	443	-4.8501	1.23e-06	0.00820697
GTExv8.EUR.Skin_Not_Sun_Exposed_Suprapubic	LRRC37A2	17	rs7224296	4.08	rs169201	13.18	4.02941	135	4.72931	2.25e-06	0.0112596
GTExv8.EUR.Skin_Not_Sun_Exposed_Suprapubic	NSF	17	rs7224296	4.08	rs199529	-3.51	4.00426	146	-4.56829	4.92e-06	0.0196967
GTExv8.EUR.Skin_Sun_Exposed_Lower_leg	PHC1P1	12	rs3138136	-5.01	rs3138136	2.1	-5.01084	363	-5.01084	5.42e-07	0.00554764
GTExv8.EUR.Skin_Sun_Exposed_Lower_leg	PRELID1P1	6	rs1930951	-4.76	rs2068408	-2.26	-4.73604	185	5.06482	4.09e-07	0.00554764
GTExv8.EUR.Skin_Sun_Exposed_Lower_leg	LRRC37A2	17	rs7224296	4.08	rs169201	14.64	4.02941	136	4.52466	6.05e-06	0.0309624
GTExv8.EUR.Skin_Sun_Exposed_Lower_leg	ADRA1B	5	rs6899162	-4.82	rs13355612	5.34	-4.54408	435	-4.5766	4.73e-06	0.0309624
GTExv8.EUR.Small_Intestine_Terminal_Ileum	MPV17L	16	rs7191720	4.11	rs7191720	3.07	4.10881	240	4.80568	1.54e-06	0.0273781
GTExv8.EUR.Small_Intestine_Terminal_Ileum	ZDHHC4	7	rs4724823	-4.02	rs4724823	-4.62	-4.01626	286	4.57621	4.73e-06	0.042045
GTExv8.EUR.Spleen	APOC1P1	19	rs4420638	-13.24	rs157580	3.58	5.21393	406	5.21393	1.85e-07	0.00345043
GTExv8.EUR.Spleen	NSF	17	rs7224296	4.08	rs7212246	2.53	-0.42143	146	-4.65272	3.28e-06	0.0305876
GTExv8.EUR.Stomach	BCL3	19	rs4420638	-13.24	rs405509	-2.9	-6.52764	430	6.52764	6.68e-11	1.16326e-06
GTExv8.EUR.Testis	APOC4	19	rs4420638	-13.24	rs16979600	2.95	-2.24194	395	-5.88042	4.09e-09	0.000110553
GTExv8.EUR.Thyroid	NECTIN2	19	rs4420638	-13.24	rs6859	-4.54	-5.62	415	4.90441	9.37e-07	0.0197463
GTExv8.EUR.Thyroid	FAM215B	17	rs7224296	4.08	rs199529	9.47	4.00426	135	4.75058	2.03e-06	0.0213901
GTExv8.EUR.Vagina	CEACAM16	19	rs4420638	-13.24	rs1531517	-3.26	3.14776	426	-4.94195	7.73e-07	0.0130614
GTExv8.EUR.Whole_Blood	CLPTM1	19	rs4420638	-13.24	rs157580	2.53	5.21393	386	5.21393	1.85e-07	0.00294317
GTExv8.EUR.Whole_Blood	LRRC37A2	17	rs7224296	4.08	rs199448	12.93	3.98319	136	4.64916	3.33e-06	0.0264885

## Sheet: Table S6
Table S6. FUSION identified significant genes associated with longevity (age >99th survival percentile).
PANEL	ID	CHR	BEST.GWAS.ID	BEST.GWAS.Z	EQTL.ID	EQTL.Z	EQTL.GWAS.Z	NSNP	TWAS.Z	TWAS.P	TWAS.fdr.P
GTExv8.EUR.Adrenal_Gland	TRAPPC6A	19	rs2075650	-11.51	rs2927446	3.6	2.03721	368	5.08526	3.67e-07	0.00630983
GTExv8.EUR.Artery_Aorta	NECTIN2	19	rs2075650	-11.51	rs6859	-5.83	-5.70513	416	4.9761	6.49e-07	0.0119345
GTExv8.EUR.Brain_Amygdala	HEG1	3	rs11718359	4.77	rs10934683	2.92	3.23926	575	4.64917	3.33e-06	0.0317308
GTExv8.EUR.Brain_Amygdala	CDKN2B	9	rs4977756	5.098	rs10120688	3.495	-4.61462	437	-4.61462	3.94e-06	0.0317308
GTExv8.EUR.Brain_Anterior_cingulate_cortex_BA24	ZNF285B	19	rs2075650	-11.51	rs6859	2.64	-5.70513	447	-5.70513	1.16e-08	0.000193326
GTExv8.EUR.Brain_Cerebellum	ZNF296	19	rs2075650	-11.51	rs2075650	-3.07	-11.5073	363	5.1721	2.31e-07	0.00445668
GTExv8.EUR.Brain_Cortex	CDKN2A	9	rs4977756	5.098	rs4977756	-3.84	5.09772	446	-5.07177	3.94e-07	0.00712785
GTExv8.EUR.Brain_Cortex	BET1L	11	rs1045577	-4.02	rs1045577	-3.76	-4.01731	281	4.58636	4.51e-06	0.036785
GTExv8.EUR.Brain_Cortex	CDKN2B	9	rs4977756	5.098	rs1412829	-3.57	4.52288	436	-4.52288	6.1e-06	0.036785
GTExv8.EUR.Brain_Hippocampus	NECTIN2	19	rs2075650	-11.51	rs6859	-3.77	-5.70513	416	4.83192	1.35e-06	0.0222156
GTExv8.EUR.Brain_Hypothalamus	AC092066.1	19	rs2075650	-11.51	rs203710	3.07	-1.9328	419	-4.98855	6.08e-07	0.0102709
GTExv8.EUR.Brain_Nucleus_accumbens_basal_ganglia	RIC8A	11	rs1045577	-4.02	rs3825075	4.3	2.8972	281	4.67054	3e-06	0.0278444
GTExv8.EUR.Brain_Nucleus_accumbens_basal_ganglia	GEMIN7	19	rs2075650	-11.51	rs10405859	4.21	-2.36893	364	-4.66099	3.15e-06	0.0278444
GTExv8.EUR.Brain_Nucleus_accumbens_basal_ganglia	ARL17A	17	rs169201	4.06	rs199443	7.84	3.90859	141	4.47873	7.51e-06	0.0442564
GTExv8.EUR.Brain_Putamen_basal_ganglia	CDKN2B-AS1	9	rs4977756	5.098	rs2106119	3.59	-4.28713	446	-4.7568	1.97e-06	0.0329207
GTExv8.EUR.Brain_Substantia_nigra	APOC4	19	rs2075650	-11.51	rs157582	-2.95	-8.67766	398	8.67766	4.04e-18	6.29351e-14
GTExv8.EUR.Brain_Substantia_nigra	CTB-129P6.11	19	rs2075650	-11.51	rs7254892	3.45	3.88397	388	4.89902	9.63e-07	0.00750081
GTExv8.EUR.Cells_EBV-transformed_lymphocytes	CEACAM19	19	rs2075650	-11.51	rs4420638	-2.37	-10.3395	417	10.3	4.67e-25	7.18433e-21
GTExv8.EUR.Cells_EBV-transformed_lymphocytes	LILRP1	19	rs4806796	4.35	rs10423364	-5.8	4.31661	469	-5.15	2.57e-07	0.00197684
GTExv8.EUR.Colon_Sigmoid	PPP1R37	19	rs2075650	-11.51	rs7255060	-3.86	-1.11212	369	5.40697	6.41e-08	0.00115643
GTExv8.EUR.Colon_Sigmoid	BCAM	19	rs2075650	-11.51	rs157580	2.85	4.54305	423	4.54305	5.54e-06	0.0499736
GTExv8.EUR.Esophagus_Gastroesophageal_Junction	RELB	19	rs2075650	-11.51	rs6509196	-2.92	-0.17012	379	5.56408	2.64e-08	0.000473669
GTExv8.EUR.Esophagus_Mucosa	APOC1	19	rs2075650	-11.51	rs2075650	-3.53	-11.5073	411	11.5072	1.21e-30	2.28206e-26
GTExv8.EUR.Esophagus_Muscularis	CTB-129P6.4	19	rs2075650	-11.51	rs4420638	3.52	-10.3395	410	-10.3	4.67e-25	8.74177e-21
GTExv8.EUR.Esophagus_Muscularis	CDKN2B-AS1	9	rs4977756	5.098	rs10120688	3.4	-4.61462	447	-4.61462	3.94e-06	0.0368764
GTExv8.EUR.Nerve_Tibial	BCAM	19	rs2075650	-11.51	rs2075650	3.56	-11.5073	421	-11.5	1.21e-30	2.51898e-26
GTExv8.EUR.Pituitary	TOMM40	19	rs2075650	-11.51	rs6859	4.34	-5.70513	409	-5.70513	1.16e-08	0.000158094
GTExv8.EUR.Pituitary	CTB-179K24.3	19	rs2075650	-11.51	rs1132899	-2.96	0.00643	368	5.64895	1.61e-08	0.000158094
GTExv8.EUR.Skin_Not_Sun_Exposed_Suprapubic	TOMM40	19	rs2075650	-11.51	rs2075650	3.5	-11.5073	410	-8.61419	7.04e-18	1.4061e-13
GTExv8.EUR.Stomach	BCL3	19	rs2075650	-11.51	rs405509	-2.9	-5.43934	430	5.43934	5.35e-08	0.000929027
GTExv8.EUR.Stomach	CDKN2B-AS1	9	rs4977756	5.098	rs10120688	2.894	-4.61462	447	-4.61462	3.94e-06	0.034209
GTExv8.EUR.Testis	APOC4	19	rs2075650	-11.51	rs16979600	2.95	-1.6185	395	-4.80647	1.54e-06	0.0415261
GTExv8.EUR.Thyroid	NECTIN2	19	rs2075650	-11.51	rs6859	-4.54	-5.70513	415	5.02152	5.13e-07	0.0107858

## Sheet: Table S7
Table S7. FUSION identified significant genes associated with muscle weakness (European Working Group on Sarcopenia in Older People).
PANEL	ID	CHR	BEST.GWAS.ID	BEST.GWAS.Z	EQTL.ID	EQTL.Z	EQTL.GWAS.Z	NSNP	TWAS.Z	TWAS.P	TWAS.fdr.P
GTExv8.EUR.Adipose_Subcutaneous	UQCC1	20	rs143384	-7.267	rs4911494	-8.43	-6.3896	331	6.3896	1.66e-10	3.31419e-06
GTExv8.EUR.Adipose_Subcutaneous	ARHGDIB	12	rs4764133	5.97	rs12305014	4.8	-3.25676	386	-6.08278	1.18e-09	1.17793e-05
GTExv8.EUR.Adipose_Subcutaneous	ERP27	12	rs4764133	5.97	rs2098433	-6.72	5.72	384	-5.69822	1.21e-08	8.05255e-05
GTExv8.EUR.Adipose_Subcutaneous	AOC1	7	rs10952289	-5.58	rs6977081	4.43	-5.53846	541	-5.53846	3.05e-08	0.000152233
GTExv8.EUR.Adipose_Subcutaneous	SLC5A11	16	rs2303083	5.52	rs11862971	15.12	5.3152	394	5.33922	9.33e-08	0.000372547
GTExv8.EUR.Adipose_Subcutaneous	RP11-86K22.2	15	rs2899611	-5.82	rs6493977	-3.1	-5.37838	724	5.13893	2.76e-07	0.00091839
GTExv8.EUR.Adipose_Subcutaneous	ZNF678	1	rs10916167	5.41	rs903698	-3.294	2.54054	410	-5.08143	3.75e-07	0.00106955
GTExv8.EUR.Adipose_Subcutaneous	NTHL1	16	rs7185040	5.42	rs2516739	4.38	5.0455	386	5.04545	4.52e-07	0.00112802
GTExv8.EUR.Adipose_Subcutaneous	MCUR1	6	rs9382512	4.74	rs3734672	-8.19	4.35294	472	-4.9249	8.44e-07	0.00187227
GTExv8.EUR.Adipose_Subcutaneous	PLBD1-AS1	12	rs4764133	5.97	rs10846014	3.71	-2.51316	354	-4.8087	1.52e-06	0.00303468
GTExv8.EUR.Adipose_Subcutaneous	RP11-715J22.1	16	rs7185040	5.42	rs36232	-3.13	4.7128	326	-4.71277	2.44e-06	0.0044286
GTExv8.EUR.Adipose_Subcutaneous	EEF1DP7	17	rs7921	-5.18	rs2955250	4.27	-4.6752	281	-4.67523	2.94e-06	0.00451516
GTExv8.EUR.Adipose_Subcutaneous	LINC01816	2	rs2902345	5.73	rs10182620	-1.78	-4.68539	392	4.68539	2.79e-06	0.00451516
GTExv8.EUR.Adipose_Subcutaneous	PKD1	16	rs7185040	5.42	rs258281	-5.63	4.5789	357	-4.57895	4.67e-06	0.00665975
GTExv8.EUR.Adipose_Subcutaneous	MTCH2	11	rs4752801	4.8	rs2293578	3.64	4.35897	288	4.52332	6.09e-06	0.00688317
GTExv8.EUR.Adipose_Subcutaneous	ATF7IP	12	rs767842	5.76	rs7316763	2.96	4.48649	329	4.48649	7.24e-06	0.00688317
GTExv8.EUR.Adipose_Subcutaneous	SLC9A3R2	16	rs7185040	5.42	rs8045288	3.03	2	397	4.48887	7.16e-06	0.00688317
GTExv8.EUR.Adipose_Subcutaneous	RP11-304L19.3	16	rs7185040	5.42	rs13337626	6.83	4.5	369	4.5	6.8e-06	0.00688317
GTExv8.EUR.Adipose_Subcutaneous	MAP1LC3A	20	rs6059932	-5.203	rs6059918	11.09	-4.9459	303	-4.5462	5.46e-06	0.00688317
GTExv8.EUR.Adipose_Subcutaneous	RP4-614O4.13	20	rs143384	-7.267	rs6058224	-8.36	-4.4286	350	4.4953	6.95e-06	0.00688317
GTExv8.EUR.Adipose_Subcutaneous	AC063976.7	5	rs2188962	-4.24	rs2069614	-3.59	-3.86486	402	4.50201	6.73e-06	0.00688317
GTExv8.EUR.Adipose_Subcutaneous	C1QTNF4	11	rs4752801	4.78	rs4752856	-14.16	4.35065	286	-4.41808	9.96e-06	0.0090387
GTExv8.EUR.Adipose_Subcutaneous	MAP3K3	17	rs7921	-5.18	rs8076717	6.16	-4.439	276	-4.36956	1.24e-05	0.0103152
GTExv8.EUR.Adipose_Subcutaneous	BCKDHB	6	rs1040596	-4.48	rs1040596	3.66	-4.48485	465	-4.37842	1.2e-05	0.0103152
GTExv8.EUR.Adipose_Subcutaneous	AP001372.2	11	rs7104802	6.04	rs11236173	3.37	-4.3038	406	-4.33386	1.47e-05	0.0114415
GTExv8.EUR.Adipose_Subcutaneous	MMP24-AS1	20	rs143384	-7.267	rs6060341	-7.62	-4.3297	345	4.3297	1.49e-05	0.0114415
GTExv8.EUR.Adipose_Subcutaneous	MYBPC3	11	rs326217	4.69	rs4992357	-3.24	4.32051	296	-4.32051	1.56e-05	0.0115353
GTExv8.EUR.Adipose_Subcutaneous	SLC39A13	11	rs326217	4.69	rs10769258	6.73	4.30769	288	4.30769	1.65e-05	0.0117651
GTExv8.EUR.Adipose_Subcutaneous	RP11-250B2.6	6	rs1040596	-4.48	rs9359414	-6.58	-4.24528	439	4.30033	1.71e-05	0.0117725
GTExv8.EUR.Adipose_Subcutaneous	DCAF7	17	rs7921	-5.18	rs3020619	4.38	-4.6024	273	-4.25243	2.11e-05	0.0138507
GTExv8.EUR.Adipose_Subcutaneous	IZUMO4	19	rs1074047	4.3	rs12459350	3.3	4.27027	408	4.24515	2.18e-05	0.0138507
GTExv8.EUR.Adipose_Subcutaneous	EIF6	20	rs143384	-7.267	rs2425044	6.38	-4.6522	344	-4.242	2.22e-05	0.0138507
GTExv8.EUR.Adipose_Subcutaneous	NUCKS1	1	rs823130	4.61	rs823114	6.5717	-4.2973	441	-4.2241	2.4e-05	0.01452
GTExv8.EUR.Adipose_Subcutaneous	SIGLEC9	19	rs11667789	-4.21	rs11667789	-3.28	-4.21429	622	4.21429	2.51e-05	0.0147389
GTExv8.EUR.Adipose_Subcutaneous	ITCH	20	rs6059932	-5.203	rs6088520	-3.44	-4.4054	291	4.1895	2.8e-05	0.015972
GTExv8.EUR.Adipose_Subcutaneous	CEP250	20	rs143384	-7.267	rs224362	3.45	-3.6629	326	-4.1644	3.12e-05	0.017303
GTExv8.EUR.Adipose_Subcutaneous	L3MBTL3	6	rs7740188	-4.89	rs6569648	11.11	-3.75862	561	-4.14927	3.34e-05	0.0180225
GTExv8.EUR.Adipose_Subcutaneous	TCF12	15	rs2703595	4.92	rs7176873	-3.9	3.85714	347	-4.12887	3.65e-05	0.0191769
GTExv8.EUR.Adipose_Subcutaneous	RP11-554D14.8	12	rs11113691	4.12	rs7955853	-5.84	-4.09211	479	4.09211	4.27e-05	0.0217119
GTExv8.EUR.Adipose_Subcutaneous	MCM6	2	rs4988243	-4.09	rs1807356	6.7	-3.23967	276	-4.08826	4.35e-05	0.0217119
GTExv8.EUR.Adipose_Subcutaneous	PIGU	20	rs6059932	-5.203	rs7264012	-2.81	4.0779	318	-4.0779	4.54e-05	0.0221076
GTExv8.EUR.Adipose_Subcutaneous	ACSS2	20	rs2425062	-6.5	rs2236271	-3.57	4.0658	348	-4.0658	4.79e-05	0.0227696
GTExv8.EUR.Adipose_Subcutaneous	RP11-864N7.4	11	rs7104802	6.04	rs10899021	5.6	-4.04959	450	-4.04959	5.13e-05	0.0238187
GTExv8.EUR.Adipose_Subcutaneous	SNAP47	1	rs10916167	5.41	rs6683869	-6.684	3.44595	380	-3.97088	7.16e-05	0.0292548
GTExv8.EUR.Adipose_Subcutaneous	RP11-174G6.5	12	rs4764133	5.97	rs7963212	-4.27	3.98684	372	-3.98684	6.7e-05	0.0292548
GTExv8.EUR.Adipose_Subcutaneous	RP11-304L19.1	16	rs7185040	5.42	rs12918803	4.66	3.9781	370	3.9781	6.95e-05	0.0292548
GTExv8.EUR.Adipose_Subcutaneous	CBX2	17	rs1696762	3.73	rs12602618	-3.59	1.7531	472	-3.97008	7.18e-05	0.0292548
GTExv8.EUR.Adipose_Subcutaneous	DYM	18	rs10520770	-6.39	rs12608426	-5.33	3.4043	520	-3.98205	6.83e-05	0.0292548
GTExv8.EUR.Adipose_Subcutaneous	DYNLRB1	20	rs6059932	-5.203	rs2378078	-2.64	2.5714	299	-3.9798	6.9e-05	0.0292548
GTExv8.EUR.Adipose_Subcutaneous	LRRC37A	17	rs17689471	3.62	rs8072451	11.49	3.625	78	3.90439	9.45e-05	0.0377338
GTExv8.EUR.Adipose_Subcutaneous	RP11-390K5.1	11	rs326217	4.69	rs11039332	-2.25	-3.87654	295	3.87654	0.000106	0.03993
GTExv8.EUR.Adipose_Subcutaneous	C12orf54	12	rs1793958	4.39	rs7975632	4.33	-3.88158	450	-3.88158	0.000104	0.03993
GTExv8.EUR.Adipose_Subcutaneous	TRPC4AP	20	rs143384	-7.267	rs6088667	-4.85	-2.4316	342	3.8754	0.000106	0.03993
GTExv8.EUR.Adipose_Subcutaneous	EPB41L4A	5	rs10061888	4.12	rs821749	10.17	3.94175	413	3.83095	0.000128	0.0473244
GTExv8.EUR.Adipose_Subcutaneous	SPAG5-AS1	17	rs8066520	4.49	rs8067658	-2.48	3.8043	294	-3.80435	0.000142	0.0488798
GTExv8.EUR.Adipose_Subcutaneous	AC016734.2	2	rs10164844	-3.81	rs10164844	-2.17	-3.81333	279	3.81333	0.000137	0.0488798
GTExv8.EUR.Adipose_Subcutaneous	PROCR	20	rs143384	-7.267	rs6060270	-10.58	-3.4111	353	3.805	0.000142	0.0488798
GTExv8.EUR.Adipose_Subcutaneous	RBM12	20	rs143384	-7.267	rs6060499	-2.51	2.2078	301	-3.8122	0.000138	0.0488798
GTExv8.EUR.Adipose_Subcutaneous	SND1	7	rs13236338	3.81	rs13236338	-10.42	3.8125	457	-3.79822	0.000146	0.0494049
GTExv8.EUR.Adipose_Visceral_Omentum	PROCR	20	rs143384	-7.267	rs1536147	-3.2	-3.7059	353	6.37225	1.86e-10	1.78681e-06
GTExv8.EUR.Adipose_Visceral_Omentum	UQCC1	20	rs143384	-7.267	rs1540927	-7.82	-6.4416	331	6.44485	1.16e-10	1.78681e-06
GTExv8.EUR.Adipose_Visceral_Omentum	RP4-614O4.13	20	rs143384	-7.267	rs2273684	-4.9	-4.7838	350	6.19793	5.72e-10	3.66328e-06
GTExv8.EUR.Adipose_Visceral_Omentum	ERP27	12	rs4764133	5.974	rs4272830	-6.69	5.65333	384	-5.87632	4.19e-09	2.01256e-05
GTExv8.EUR.Adipose_Visceral_Omentum	AOC1	7	rs10952289	-5.58	rs6977081	6.8	-5.5385	541	-5.79321	6.91e-09	2.65524e-05
GTExv8.EUR.Adipose_Visceral_Omentum	MGP	12	rs4764133	5.974	rs7309504	-3.33	4.44595	369	-5.72298	1.05e-08	3.36228e-05
GTExv8.EUR.Adipose_Visceral_Omentum	RBM39	20	rs143384	-7.267	rs224333	2.49	-6.4805	294	-5.66153	1.5e-08	4.11707e-05
GTExv8.EUR.Adipose_Visceral_Omentum	SMCO3	12	rs4764133	5.974	rs1861698	-6.1	5.53333	366	-5.53333	3.14e-08	7.5411e-05
GTExv8.EUR.Adipose_Visceral_Omentum	RP11-304L19.3	16	rs7185040	5.42	rs34123233	4.52	5.37895	368	5.37895	7.49e-08	0.000149477
GTExv8.EUR.Adipose_Visceral_Omentum	DYM	18	rs10520770	-6.39	rs4556888	3.44	-0.4824	521	-5.37223	7.78e-08	0.000149477
GTExv8.EUR.Adipose_Visceral_Omentum	SLC5A11	16	rs2303083	5.52	rs200528	12.7	5.17391	397	5.31701	1.05e-07	0.000183397
GTExv8.EUR.Adipose_Visceral_Omentum	RASA2	3	rs6763931	-5.7	rs9838625	2.99	-5.16	421	-5.16	2.47e-07	0.000395468
GTExv8.EUR.Adipose_Visceral_Omentum	ZBTB38	3	rs6763931	-5.7	rs6785073	4.35	-3.70513	406	-5.07841	3.81e-07	0.000563089
GTExv8.EUR.Adipose_Visceral_Omentum	CASKIN1	16	rs7185040	5.42	rs2516739	-2.92	5.04545	342	-5.04545	4.52e-07	0.000620305
GTExv8.EUR.Adipose_Visceral_Omentum	MAP1LC3A	20	rs6059932	-5.203	rs6059918	10.47	-4.9459	304	-4.94595	7.58e-07	0.000970897
GTExv8.EUR.Adipose_Visceral_Omentum	PKD1	16	rs7185040	5.42	rs258281	-5.77	4.57895	356	-4.91081	9.07e-07	0.00108914
GTExv8.EUR.Adipose_Visceral_Omentum	GDF5	20	rs143384	-7.267	rs2425170	3.32	-2.5714	328	-4.83724	1.32e-06	0.00140895
GTExv8.EUR.Adipose_Visceral_Omentum	MCUR1	6	rs9382512	4.74	rs3734672	-5.2	4.35294	473	-4.84047	1.3e-06	0.00140895
GTExv8.EUR.Adipose_Visceral_Omentum	CTC-1337H24.4	11	rs7952436	4.96	rs7952436	-3.12	4.95522	259	-4.82501	1.4e-06	0.00141569
GTExv8.EUR.Adipose_Visceral_Omentum	EIF2S2	20	rs6059932	-5.203	rs6059824	-3.56	4.3919	281	-4.66525	3.08e-06	0.0029588
GTExv8.EUR.Adipose_Visceral_Omentum	RP11-269G24.3	17	rs7921	-5.18	rs2955250	2.6	-4.65318	259	-4.65318	3.27e-06	0.00299174
GTExv8.EUR.Adipose_Visceral_Omentum	TCF12	15	rs2703595	4.92	rs11855648	3.41	-3.94595	345	-4.50416	6.66e-06	0.0058163
GTExv8.EUR.Adipose_Visceral_Omentum	MMP24-AS1	20	rs143384	-7.267	rs2425049	-5.06	-4.4176	345	4.41758	9.98e-06	0.00833677
GTExv8.EUR.Adipose_Visceral_Omentum	RAPSN	11	rs326217	4.69	rs3817334	-5.27	3.90667	286	-4.37408	1.22e-05	0.00976661
GTExv8.EUR.Adipose_Visceral_Omentum	AQP8	16	rs2303083	5.52	rs7195553	-2.11	4.35443	413	-4.35443	1.33e-05	0.0102213
GTExv8.EUR.Adipose_Visceral_Omentum	MAP3K3	17	rs7921	-5.18	rs8080211	7.38	-4.21951	276	-4.29419	1.75e-05	0.0129318
GTExv8.EUR.Adipose_Visceral_Omentum	SLC16A1-AS1	1	rs17494180	-3.17	rs17494180	-4.4831	-3.17241	329	4.24274	2.21e-05	0.0157262
GTExv8.EUR.Adipose_Visceral_Omentum	EEF1DP7	17	rs7921	-5.18	rs8070650	2.56	-4.23171	281	-4.23171	2.32e-05	0.0159193
GTExv8.EUR.Adipose_Visceral_Omentum	RPARP-AS1	10	rs10786706	-3.92	rs11191381	-5.17	-2.4177	339	4.21966	2.45e-05	0.0162317
GTExv8.EUR.Adipose_Visceral_Omentum	RP11-930O11.1	14	rs398652	-4.36	rs10483660	-2.15	-4.2083	707	4.20833	2.57e-05	0.0164591
GTExv8.EUR.Adipose_Visceral_Omentum	SNAP47	1	rs10916167	5.41	rs12097239	-4.2813	4.18605	380	-4.18605	2.84e-05	0.0170515
GTExv8.EUR.Adipose_Visceral_Omentum	GJC2	1	rs6691443	5.22	rs12097239	-1.9152	4.18605	327	-4.18605	2.84e-05	0.0170515
GTExv8.EUR.Adipose_Visceral_Omentum	RAD9A	11	rs7952436	4.96	rs7952436	9.42	4.95522	263	4.179	2.93e-05	0.0170588
GTExv8.EUR.Adipose_Visceral_Omentum	DCAF16	4	rs6817306	3.99	rs7667864	7.45	-3.39024	379	-4.15714	3.22e-05	0.0181958
GTExv8.EUR.Adipose_Visceral_Omentum	SENP1	12	rs1793958	4.395	rs7487682	2.51	-3.22368	519	-4.10465	4.05e-05	0.0222322
GTExv8.EUR.Adipose_Visceral_Omentum	FNIP1	5	rs31427	4.17	rs25887	2.56	4.09333	286	4.09333	4.25e-05	0.0225883
GTExv8.EUR.Adipose_Visceral_Omentum	Y_RNA	5	rs2188962	-4.24	rs156109	2.91	2.75	427	4.08808	4.35e-05	0.0225883
GTExv8.EUR.Adipose_Visceral_Omentum	AC000120.7	7	rs12667992	-3.73	rs12667992	-3.09	-3.7287	309	4.06491	4.81e-05	0.0243196
GTExv8.EUR.Adipose_Visceral_Omentum	SLC39A13	11	rs326217	4.69	rs7124681	5.09	4.04054	288	4.04054	5.33e-05	0.0262578
GTExv8.EUR.Adipose_Visceral_Omentum	ZNF280D	15	rs2703595	4.92	rs12911381	4.54	3.88	345	3.99572	6.45e-05	0.030981
GTExv8.EUR.Adipose_Visceral_Omentum	C1QTNF4	11	rs4752801	4.78	rs3817334	-9.14	3.90667	286	-3.97664	6.99e-05	0.0319759
GTExv8.EUR.Adipose_Visceral_Omentum	CTC-548K16.6	19	rs11671118	3.94	rs732722	3.4	-1.03846	374	-3.98	6.95e-05	0.0319759
GTExv8.EUR.Adipose_Visceral_Omentum	MYBPC3	11	rs326217	4.69	rs3817334	-2.4	3.90667	296	-3.96535	7.33e-05	0.0327515
GTExv8.EUR.Adipose_Visceral_Omentum	GBF1	10	rs10786706	-3.92	rs10786706	2.55	-3.9189	300	-3.91892	8.89e-05	0.0355841
GTExv8.EUR.Adipose_Visceral_Omentum	RP11-51F16.9	17	rs7921	-5.18	rs8075924	-2.41	0.13861	277	3.93114	8.45e-05	0.0355841
GTExv8.EUR.Adipose_Visceral_Omentum	PLEKHF1	19	rs16963425	-4.11	rs16960026	3.18	-3.92683	484	-3.93	8.61e-05	0.0355841
GTExv8.EUR.Adipose_Visceral_Omentum	RP3-477O4.14	20	rs143384	-7.267	rs2425024	-2.63	-3.9241	326	3.92405	8.71e-05	0.0355841
GTExv8.EUR.Adipose_Visceral_Omentum	RP11-234K24.3	20	rs2425241	3.928	rs17093270	-2.36	-3.0164	235	3.93017	8.49e-05	0.0355841
GTExv8.EUR.Adipose_Visceral_Omentum	ACVR2B	3	rs7373373	-3.77	rs9861643	3.18	-1.9697	449	-3.88731	0.000101	0.0396023
GTExv8.EUR.Adipose_Visceral_Omentum	HOXB6	17	rs9299	4.08	rs11079830	-3.6	3.88	395	-3.88	0.000104	0.039963
GTExv8.EUR.Adipose_Visceral_Omentum	TACO1	17	rs7921	-5.18	rs16947005	3.46	-3.86585	277	-3.86585	0.000111	0.0418165
GTExv8.EUR.Adipose_Visceral_Omentum	HIST4H4	12	rs4764133	5.974	rs10772807	3.13	5.70667	371	3.81698	0.000135	0.0483756
GTExv8.EUR.Adipose_Visceral_Omentum	HOXB3	17	rs9299	4.08	rs3826542	-5.13	3.825	400	-3.82378	0.000131	0.0483756
GTExv8.EUR.Adipose_Visceral_Omentum	SLC22A5	5	rs2188962	-4.24	rs2631360	-4.99	-3.66216	421	3.80682	0.000141	0.0483756
GTExv8.EUR.Adipose_Visceral_Omentum	AC005592.2	5	rs10053979	4.14	rs10515514	-3.24	3.80952	562	-3.80952	0.000139	0.0483756
GTExv8.EUR.Adipose_Visceral_Omentum	SND1	7	rs13236338	3.81	rs13236338	-8.84	3.8125	457	-3.8125	0.000138	0.0483756
GTExv8.EUR.Adipose_Visceral_Omentum	ACSS2	20	rs2425062	-6.5	rs1535466	2.81	-1.061	349	3.80103	0.000144	0.0485381
GTExv8.EUR.Adrenal_Gland	PDE6H	12	rs4764133	5.97	rs2445370	4.24	5.3421	394	6.3688	1.9e-10	1.66392e-06
GTExv8.EUR.Adrenal_Gland	UQCC1	20	rs143384	-7.267	rs1540927	-3.84	-6.4416	331	6.44156	1.18e-10	1.66392e-06
GTExv8.EUR.Adrenal_Gland	JMJD4	1	rs10916167	5.41	rs6696239	2.0282	5.33333	376	5.33333	9.64e-08	0.000395839
GTExv8.EUR.Adrenal_Gland	ERP27	12	rs4764133	5.97	rs2445370	-5.8	5.3421	385	-5.3421	9.19e-08	0.000395839
GTExv8.EUR.Adrenal_Gland	RP4-614O4.13	20	rs143384	-7.267	rs2425050	-4.26	-4.625	350	5.30382	1.13e-07	0.000395839
GTExv8.EUR.Adrenal_Gland	MYH7B	20	rs143384	-7.267	rs6088667	3.59	-2.4316	352	-5.25263	1.5e-07	0.000437875
GTExv8.EUR.Adrenal_Gland	C12orf60	12	rs4764133	5.97	rs17401641	-3.06	0.2791	368	-5.2097	1.89e-07	0.000448384
GTExv8.EUR.Adrenal_Gland	LA16c-361A3.3	16	rs7185040	5.42	rs9928737	-2.88	5.1531	464	-5.15306	2.56e-07	0.000448384
GTExv8.EUR.Adrenal_Gland	RNPS1	16	rs7185040	5.42	rs9928737	3.8	5.1531	343	5.15306	2.56e-07	0.000448384
GTExv8.EUR.Adrenal_Gland	SLC5A11	16	rs2303083	5.52	rs200528	9.31	5.1739	395	5.18572	2.15e-07	0.000448384
GTExv8.EUR.Adrenal_Gland	PROCR	20	rs143384	-7.267	rs3736802	3.23	-2.1351	353	-5.12542	2.97e-07	0.000472905
GTExv8.EUR.Adrenal_Gland	RP11-304L19.3	16	rs7185040	5.42	rs13337626	4.44	4.5	370	5.03105	4.88e-07	0.000670959
GTExv8.EUR.Adrenal_Gland	TRPC4AP	20	rs143384	-7.267	rs6059956	-3.97	-5.027	342	5.02703	4.98e-07	0.000670959
GTExv8.EUR.Adrenal_Gland	MAP1LC3A	20	rs6059932	-5.203	rs6088520	4.2	-4.4054	304	-4.71557	2.41e-06	0.00301508
GTExv8.EUR.Adrenal_Gland	RP11-750H9.5	11	rs326217	4.69	rs326217	2.51	4.6875	288	4.6875	2.77e-06	0.00323444
GTExv8.EUR.Adrenal_Gland	DIS3L2	2	rs4297869	4.667	rs6725657	2.99	4.65789	357	4.65789	3.19e-06	0.00349205
GTExv8.EUR.Adrenal_Gland	ROMO1	20	rs143384	-7.267	rs6142324	3.22	4.527	295	4.52703	5.98e-06	0.00616116
GTExv8.EUR.Adrenal_Gland	RP11-304L19.1	16	rs7185040	5.42	rs13337626	4.35	4.5	371	4.5	6.8e-06	0.00626853
GTExv8.EUR.Adrenal_Gland	GBE1	3	rs1534322	-4.9	rs6792696	4.65	3.6364	300	4.5104	6.47e-06	0.00626853
GTExv8.EUR.Adrenal_Gland	PSMC3	11	rs326217	4.69	rs10838698	4.57	4.3462	288	4.37766	1.2e-05	0.010509
GTExv8.EUR.Adrenal_Gland	MCUR1	6	rs9382512	4.74	rs3734672	-4.3	4.35294	473	-4.35294	1.34e-05	0.0111762
GTExv8.EUR.Adrenal_Gland	MYBPC3	11	rs326217	4.69	rs4752856	3.53	4.3506	296	4.29473	1.75e-05	0.0139324
GTExv8.EUR.Adrenal_Gland	NUCKS1	1	rs823130	4.61	rs823094	-5.2038	3.87838	440	-4.22198	2.42e-05	0.0184288
GTExv8.EUR.Adrenal_Gland	RAD9A	11	rs7952436	4.96	rs7952436	6.45	4.9552	265	4.20634	2.6e-05	0.0189746
GTExv8.EUR.Adrenal_Gland	RP11-63A2.2	10	rs750412	-3.86	rs2053643	-3.04	0.59016	425	-4.14631	3.38e-05	0.0236803
GTExv8.EUR.Adrenal_Gland	RP11-977B10.2	12	rs2926805	3.54	rs11169001	2.51	1.2358	298	4.099	4.15e-05	0.0279566
GTExv8.EUR.Adrenal_Gland	SLC38A1	12	rs7488450	4.29	rs1867501	2.94	1.7329	311	4.0897	4.32e-05	0.028024
GTExv8.EUR.Adrenal_Gland	ZNF664	12	rs7965847	-3.64	rs10846561	3.16	-2.5541	427	-4.0801	4.5e-05	0.0281448
GTExv8.EUR.Adrenal_Gland	NUDT15	13	rs9568036	-3.48	rs2094196	-4.99	-3.33333	364	4.07195	4.66e-05	0.0281448
GTExv8.EUR.Adrenal_Gland	CMKLR1	12	rs11113691	4.12	rs1896058	-2.8	4.027	485	-4.027	5.65e-05	0.032092
GTExv8.EUR.Adrenal_Gland	KRR1P1	13	rs9315710	-4.03	rs9315710	2.94	-4.02564	437	-4.02564	5.68e-05	0.032092
GTExv8.EUR.Adrenal_Gland	C18orf32	18	rs10520770	-6.39	rs8087713	2.85	3.31633	524	3.9891	6.63e-05	0.0359323
GTExv8.EUR.Adrenal_Gland	PPP1R21	2	rs6712571	-3.582	rs7601767	-3.675	2.60526	430	-3.98425	6.77e-05	0.0359323
GTExv8.EUR.Adrenal_Gland	C1QTNF4	11	rs4752801	4.78	rs7124681	-3.61	4.0405	286	-3.91666	8.98e-05	0.0462602
GTExv8.EUR.Adrenal_Gland	SFXN2	10	rs10786706	-3.92	rs12763284	-3.94	-3.90541	365	3.90541	9.41e-05	0.0470903
GTExv8.EUR.Adrenal_Gland	SLC22A5	5	rs2188962	-4.24	rs2073643	3.6	3.12162	421	3.89219	9.93e-05	0.0483122
GTExv8.EUR.Artery_Aorta	UQCC1	20	rs143384	-7.267	rs143384	-4.4	-7.26667	331	7.26667	3.68e-13	6.89154e-09
GTExv8.EUR.Artery_Aorta	ARHGDIB	12	rs4764133	5.97	rs4764133	-6.13	5.9737	386	-6.23166	4.62e-10	4.32594e-06
GTExv8.EUR.Artery_Aorta	C12orf60	12	rs4764133	5.97	rs2430687	-6.69	5.7067	367	-5.79612	6.79e-09	4.23854e-05
GTExv8.EUR.Artery_Aorta	SMCO3	12	rs4764133	5.97	rs6488721	-6.42	5.7733	366	-5.64434	1.66e-08	6.44209e-05
GTExv8.EUR.Artery_Aorta	RERG-IT1	12	rs4764133	5.97	rs1800802	2.81	-2.7742	419	-5.63803	1.72e-08	6.44209e-05
GTExv8.EUR.Artery_Aorta	ERP27	12	rs4764133	5.97	rs10047541	-12.52	5.5733	384	-5.57333	2.5e-08	6.68821e-05
GTExv8.EUR.Artery_Aorta	AOC1	7	rs10952289	-5.58	rs6977081	4.47	-5.53846	538	-5.59313	2.23e-08	6.68821e-05
GTExv8.EUR.Artery_Aorta	MGP	12	rs4764133	5.97	rs4764137	-4.06	5.4474	369	-5.44737	5.11e-08	0.000119619
GTExv8.EUR.Artery_Aorta	RP11-231L11.3	3	rs6763931	-5.7	rs6762722	-2.97	-2.9199	398	5.41395	6.16e-08	0.000128176
GTExv8.EUR.Artery_Aorta	SLC5A11	16	rs2303083	5.52	rs11862971	12.57	5.31522	395	5.33912	9.34e-08	0.00017491
GTExv8.EUR.Artery_Aorta	CHRDL2	11	rs7104802	6.04	rs6592577	-3.06	-4.24051	454	5.22351	1.76e-07	0.000299632
GTExv8.EUR.Artery_Aorta	JMJD4	1	rs10916167	5.41	rs1045407	2.928	5.14286	374	5.14286	2.71e-07	0.000362501
GTExv8.EUR.Artery_Aorta	RP11-304L19.1	16	rs7185040	5.42	rs9928737	4.25	5.15306	370	5.15306	2.56e-07	0.000362501
GTExv8.EUR.Artery_Aorta	ACSS2	20	rs2425062	-6.5	rs6088536	-2.87	-5.14865	349	5.14865	2.62e-07	0.000362501
GTExv8.EUR.Artery_Aorta	RP11-304L19.2	16	rs7185040	5.42	rs2516739	-3.43	5.04545	364	-5.04545	4.52e-07	0.000543083
GTExv8.EUR.Artery_Aorta	MAP1LC3A	20	rs6059932	-5.203	rs6088527	7.95	-5.04054	304	-5.04054	4.64e-07	0.000543083
GTExv8.EUR.Artery_Aorta	RP11-304L19.3	16	rs7185040	5.42	rs34123233	3.5	5.37895	369	5.01669	5.26e-07	0.000579435
GTExv8.EUR.Artery_Aorta	ZNF678	1	rs10916167	5.41	rs6665129	-3.476	2.64957	409	-4.97851	6.41e-07	0.000666889
GTExv8.EUR.Artery_Aorta	KDM2A	11	rs7952436	4.96	rs7952436	-4.86	4.95522	238	-4.95522	7.22e-07	0.000711626
GTExv8.EUR.Artery_Aorta	TP53INP2	20	rs6059932	-5.203	rs6059916	-4.5	1.71134	326	-4.79595	1.62e-06	0.00151689
GTExv8.EUR.Artery_Aorta	RP4-614O4.13	20	rs143384	-7.267	rs2425044	-4.99	-4.65217	350	4.65217	3.28e-06	0.00292498
GTExv8.EUR.Artery_Aorta	MMP24-AS1	20	rs143384	-7.267	rs6060341	-7.74	-4.32967	345	4.51885	6.22e-06	0.00529463
GTExv8.EUR.Artery_Aorta	TSC2	16	rs7185040	5.42	rs13337626	-4.7	4.5	386	-4.5	6.8e-06	0.00530598
GTExv8.EUR.Artery_Aorta	ITCH	20	rs6059932	-5.203	rs6059866	-3.22	-4.5	293	4.5	6.8e-06	0.00530598
GTExv8.EUR.Artery_Aorta	RP11-750H9.5	11	rs326217	4.69	rs2293578	3.34	4.35897	288	4.35897	1.31e-05	0.00964094
GTExv8.EUR.Artery_Aorta	PSMC3	11	rs326217	4.69	rs10838698	5.42	4.34615	288	4.34615	1.39e-05	0.00964094
GTExv8.EUR.Artery_Aorta	RAD9A	11	rs7952436	4.96	rs7952436	9.48	4.95522	252	4.35372	1.34e-05	0.00964094
GTExv8.EUR.Artery_Aorta	SLC39A13	11	rs326217	4.69	rs10769258	4.5	4.30769	288	4.30769	1.65e-05	0.0102998
GTExv8.EUR.Artery_Aorta	DIO2	14	rs8011737	-4.72	rs2167149	3.07	4.07752	394	4.30767	1.65e-05	0.0102998
GTExv8.EUR.Artery_Aorta	BCKDHB	6	rs1040596	-4.48	rs15062	5.79	-4.31313	465	-4.31313	1.61e-05	0.0102998
GTExv8.EUR.Artery_Aorta	EEF1DP7	17	rs7921	-5.18	rs8076717	4.07	-4.43902	281	-4.29833	1.72e-05	0.0103905
GTExv8.EUR.Artery_Aorta	MAP3K3	17	rs7921	-5.18	rs8075273	7.34	-4.20732	276	-4.26552	1.99e-05	0.0109608
GTExv8.EUR.Artery_Aorta	RP11-51F16.1	17	rs7921	-5.18	rs8076717	-3.97	-4.43902	303	4.26702	1.98e-05	0.0109608
GTExv8.EUR.Artery_Aorta	MAL2	8	rs16892234	-4.57	rs17179583	5.65	-3.73276	479	-4.27233	1.93e-05	0.0109608
GTExv8.EUR.Artery_Aorta	RP11-250B2.6	6	rs1040596	-4.48	rs9359414	-4.88	-4.24528	439	4.24528	2.18e-05	0.0116642
GTExv8.EUR.Artery_Aorta	LIMD2	17	rs7921	-5.18	rs7220821	2.6	-4.23171	303	-4.2316	2.32e-05	0.0120685
GTExv8.EUR.Artery_Aorta	AQP8	16	rs2303083	5.52	rs12930727	2.87	4.19318	412	4.19318	2.75e-05	0.0135524
GTExv8.EUR.Artery_Aorta	RNF144B	6	rs4716271	-4.61	rs12198115	3.75	-4.19512	514	-4.19512	2.73e-05	0.0135524
GTExv8.EUR.Artery_Aorta	RP11-864N7.4	11	rs7104802	6.04	rs11236190	4.43	-4.18033	451	-4.18033	2.91e-05	0.0139732
GTExv8.EUR.Artery_Aorta	SLC38A2	12	rs7488450	4.29	rs9971879	-3.05	4.1625	345	-4.1625	3.15e-05	0.0147475
GTExv8.EUR.Artery_Aorta	HEXIM1	17	rs3024272	-3.72	rs4986172	-4.44	3.67532	276	-4.1433	3.42e-05	0.0152491
GTExv8.EUR.Artery_Aorta	STRADA	17	rs7921	-5.18	rs8081612	4.08	-4.2561	314	-4.14712	3.37e-05	0.0152491
GTExv8.EUR.Artery_Aorta	RAB29	1	rs823130	4.61	rs708723	-11.271	-4.22973	421	4.11735	3.83e-05	0.0166801
GTExv8.EUR.Artery_Aorta	RP11-164P12.5	4	rs6847303	3.92	rs7666581	2.87	1.60185	383	4.01104	6.05e-05	0.0257496
GTExv8.EUR.Artery_Aorta	PIGU	20	rs6059932	-5.203	rs6088525	-3.56	3.98718	319	-3.98718	6.69e-05	0.0278408
GTExv8.EUR.Artery_Aorta	MAP3K14	17	rs3024272	-3.72	rs4128658	3.52	-3.23077	233	-3.98157	6.85e-05	0.0278869
GTExv8.EUR.Artery_Aorta	SBF2	11	rs7930218	4.08	rs7108385	-7.29	3.93805	488	-3.96245	7.42e-05	0.0295648
GTExv8.EUR.Artery_Aorta	MCM6	2	rs4988243	-4.09	rs2322659	7.281	-3.47253	276	-3.94171	8.09e-05	0.0315628
GTExv8.EUR.Artery_Aorta	C1QTNF4	11	rs4752801	4.78	rs3817334	-7.62	3.90667	286	-3.90667	9.36e-05	0.0357724
GTExv8.EUR.Artery_Aorta	CELF1	11	rs4752801	4.72	rs11039266	-3.93	-3.89024	276	3.89024	0.0001	0.0360135
GTExv8.EUR.Artery_Aorta	KBTBD4	11	rs4752801	4.76	rs11570115	2.12	-1.52893	275	-3.89604	9.78e-05	0.0360135
GTExv8.EUR.Artery_Aorta	SLC22A4	5	rs2188962	-4.24	rs11242110	5.42	-3.77027	411	-3.895	9.82e-05	0.0360135
GTExv8.EUR.Artery_Aorta	NUCKS1	1	rs823130	4.61	rs823094	-5.614	3.87838	434	-3.87838	0.000105	0.0364136
GTExv8.EUR.Artery_Aorta	ENPP1	6	rs9493096	3.63	rs10452621	-4.07	3.59016	390	-3.88198	0.000104	0.0364136
GTExv8.EUR.Artery_Aorta	C5orf56	5	rs2188962	-4.24	rs2070727	-9.47	3.62821	432	-3.85696	0.000115	0.0387682
GTExv8.EUR.Artery_Aorta	TCP11	6	rs11755266	-4.27	rs3756856	3.39	3.85	422	3.85	0.000118	0.0387682
GTExv8.EUR.Artery_Aorta	DPYS	8	rs13250799	3.2	rs10087820	3.26	-2.03158	410	-3.85444	0.000116	0.0387682
GTExv8.EUR.Artery_Aorta	SEC23A	14	rs2038358	2.8	rs17108549	-2.7	2.295	356	-3.82972	0.000128	0.0413286
GTExv8.EUR.Artery_Aorta	ERGIC3	20	rs143384	-7.267	rs6060450	-3.02	-3	316	3.82198	0.000132	0.0418977
GTExv8.EUR.Artery_Aorta	PHF20	20	rs143384	-7.267	rs6121163	-2.71	-1.38462	287	-3.81474	0.000136	0.042366
GTExv8.EUR.Artery_Aorta	PPP1R9A	7	rs11770288	3.66	rs10953133	4.61	-3.41892	356	-3.8117	0.000138	0.042366
GTExv8.EUR.Artery_Aorta	RP1-228P16.1	12	rs1793958	4.39	rs11168421	-9.19	2.9114	521	-3.8024	0.000143	0.0431929
GTExv8.EUR.Artery_Aorta	ASB8	12	rs1793958	4.39	rs765260	4.41	3.7632	516	3.78954	0.000151	0.044184
GTExv8.EUR.Artery_Aorta	STRN3	14	rs10483360	3.79	rs10483360	-5.58	3.78862	333	-3.78862	0.000151	0.044184
GTExv8.EUR.Artery_Aorta	PLBD1-AS1	12	rs4764133	5.97	rs7973852	6.05	-2.5395	354	-3.7648	0.000167	0.0466777
GTExv8.EUR.Artery_Aorta	SRSF12	6	rs2297308	3.65	rs679013	-6.63	3.26506	404	-3.76898	0.000164	0.0466777
GTExv8.EUR.Artery_Aorta	LMOD2	7	rs10487808	-4.05	rs11764422	-2.74	-3.76636	345	3.76635	0.000166	0.0466777
GTExv8.EUR.Artery_Aorta	L3MBTL3	6	rs7740188	-4.89	rs6569648	8.42	-3.75862	561	-3.75862	0.000171	0.0470929
GTExv8.EUR.Artery_Aorta	AC000123.4	7	rs13236338	3.81	rs1348103	-2.85	3.75	483	-3.75	0.000177	0.0480388
GTExv8.EUR.Artery_Aorta	GPR84	12	rs7967622	-5.03	rs10876550	-3.62	-3.4054	423	3.74383	0.000181	0.0484227
GTExv8.EUR.Artery_Coronary	PHF20	20	rs143384	-7.267	rs143384	-2.29	-7.2667	279	7.26667	3.68e-13	6.4319e-09
GTExv8.EUR.Artery_Coronary	SMCO3	12	rs4764133	5.97	rs4764133	-3.02	5.97368	368	-6.36268	1.98e-10	1.73032e-06
GTExv8.EUR.Artery_Coronary	UQCC1	20	rs143384	-7.267	rs224331	-3.35	-6.1795	331	6.17949	6.43e-10	3.74612e-06
GTExv8.EUR.Artery_Coronary	ARHGDIB	12	rs4764133	5.97	rs3811174	3.55	-2.69737	385	-6.09814	1.07e-09	4.67537e-06
GTExv8.EUR.Artery_Coronary	RERG	12	rs4764133	5.97	rs10772817	3.38	5.72368	371	5.89383	3.77e-09	1.31784e-05
GTExv8.EUR.Artery_Coronary	ERP27	12	rs4764133	5.97	rs2193360	-6.78	5.67105	385	-5.73643	9.67e-09	2.81687e-05
GTExv8.EUR.Artery_Coronary	C12orf60	12	rs4764133	5.97	rs7953256	-3.81	4.44595	369	-5.56923	2.56e-08	6.39195e-05
GTExv8.EUR.Artery_Coronary	DDX42	17	rs7921	-5.18	rs7921	-3.79	-5.17857	314	5.17857	2.24e-07	0.000489384
GTExv8.EUR.Artery_Coronary	SLC5A11	16	rs2303083	5.52	rs189919	8.65	5.07527	395	5.07527	3.87e-07	0.000751554
GTExv8.EUR.Artery_Coronary	MAP1LC3A	20	rs6059932	-5.203	rs1205340	-5.78	4.7297	304	-4.80437	1.55e-06	0.00270909
GTExv8.EUR.Artery_Coronary	CELF1	11	rs4752801	4.72	rs7124681	3.14	4.04054	276	4.73459	2.19e-06	0.00347971
GTExv8.EUR.Artery_Coronary	DYM	18	rs10520770	-6.39	rs3814888	-3.46	2.74	521	-4.6476	3.36e-06	0.00489384
GTExv8.EUR.Artery_Coronary	CHRDL2	11	rs7104802	6.04	rs7104802	2.91	6.04	456	4.57763	4.7e-06	0.00631897
GTExv8.EUR.Artery_Coronary	SLC39A13	11	rs326217	4.69	rs10838748	3.56	4.49351	288	4.49351	7.01e-06	0.00816805
GTExv8.EUR.Artery_Coronary	UQCRQ	5	rs2188962	-4.24	rs2070727	3.13	3.62821	410	4.4979	6.86e-06	0.00816805
GTExv8.EUR.Artery_Coronary	RP11-304L19.1	16	rs7185040	5.42	rs13337626	3.14	4.5	369	4.45221	8.5e-06	0.00928519
GTExv8.EUR.Artery_Coronary	RAB29	1	rs823130	4.61	rs823144	-5.7551	-2.96512	428	4.42602	9.6e-06	0.0093216
GTExv8.EUR.Artery_Coronary	RP4-614O4.13	20	rs143384	-7.267	rs6058224	-2.98	-4.4286	350	4.42891	9.47e-06	0.0093216
GTExv8.EUR.Artery_Coronary	RP11-17G12.2	11	rs326217	4.69	rs34958982	2.32	4.38961	296	4.38961	1.14e-05	0.0104868
GTExv8.EUR.Artery_Coronary	MMP24	20	rs143384	-7.267	rs8120559	3.68	-2.6264	356	-4.30121	1.7e-05	0.0148563
GTExv8.EUR.Artery_Coronary	RP11-180I4.4	9	rs4743535	-3.97	rs1434729	-3.29	3.2946	491	-4.2742	1.92e-05	0.0159799
GTExv8.EUR.Artery_Coronary	BCKDHB	6	rs1040596	-4.48	rs9359414	4.06	-4.24528	465	-4.24528	2.18e-05	0.0165661
GTExv8.EUR.Artery_Coronary	RP11-250B2.6	6	rs1040596	-4.48	rs9359414	-4.64	-4.24528	439	4.24528	2.18e-05	0.0165661
GTExv8.EUR.Artery_Coronary	STRADA	17	rs7921	-5.18	rs6504165	3.4	-2.64286	312	-4.18843	2.81e-05	0.0204638
GTExv8.EUR.Artery_Coronary	RP11-51F16.1	17	rs7921	-5.18	rs8082651	-3.65	-4.10843	301	4.17103	3.03e-05	0.0211833
GTExv8.EUR.Artery_Coronary	HOXC8	12	rs7967622	-5.03	rs746423	6.19	-4.15152	411	-4.15151	3.3e-05	0.0221836
GTExv8.EUR.Artery_Coronary	PSMC3	11	rs326217	4.69	rs2290850	2.91	4.61039	288	4.10029	4.13e-05	0.0267349
GTExv8.EUR.Artery_Coronary	C1QTNF4	11	rs4752801	4.78	rs7124681	-3.98	4.04054	286	-4.04054	5.33e-05	0.0322439
GTExv8.EUR.Artery_Coronary	RP11-690I21.1	2	rs4297869	4.667	rs2580815	3.56	-1.85526	344	-4.03981	5.35e-05	0.0322439
GTExv8.EUR.Artery_Coronary	THY1	11	rs10892360	-4.25	rs10750143	3.93	-3.93421	430	-3.93421	8.35e-05	0.0369535
GTExv8.EUR.Artery_Coronary	HIST4H4	12	rs4764133	5.97	rs10846089	-2.86	-4.07595	373	3.97262	7.11e-05	0.0369535
GTExv8.EUR.Artery_Coronary	SLC38A2	12	rs7488450	4.29	rs9669404	-3.83	3.9875	345	-3.93795	8.22e-05	0.0369535
GTExv8.EUR.Artery_Coronary	GPR84	12	rs7967622	-5.03	rs3809161	4.41	2.94595	423	3.92168	8.79e-05	0.0369535
GTExv8.EUR.Artery_Coronary	ACTG1P15	15	rs7162045	-3.99	rs7162045	-3.29	-3.99005	439	3.99	6.61e-05	0.0369535
GTExv8.EUR.Artery_Coronary	RFX7	15	rs7168178	4.18	rs1520418	3.9	3.97368	356	3.9192	8.88e-05	0.0369535
GTExv8.EUR.Artery_Coronary	RP11-304L19.3	16	rs7185040	5.42	rs12918803	4.32	3.9781	368	3.9781	6.95e-05	0.0369535
GTExv8.EUR.Artery_Coronary	VSIG10L	19	rs11667789	-4.21	rs12610545	-3.53	-2.77566	657	3.92773	8.58e-05	0.0369535
GTExv8.EUR.Artery_Coronary	LILRB3	19	rs10422812	-3.95	rs10422812	2.88	-3.95238	487	-3.95238	7.74e-05	0.0369535
GTExv8.EUR.Artery_Coronary	RP11-191L17.1	2	rs6712571	-3.582	rs6545026	-3.2	-2.35065	430	3.93118	8.45e-05	0.0369535
GTExv8.EUR.Artery_Coronary	EIF2S2	20	rs6059932	-5.203	rs4911429	-3.63	3.9625	281	-3.9625	7.42e-05	0.0369535
GTExv8.EUR.Artery_Coronary	MMP24-AS1	20	rs143384	-7.267	rs6060341	-5.47	-4.3297	345	3.95648	7.61e-05	0.0369535
GTExv8.EUR.Artery_Coronary	C1QTNF3	5	rs4526083	-3.31	rs10461935	-3.62	-3.20779	423	3.9776	6.96e-05	0.0369535
GTExv8.EUR.Artery_Coronary	ISLR	15	rs1385650	3.99	rs10910	3.19	3.9125	423	3.9125	9.13e-05	0.0371103
GTExv8.EUR.Artery_Coronary	ULBP1	6	rs1125	4.1	rs494825	-3.67	0.71429	537	-3.907	9.35e-05	0.0371408
GTExv8.EUR.Artery_Coronary	RP11-188P20.3	3	rs9852783	3.78	rs4432612	-2.84	2.3431	362	-3.89549	9.8e-05	0.0380632
GTExv8.EUR.Artery_Coronary	RP11-51B23.3	11	rs17488051	-4.57	rs1485964	3.28	-1.15385	667	-3.88111	0.000104	0.0386747
GTExv8.EUR.Artery_Coronary	HOXC5	12	rs7967622	-5.03	rs17110109	-2.94	3.88	421	-3.88	0.000104	0.0386747
GTExv8.EUR.Artery_Coronary	EIF6	20	rs143384	-7.267	rs2275274	3.44	-3.8647	344	-3.82692	0.00013	0.0473363
GTExv8.EUR.Artery_Tibial	UQCC1	20	rs143384	-7.267	rs224331	-4.89	-6.17949	331	6.17949	6.43e-10	1.21508e-05
GTExv8.EUR.Artery_Tibial	MGP	12	rs4764133	5.97	rs10047541	-3.46	5.5733	370	-6.0218	1.72e-09	1.62514e-05
GTExv8.EUR.Artery_Tibial	ART4	12	rs4764133	5.97	rs2430687	-4.69	5.7067	366	-5.92025	3.21e-09	2.02198e-05
GTExv8.EUR.Artery_Tibial	RP11-174G6.5	12	rs4764133	5.97	rs10846082	-4.23	5.7105	373	-5.81977	5.89e-09	2.78258e-05
GTExv8.EUR.Artery_Tibial	ERP27	12	rs4764133	5.97	rs2098433	-11.6	5.72	384	-5.72	1.07e-08	4.04396e-05
GTExv8.EUR.Artery_Tibial	RP11-864N7.4	11	rs7104802	6.04	rs11236209	3.73	-5.44578	451	-5.44578	5.16e-08	0.000162514
GTExv8.EUR.Artery_Tibial	ALDH1A2	15	rs2899611	-5.82	rs6493977	4.02	-5.37838	524	-5.37838	7.52e-08	0.000203008
GTExv8.EUR.Artery_Tibial	TGFA	2	rs2902345	5.73	rs3911077	3.39	-4.78205	512	-5.26305	1.42e-07	0.000335422
GTExv8.EUR.Artery_Tibial	SLC5A11	16	rs2303083	5.52	rs11862971	15.97	5.3152	392	5.15812	2.49e-07	0.000522817
GTExv8.EUR.Artery_Tibial	MAP1LC3A	20	rs6059932	-5.203	rs6059918	12.07	-4.94595	303	-5.12994	2.9e-07	0.000548013
GTExv8.EUR.Artery_Tibial	KDM2A	11	rs7952436	4.96	rs7952436	-4.96	4.95522	252	-5.06764	4.03e-07	0.000692317
GTExv8.EUR.Artery_Tibial	ARHGDIB	12	rs4764133	5.97	rs2445411	-6.44	5.6667	386	-4.9412	7.76e-07	0.00122201
GTExv8.EUR.Artery_Tibial	RP4-614O4.13	20	rs143384	-7.267	rs6058224	-6.62	-4.42857	350	4.76048	1.93e-06	0.00280548
GTExv8.EUR.Artery_Tibial	Y_RNA	11	rs4752801	4.71	rs11601310	-2.44	-1.07692	286	4.52621	6.01e-06	0.00682281
GTExv8.EUR.Artery_Tibial	GPR84	12	rs7967622	-5.03	rs7967622	-4.5	-5.0256	423	4.4979	6.86e-06	0.00682281
GTExv8.EUR.Artery_Tibial	SLC9A3R2	16	rs7185040	5.42	rs13337626	3.59	4.5	397	4.5	6.8e-06	0.00682281
GTExv8.EUR.Artery_Tibial	TSC2	16	rs7185040	5.42	rs13337626	-5.43	4.5	386	-4.5	6.8e-06	0.00682281
GTExv8.EUR.Artery_Tibial	CCDC47	17	rs7921	-5.18	rs2854218	3.9	-4.53659	315	-4.53659	5.72e-06	0.00682281
GTExv8.EUR.Artery_Tibial	RBBP8	18	rs4800452	4.61	rs4239436	-2.94	4.53333	350	-4.53329	5.81e-06	0.00682281
GTExv8.EUR.Artery_Tibial	BCKDHB	6	rs1040596	-4.48	rs1040596	6.23	-4.48485	465	-4.4489	8.63e-06	0.00815406
GTExv8.EUR.Artery_Tibial	MCUR1	6	rs9382512	4.74	rs3734672	-9.09	4.35294	472	-4.35294	1.34e-05	0.0120581
GTExv8.EUR.Artery_Tibial	ITGA5	12	rs7967622	-5.03	rs4759348	2.93	-4.3373	406	-4.33735	1.44e-05	0.0123689
GTExv8.EUR.Artery_Tibial	SLC39A13	11	rs326217	4.69	rs2293578	7.44	4.35897	288	4.30065	1.7e-05	0.0139673
GTExv8.EUR.Artery_Tibial	RAD9A	11	rs7952436	4.96	rs7952436	13.25	4.95522	265	4.2662	1.99e-05	0.0145577
GTExv8.EUR.Artery_Tibial	RP11-247C2.2	15	rs1385650	3.99	rs5742915	-2.89	-2.58108	424	4.2575	2.07e-05	0.0145577
GTExv8.EUR.Artery_Tibial	DCAF7	17	rs7921	-5.18	rs8081612	4.64	-4.2561	273	-4.2561	2.08e-05	0.0145577
GTExv8.EUR.Artery_Tibial	MMP24-AS1	20	rs143384	-7.267	rs2425049	-9.48	-4.41758	345	4.26229	2.02e-05	0.0145577
GTExv8.EUR.Artery_Tibial	RP11-51F16.9	17	rs7921	-5.18	rs2955250	-2.71	-4.67161	277	4.19883	2.68e-05	0.0161806
GTExv8.EUR.Artery_Tibial	MAP3K3	17	rs7921	-5.18	rs8075273	5.79	-4.20732	276	-4.20732	2.58e-05	0.0161806
GTExv8.EUR.Artery_Tibial	CENPO	2	rs1550116	4.733	rs6545800	8.14	2.82432	311	4.19369	2.74e-05	0.0161806
GTExv8.EUR.Artery_Tibial	ZBTB38	3	rs6763931	-5.7	rs6763931	5.02	-5.7027	405	-4.22195	2.42e-05	0.0161806
GTExv8.EUR.Artery_Tibial	C9orf163	9	rs11103315	4.48	rs7468351	2.92	4.19481	377	4.19481	2.73e-05	0.0161806
GTExv8.EUR.Artery_Tibial	SNAP47	1	rs10916167	5.41	rs12097239	-6.249	4.18605	379	-4.18605	2.84e-05	0.0162629
GTExv8.EUR.Artery_Tibial	RAB29	1	rs823130	4.61	rs708723	-13.89	-4.22973	428	4.13385	3.57e-05	0.0198419
GTExv8.EUR.Artery_Tibial	CELF1	11	rs4752801	4.72	rs1017730	-4.98	-4.2093	276	4.11942	3.8e-05	0.0205167
GTExv8.EUR.Artery_Tibial	JMJD4	1	rs10916167	5.41	rs4622126	3.499	4.10577	375	4.10577	4.03e-05	0.0211541
GTExv8.EUR.Artery_Tibial	DDX42	17	rs7921	-5.18	rs6504182	-9.56	-4.37805	316	4.06801	4.74e-05	0.0242086
GTExv8.EUR.Artery_Tibial	CTD-3184A7.4	20	rs16983844	-4.056	rs16983844	3.32	-4.05556	428	-4.05556	5e-05	0.0248645
GTExv8.EUR.Artery_Tibial	RERG-IT1	12	rs4764133	5.97	rs1544671	-2.83	1.48	421	-4.01696	5.9e-05	0.0285878
GTExv8.EUR.Artery_Tibial	DOT1L	19	rs1074047	4.3	rs2108524	-7.81	4.27027	409	-3.99129	6.57e-05	0.0310383
GTExv8.EUR.Artery_Tibial	RP11-304L19.1	16	rs7185040	5.42	rs12918803	4.02	3.9781	370	3.9781	6.95e-05	0.03127
GTExv8.EUR.Artery_Tibial	PKD1	16	rs7185040	5.42	rs12918803	-5.11	3.9781	357	-3.9781	6.95e-05	0.03127
GTExv8.EUR.Artery_Tibial	ADAMTS17	15	rs4570822	2.79	rs2573687	-4.6	2.63333	565	-3.94167	8.09e-05	0.0355527
GTExv8.EUR.Artery_Tibial	ZNF641	12	rs1793958	4.39	rs3185921	10.72	3	473	3.92549	8.66e-05	0.0371927
GTExv8.EUR.Artery_Tibial	LINC02104	5	rs187875	4.47	rs35250	-4.08	3.8553	444	-3.91385	9.08e-05	0.0381299
GTExv8.EUR.Artery_Tibial	CYP17A1-AS1	10	rs10786706	-3.92	rs12763284	4.91	-3.9054	345	-3.90541	9.41e-05	0.0386567
GTExv8.EUR.Artery_Tibial	RAB7B	1	rs823130	4.61	rs823094	3.707	3.87838	352	3.87838	0.000105	0.0422167
GTExv8.EUR.Artery_Tibial	C1QTNF4	11	rs4752801	4.78	rs10838757	-8.69	4.50649	286	-3.87132	0.000108	0.0425183
GTExv8.EUR.Brain_Amygdala	ERP27	12	rs4764133	5.97	rs2193360	-2.91	5.67105	383	-5.67173	1.41e-08	7.73009e-05
GTExv8.EUR.Brain_Amygdala	TIA1	2	rs2902345	5.73	rs1807968	-3.6	5.71622	456	-5.71622	1.09e-08	7.73009e-05
GTExv8.EUR.Brain_Amygdala	TGFA	2	rs2902345	5.73	rs2902345	-4.61	5.72973	510	-5.72973	1.01e-08	7.73009e-05
GTExv8.EUR.Brain_Amygdala	PKD1	16	rs7185040	5.42	rs2516740	-2.82	5.17045	356	-5.17045	2.34e-07	0.00076972
GTExv8.EUR.Brain_Amygdala	SLC5A11	16	rs2303083	5.52	rs8049014	2.98	5.2	393	5.2	1.99e-07	0.00076972
GTExv8.EUR.Brain_Amygdala	RP4-614O4.13	20	rs143384	-7.267	rs6060341	-3.78	-4.32967	350	4.93	8.09e-07	0.0022176
GTExv8.EUR.Brain_Amygdala	LA16c-313F4.1	16	rs3211995	5.37	rs11876	3.13	4.69892	475	4.69892	2.62e-06	0.00426127
GTExv8.EUR.Brain_Amygdala	RAB26	16	rs7185040	5.42	rs11876	-4.44	4.69892	356	-4.69892	2.62e-06	0.00426127
GTExv8.EUR.Brain_Amygdala	PCYOX1	2	rs2902345	5.73	rs10182620	-2.91	-4.68539	456	4.68539	2.79e-06	0.00426127
GTExv8.EUR.Brain_Amygdala	EPB41L4A	5	rs10061888	4.12	rs7706772	2.92	2.3875	407	4.6816	2.85e-06	0.00426127
GTExv8.EUR.Brain_Amygdala	RP4-584D14.6	7	rs10952289	-5.58	rs6977081	2.7	-5.5385	365	-4.70009	2.6e-06	0.00426127
GTExv8.EUR.Brain_Amygdala	MAPK8IP3	16	rs7185040	5.42	rs13337626	3.06	4.5	466	4.5	6.8e-06	0.00765334
GTExv8.EUR.Brain_Amygdala	ANKRD13B	17	rs2279957	4.8	rs2279957	-2.97	4.80208	314	-4.51045	6.47e-06	0.00765334
GTExv8.EUR.Brain_Amygdala	DDX42	17	rs7921	-5.18	rs2854218	-5.81	-4.53659	315	4.53658	5.72e-06	0.00765334
GTExv8.EUR.Brain_Amygdala	FBXL18	7	rs4724703	4.49	rs4724703	4.08	4.4943	306	4.49425	6.98e-06	0.00765334
GTExv8.EUR.Brain_Amygdala	MTCH2	11	rs4752801	4.8	rs4992357	4.33	4.3205	288	4.45869	8.25e-06	0.00848048
GTExv8.EUR.Brain_Amygdala	PM20D2	6	rs2297308	3.65	rs6907604	3.47	2.7952	406	4.24427	2.19e-05	0.0211876
GTExv8.EUR.Brain_Amygdala	TSEN15	1	rs10797938	-4.15	rs10797938	4.2392	-4.15385	501	-4.15385	3.27e-05	0.0282888
GTExv8.EUR.Brain_Amygdala	OR8T1P	12	rs1793958	4.39	rs7299704	-2.89	4.02703	457	-4.14215	3.44e-05	0.0282888
GTExv8.EUR.Brain_Amygdala	MMP24-AS1	20	rs143384	-7.267	rs6060341	-7.18	-4.32967	345	4.14	3.44e-05	0.0282888
GTExv8.EUR.Brain_Amygdala	NCF2	1	rs10797938	-4.15	rs1926872	-2.9556	-4.11538	531	4.11575	3.86e-05	0.0302312
GTExv8.EUR.Brain_Amygdala	IBA57	1	rs6426470	5.21	rs12129350	2.7325	4.08475	323	4.08475	4.41e-05	0.0329688
GTExv8.EUR.Brain_Amygdala	RP11-214K3.23	12	rs7965847	-3.64	rs9723192	-2.44	0.53892	426	-4.05006	5.12e-05	0.0366125
GTExv8.EUR.Brain_Amygdala	C1QTNF4	11	rs4752801	4.78	rs7941404	3.27	-2.1415	286	-4.01202	6.02e-05	0.0412546
GTExv8.EUR.Brain_Amygdala	RP11-834C11.4	12	rs7967622	-5.03	rs2630772	-3.82	-3.31325	433	3.98007	6.89e-05	0.0453279
GTExv8.EUR.Brain_Anterior_cingulate_cortex_BA24	GDF5	20	rs143384	-7.267	rs4911494	2.98	-6.3896	324	-6.3676	1.92e-10	3.26803e-06
GTExv8.EUR.Brain_Anterior_cingulate_cortex_BA24	PDE6H	12	rs4764133	5.97	rs4764141	4.24	5.46053	382	5.3544	8.58e-08	0.000730201
GTExv8.EUR.Brain_Anterior_cingulate_cortex_BA24	TGFA	2	rs2902345	5.73	rs3771512	5.06	-4.4557	511	-5.08	3.74e-07	0.00212195
GTExv8.EUR.Brain_Anterior_cingulate_cortex_BA24	RAD9A	11	rs7952436	4.96	rs7952436	4.77	4.95522	264	4.95522	7.22e-07	0.00245783
GTExv8.EUR.Brain_Anterior_cingulate_cortex_BA24	PPP1CA	11	rs7952436	4.96	rs7952436	-2.64	4.95522	243	-4.95522	7.22e-07	0.00245783
GTExv8.EUR.Brain_Anterior_cingulate_cortex_BA24	CENPO	2	rs1550116	4.73	rs1550116	-3.97	4.73267	311	-4.73	2.22e-06	0.00629777
GTExv8.EUR.Brain_Anterior_cingulate_cortex_BA24	TSHR	14	rs8003205	4.69	rs935730	3.18	4.23894	417	4.57913	4.67e-06	0.00883201
GTExv8.EUR.Brain_Anterior_cingulate_cortex_BA24	C2orf42	2	rs2902345	5.73	rs4852608	-2.95	-4.59459	424	4.59	4.34e-06	0.00883201
GTExv8.EUR.Brain_Anterior_cingulate_cortex_BA24	OSBPL6	2	rs1017323	-4.59	rs1017323	3.42	-4.58974	425	-4.59	4.44e-06	0.00883201
GTExv8.EUR.Brain_Anterior_cingulate_cortex_BA24	PLBD1	12	rs4764133	5.97	rs12422325	-3.41	-3.32432	353	4.54765	5.42e-06	0.00922538
GTExv8.EUR.Brain_Anterior_cingulate_cortex_BA24	SUPT6H	17	rs2279957	4.8	rs8066520	2.77	4.48515	304	4.49	7.29e-06	0.0103403
GTExv8.EUR.Brain_Anterior_cingulate_cortex_BA24	TMEM200A	6	rs7740188	-4.89	rs6569647	-3.59	4.06522	499	-4.49534	6.95e-06	0.0103403
GTExv8.EUR.Brain_Anterior_cingulate_cortex_BA24	FNBP4	11	rs4752801	4.7	rs11570094	-2.35	4.4625	282	-4.46303	8.08e-06	0.0105792
GTExv8.EUR.Brain_Anterior_cingulate_cortex_BA24	MTCH2	11	rs4752801	4.8	rs2293578	4.34	4.35897	288	4.40818	1.04e-05	0.0125955
GTExv8.EUR.Brain_Anterior_cingulate_cortex_BA24	RP11-370I10.12	12	rs1793958	4.39	rs1793958	3.19	4.39474	518	4.39474	1.11e-05	0.0125955
GTExv8.EUR.Brain_Anterior_cingulate_cortex_BA24	SLC39A13	11	rs326217	4.69	rs2293578	4	4.35897	288	4.35897	1.31e-05	0.0139359
GTExv8.EUR.Brain_Anterior_cingulate_cortex_BA24	MAP3K3	17	rs7921	-5.18	rs2955250	5.05	-4.67405	275	-4.32	1.59e-05	0.0142439
GTExv8.EUR.Brain_Anterior_cingulate_cortex_BA24	MAP1LC3A	20	rs6059932	-5.203	rs6119534	4.47	-3.8816	303	-4.3171	1.58e-05	0.0142439
GTExv8.EUR.Brain_Anterior_cingulate_cortex_BA24	MMP24-AS1	20	rs143384	-7.267	rs6060341	-6.63	-4.3297	341	4.3297	1.49e-05	0.0142439
GTExv8.EUR.Brain_Anterior_cingulate_cortex_BA24	DDX42	17	rs7921	-5.18	rs8080211	-5.79	-4.21951	315	4.29	1.83e-05	0.0149947
GTExv8.EUR.Brain_Anterior_cingulate_cortex_BA24	TRAPPC6A	19	rs35912475	-3.95	rs10421404	2.77	1.09474	368	4.28253	1.85e-05	0.0149947
GTExv8.EUR.Brain_Anterior_cingulate_cortex_BA24	MCUR1	6	rs9382512	4.74	rs9396146	-5.49	3.62651	473	-4.25801	2.06e-05	0.0159378
GTExv8.EUR.Brain_Anterior_cingulate_cortex_BA24	RP11-413M3.4	9	rs11103315	4.48	rs7468351	2.19	4.19481	378	4.19481	2.73e-05	0.0202032
GTExv8.EUR.Brain_Anterior_cingulate_cortex_BA24	PMS2P9	7	rs17230010	3.65	rs2430265	-4.53	2.9186	252	-4.17782	2.94e-05	0.0208507
GTExv8.EUR.Brain_Anterior_cingulate_cortex_BA24	ADD2	2	rs2902345	5.73	rs2075225	-2.94	-1.88462	557	4.14	3.43e-05	0.022651
GTExv8.EUR.Brain_Anterior_cingulate_cortex_BA24	ZNF800	7	rs13236338	3.81	rs17864140	-2.66	0.03704	493	-4.14065	3.46e-05	0.022651
GTExv8.EUR.Brain_Anterior_cingulate_cortex_BA24	PLSCR3	17	rs9217	-4.35	rs314224	3.53	1.56962	473	4.12	3.71e-05	0.0233881
GTExv8.EUR.Brain_Anterior_cingulate_cortex_BA24	WSCD2	12	rs11113691	4.12	rs7955853	-3.19	-4.09211	512	4.09211	4.27e-05	0.025957
GTExv8.EUR.Brain_Anterior_cingulate_cortex_BA24	HIST4H4	12	rs4764133	5.97	rs747528	2.31	0.1039	372	-4.07789	4.54e-05	0.0266467
GTExv8.EUR.Brain_Anterior_cingulate_cortex_BA24	RP11-34F20.7	13	rs3116606	6.47	rs201801	2.53	3.9878	388	3.9878	6.67e-05	0.0378434
GTExv8.EUR.Brain_Caudate_basal_ganglia	UQCC1	20	rs143384	-7.267	rs2425062	-5.19	-6.5	331	6.6391	3.16e-11	5.66556e-07
GTExv8.EUR.Brain_Caudate_basal_ganglia	GDF5	20	rs143384	-7.267	rs4911494	4.37	-6.3896	328	-6.3315	2.43e-10	2.17837e-06
GTExv8.EUR.Brain_Caudate_basal_ganglia	ERP27	12	rs4764133	5.97	rs2445370	-4.05	5.34211	385	-5.93333	2.97e-09	1.77497e-05
GTExv8.EUR.Brain_Caudate_basal_ganglia	ARHGDIB	12	rs4764133	5.97	rs10846094	-2.55	3.50427	387	-5.59678	2.18e-08	7.81704e-05
GTExv8.EUR.Brain_Caudate_basal_ganglia	ST13P4	13	rs3116606	6.47	rs201762	-3.48	6.4023	390	-5.60678	2.06e-08	7.81704e-05
GTExv8.EUR.Brain_Caudate_basal_ganglia	RAB26	16	rs7185040	5.42	rs11876	-2.77	4.69892	356	-5.37707	7.57e-08	0.000193889
GTExv8.EUR.Brain_Caudate_basal_ganglia	PROCR	20	rs143384	-7.267	rs6088765	-2.97	-5.56	353	5.4027	6.56e-08	0.000193889
GTExv8.EUR.Brain_Caudate_basal_ganglia	ANKRD13D	11	rs7952436	4.96	rs7952436	2.75	4.9552	271	4.95522	7.22e-07	0.0014383
GTExv8.EUR.Brain_Caudate_basal_ganglia	RAD9A	11	rs7952436	4.96	rs7952436	6.06	4.9552	264	4.95522	7.22e-07	0.0014383
GTExv8.EUR.Brain_Caudate_basal_ganglia	SLC5A11	16	rs2303083	5.52	rs11642048	-2.95	-2.41414	394	4.8616	1.16e-06	0.00207976
GTExv8.EUR.Brain_Caudate_basal_ganglia	SLC39A13	11	rs326217	4.69	rs2293578	3.32	4.359	288	4.70147	2.58e-06	0.00335528
GTExv8.EUR.Brain_Caudate_basal_ganglia	LA16c-361A3.3	16	rs7185040	5.42	rs11876	-2.95	4.69892	461	-4.69893	2.62e-06	0.00335528
GTExv8.EUR.Brain_Caudate_basal_ganglia	MAP1LC3A	20	rs6059932	-5.203	rs6059932	5.87	-5.2027	303	-4.7351	2.19e-06	0.00335528
GTExv8.EUR.Brain_Caudate_basal_ganglia	MCUR1	6	rs9382512	4.74	rs6924799	6.61	-3.5125	474	-4.71949	2.36e-06	0.00335528
GTExv8.EUR.Brain_Caudate_basal_ganglia	CTB-39G8.3	17	rs3024272	-3.72	rs9900173	-2.909	3.08974	212	-4.65947	3.17e-06	0.003789
GTExv8.EUR.Brain_Caudate_basal_ganglia	RP11-715J22.1	16	rs7185040	5.42	rs11876	-3.32	4.69892	325	-4.6318	3.62e-06	0.00405644
GTExv8.EUR.Brain_Caudate_basal_ganglia	TGFA	2	rs2902345	5.73	rs4852608	4.57	-4.59459	511	-4.59459	4.34e-06	0.00457717
GTExv8.EUR.Brain_Caudate_basal_ganglia	SMCO3	12	rs4764133	5.97	rs7309504	-3.45	4.44595	368	-4.52552	6.02e-06	0.00568066
GTExv8.EUR.Brain_Caudate_basal_ganglia	DDX42	17	rs7921	-5.18	rs2854218	-5.77	-4.53659	316	4.53659	5.72e-06	0.00568066
GTExv8.EUR.Brain_Caudate_basal_ganglia	RPARP-AS1	10	rs10786706	-3.92	rs10509760	-5.01	-2.77686	339	4.42131	9.81e-06	0.00879417
GTExv8.EUR.Brain_Caudate_basal_ganglia	FAM180B	11	rs4752801	4.77	rs34958982	4.57	4.3896	278	4.38961	1.14e-05	0.00929048
GTExv8.EUR.Brain_Caudate_basal_ganglia	MTCH2	11	rs4752801	4.8	rs34958982	6.43	4.3896	288	4.38961	1.14e-05	0.00929048
GTExv8.EUR.Brain_Caudate_basal_ganglia	CD68	17	rs9217	-4.35	rs9217	2.503	-4.35065	475	-4.35065	1.36e-05	0.00989681
GTExv8.EUR.Brain_Caudate_basal_ganglia	DIS3L2	2	rs4297869	4.67	rs1453867	-3.18	4.35065	354	-4.35065	1.36e-05	0.00989681
GTExv8.EUR.Brain_Caudate_basal_ganglia	RP4-614O4.13	20	rs143384	-7.267	rs6060341	-4.25	-4.3297	350	4.347	1.38e-05	0.00989681
GTExv8.EUR.Brain_Caudate_basal_ganglia	MMP24-AS1	20	rs143384	-7.267	rs6060341	-8.06	-4.3297	345	4.3297	1.49e-05	0.0102747
GTExv8.EUR.Brain_Caudate_basal_ganglia	MAP3K3	17	rs7921	-5.18	rs7220821	4.406	-4.23171	276	-4.3055	1.67e-05	0.0106934
GTExv8.EUR.Brain_Caudate_basal_ganglia	ICAM2	17	rs7921	-5.18	rs7220821	-2.67	-4.23171	294	4.30906	1.64e-05	0.0106934
GTExv8.EUR.Brain_Caudate_basal_ganglia	SNAP47	1	rs10916167	5.41	rs3010183	-4.965	3.06579	379	-4.28393	1.84e-05	0.0113756
GTExv8.EUR.Brain_Caudate_basal_ganglia	FAM222B	17	rs2279957	4.8	rs8067401	3.01	3.6413	316	4.24308	2.2e-05	0.0127238
GTExv8.EUR.Brain_Caudate_basal_ganglia	NPPC	2	rs4297869	4.67	rs3100610	-3.43	3.77381	347	-4.24587	2.18e-05	0.0127238
GTExv8.EUR.Brain_Caudate_basal_ganglia	KLK7	19	rs11667789	-4.21	rs11667789	-3.12	-4.21429	553	4.21429	2.51e-05	0.0140631
GTExv8.EUR.Brain_Caudate_basal_ganglia	ACSS2	20	rs2425062	-6.5	rs6088635	-6.62	4.1316	348	-4.1316	3.6e-05	0.0195589
GTExv8.EUR.Brain_Caudate_basal_ganglia	THRSP	11	rs3133324	-4.11	rs3133324	2.52	-4.1139	346	-4.11392	3.89e-05	0.0205129
GTExv8.EUR.Brain_Caudate_basal_ganglia	CYP17A1	10	rs10786706	-3.92	rs284859	-2.68	3.44792	345	-4.07024	4.7e-05	0.0231238
GTExv8.EUR.Brain_Caudate_basal_ganglia	PLBD1	12	rs4764133	5.97	rs12582713	2.84	0.87952	354	-4.05847	4.94e-05	0.0231238
GTExv8.EUR.Brain_Caudate_basal_ganglia	MAPT-AS1	17	rs17689471	3.62	rs8072451	-6.118	3.625	30	-4.05419	5.03e-05	0.0231238
GTExv8.EUR.Brain_Caudate_basal_ganglia	CTB-31O20.2	19	rs1074047	4.3	rs2240130	3.74	-4.07229	374	-4.07229	4.66e-05	0.0231238
GTExv8.EUR.Brain_Caudate_basal_ganglia	GMEB2	20	rs16983844	-4.056	rs16983844	3.39	-4.0556	425	-4.0556	5e-05	0.0231238
GTExv8.EUR.Brain_Caudate_basal_ganglia	RGL1	1	rs10797938	-4.15	rs11582961	-3.088	4	520	-4	6.33e-05	0.0283726
GTExv8.EUR.Brain_Caudate_basal_ganglia	C1QTNF4	11	rs4752801	4.78	rs34958982	-4.65	4.3896	286	-3.93475	8.33e-05	0.0364265
GTExv8.EUR.Brain_Caudate_basal_ganglia	ITGA5	12	rs7967622	-5.03	rs9943768	-3	-2.13953	406	3.89869	9.67e-05	0.0412794
GTExv8.EUR.Brain_Caudate_basal_ganglia	CASC10	10	rs2666753	3.91	rs599087	-3.11	2.75735	285	-3.88578	0.000102	0.0425293
GTExv8.EUR.Brain_Caudate_basal_ganglia	ZNF280D	15	rs2703595	4.92	rs1715896	-2.85	3.84	348	-3.84	0.000124	0.0498028
GTExv8.EUR.Brain_Caudate_basal_ganglia	NCAM2	21	rs8129876	3.98	rs2826598	2.69	3.83544	491	3.83544	0.000125	0.0498028
GTExv8.EUR.Brain_Cerebellar_Hemisphere	AP001372.2	11	rs7104802	6.04	rs7104802	-3.22	6.04	411	-6.38608	1.7e-10	3.18767e-06
GTExv8.EUR.Brain_Cerebellar_Hemisphere	SLC9A3R2	16	rs7185040	5.42	rs34123233	-4.39	5.37895	396	-5.46161	4.72e-08	0.000442524
GTExv8.EUR.Brain_Cerebellar_Hemisphere	AQP9	15	rs2899611	-5.82	rs10518963	-3.01	5.26667	665	-5.26667	1.39e-07	0.000651597
GTExv8.EUR.Brain_Cerebellar_Hemisphere	CTD-2547G23.4	16	rs2303083	5.52	rs6497759	-2.72	5.29348	432	-5.29355	1.2e-07	0.000651597
GTExv8.EUR.Brain_Cerebellar_Hemisphere	SNAP47	1	rs10916167	5.41	rs6683869	-3.424	3.44595	379	-5.07393	3.9e-07	0.00146258
GTExv8.EUR.Brain_Cerebellar_Hemisphere	RP11-157K17.5	11	rs7952436	4.96	rs7952436	-2.04	4.9552	253	-4.95522	7.22e-07	0.00225637
GTExv8.EUR.Brain_Cerebellar_Hemisphere	MAP1LC3A	20	rs6059932	-5.203	rs6087577	6.64	-4.63014	303	-4.83291	1.35e-06	0.00361626
GTExv8.EUR.Brain_Cerebellar_Hemisphere	RP11-452H21.1	11	rs3133324	-4.11	rs1792131	-3.28	2.2321	380	-4.78155	1.74e-06	0.00407834
GTExv8.EUR.Brain_Cerebellar_Hemisphere	RAB26	16	rs7185040	5.42	rs36232	4.2	4.71277	357	4.71277	2.44e-06	0.00457524
GTExv8.EUR.Brain_Cerebellar_Hemisphere	DNAJC27	2	rs1550116	4.73	rs1550116	2.1	4.73267	322	4.73267	2.22e-06	0.00457524
GTExv8.EUR.Brain_Cerebellar_Hemisphere	MNS1	15	rs7168178	4.18	rs10518870	-2.76	3.74667	294	-4.65797	3.19e-06	0.00543779
GTExv8.EUR.Brain_Cerebellar_Hemisphere	EPS8L1	19	rs4252548	4.87	rs9304764	3.13	0.43421	455	-4.62493	3.75e-06	0.00585969
GTExv8.EUR.Brain_Cerebellar_Hemisphere	RP11-272P10.2	9	rs10514823	-4.55	rs10514823	-2.65	-4.5465	508	4.54651	5.45e-06	0.007861
GTExv8.EUR.Brain_Cerebellar_Hemisphere	RP11-304L19.3	16	rs7185040	5.42	rs12918803	3	3.9781	368	4.52427	6.06e-06	0.0081165
GTExv8.EUR.Brain_Cerebellar_Hemisphere	ARHGAP27	17	rs3024272	-3.72	rs4523963	-3.74	-2.01136	182	4.48538	7.28e-06	0.00853171
GTExv8.EUR.Brain_Cerebellar_Hemisphere	FBXL18	7	rs4724703	4.49	rs4724703	4.4	4.49425	307	4.4943	6.98e-06	0.00853171
GTExv8.EUR.Brain_Cerebellar_Hemisphere	MTCH2	11	rs4752801	4.81	rs10838738	6.42	4.2597	286	4.39121	1.13e-05	0.0124639
GTExv8.EUR.Brain_Cerebellar_Hemisphere	MMP24-AS1	20	rs143384	-7.267	rs6060341	-6.71	-4.32967	345	4.32967	1.49e-05	0.0155217
GTExv8.EUR.Brain_Cerebellar_Hemisphere	MAP3K3	17	rs7921	-5.18	rs7220821	3.55	-4.23171	275	-4.30813	1.65e-05	0.0162838
GTExv8.EUR.Brain_Cerebellar_Hemisphere	DDX42	17	rs7921	-5.18	rs7220821	-5.71	-4.23171	310	4.27711	1.89e-05	0.0168759
GTExv8.EUR.Brain_Cerebellar_Hemisphere	C5orf56	5	rs2188962	-4.24	rs11242110	5.52	-3.77027	430	-4.28364	1.84e-05	0.0168759
GTExv8.EUR.Brain_Cerebellar_Hemisphere	FAM180B	11	rs4752801	4.78	rs10838738	3.15	4.2597	276	4.25974	2.05e-05	0.0174725
GTExv8.EUR.Brain_Cerebellar_Hemisphere	JMJD4	1	rs10916167	5.41	rs10916131	-2.7	-1.32673	375	4.21356	2.51e-05	0.020463
GTExv8.EUR.Brain_Cerebellar_Hemisphere	TSEN15	1	rs10797938	-4.15	rs3814333	6.652	-3.9125	501	-4.14155	3.45e-05	0.0269546
GTExv8.EUR.Brain_Cerebellar_Hemisphere	DLEU1	13	rs3116606	6.47	rs7332449	-3.23	0.0833	383	4.11827	3.82e-05	0.0286515
GTExv8.EUR.Brain_Cerebellar_Hemisphere	ACSS2	20	rs2425062	-6.5	rs2236271	-5.51	4.06579	348	-4.06579	4.79e-05	0.0345451
GTExv8.EUR.Brain_Cerebellar_Hemisphere	GPD2	2	rs4664206	4.05	rs4664206	-3.22	4.05063	305	-4.05063	5.11e-05	0.035488
GTExv8.EUR.Brain_Cerebellar_Hemisphere	DIO1	1	rs12045240	4.12	rs10888801	2.899	4.03947	499	4.03947	5.36e-05	0.0358948
GTExv8.EUR.Brain_Cerebellar_Hemisphere	RP11-48G14.3	15	rs7168178	4.18	rs9652468	2.94	3.52941	292	4.01773	5.88e-05	0.0380193
GTExv8.EUR.Brain_Cerebellar_Hemisphere	AS3MT	10	rs10786706	-3.92	rs7096169	-8.26	-3.5256	344	3.97136	7.15e-05	0.0394874
GTExv8.EUR.Brain_Cerebellar_Hemisphere	RP11-304L19.1	16	rs7185040	5.42	rs12918803	4.26	3.9781	369	3.9781	6.95e-05	0.0394874
GTExv8.EUR.Brain_Cerebellar_Hemisphere	PGP	16	rs7185040	5.42	rs12918803	3.29	3.9781	348	3.98429	6.77e-05	0.0394874
GTExv8.EUR.Brain_Cerebellar_Hemisphere	CHRNB1	17	rs9217	-4.35	rs11654638	5.65	-3.26316	484	-3.97606	7.01e-05	0.0394874
GTExv8.EUR.Brain_Cerebellar_Hemisphere	FAM83C-AS1	20	rs143384	-7.267	rs6058227	-2.55	-2.21739	344	3.97102	7.16e-05	0.0394874
GTExv8.EUR.Brain_Cerebellar_Hemisphere	NDC1	1	rs12045240	4.12	rs581554	2.443	-0.43529	515	3.94344	8.03e-05	0.0411508
GTExv8.EUR.Brain_Cerebellar_Hemisphere	ARL3	10	rs10786706	-3.92	rs11191375	4.2	-1.9167	365	-3.95206	7.75e-05	0.0411508
GTExv8.EUR.Brain_Cerebellar_Hemisphere	NDUFS3	11	rs4752801	4.77	rs3817334	4.81	3.9067	273	3.94069	8.12e-05	0.0411508
GTExv8.EUR.Brain_Cerebellar_Hemisphere	RP11-227G15.12	17	rs9889253	3.22	rs8074061	3.61	3.17073	258	3.92573	8.65e-05	0.0426832
GTExv8.EUR.Brain_Cerebellar_Hemisphere	NR1H3	11	rs326217	4.69	rs3817334	4.74	3.9067	295	3.90667	9.36e-05	0.0428072
GTExv8.EUR.Brain_Cerebellar_Hemisphere	C1QTNF4	11	rs4752801	4.79	rs3817334	-5.65	3.9067	284	-3.90667	9.36e-05	0.0428072
GTExv8.EUR.Brain_Cerebellar_Hemisphere	HOXB2	17	rs9299	4.08	rs4793598	-5.36	3.18182	408	-3.90949	9.25e-05	0.0428072
GTExv8.EUR.Brain_Cerebellar_Hemisphere	SLC22A4	5	rs2188962	-4.24	rs162904	-3.06	2.5641	410	-3.8872	0.000101	0.0450917
GTExv8.EUR.Brain_Cerebellar_Hemisphere	RPARP-AS1	10	rs10786706	-3.92	rs7342070	4.4	1.9865	339	3.8774	0.000106	0.0462234
GTExv8.EUR.Brain_Cerebellum	GSS	20	rs143384	-7.267	rs2425024	4.28	-3.9241	346	-6.20991	5.3e-10	1.04076e-05
GTExv8.EUR.Brain_Cerebellum	ST13P4	13	rs3116606	6.47	rs3095527	-3.19	5.8152	391	-5.69788	1.21e-08	5.94019e-05
GTExv8.EUR.Brain_Cerebellum	RAB26	16	rs7185040	5.42	rs2516740	5.13	5.17045	356	5.72879	1.01e-08	5.94019e-05
GTExv8.EUR.Brain_Cerebellum	EIF6	20	rs143384	-7.267	rs7280	-4.67	-5.72	344	5.74135	9.39e-09	5.94019e-05
GTExv8.EUR.Brain_Cerebellum	SNAP47	1	rs10916167	5.41	rs6696239	-3.376	5.33333	379	-5.33337	9.64e-08	0.000315501
GTExv8.EUR.Brain_Cerebellum	FAM83C-AS1	20	rs143384	-7.267	rs3736802	-2.37	-2.1351	344	5.34019	9.28e-08	0.000315501
GTExv8.EUR.Brain_Cerebellum	TGFA	2	rs2902345	5.73	rs12477771	3.85	-4.81333	511	-5.19	2.05e-07	0.000575084
GTExv8.EUR.Brain_Cerebellum	MAP1LC3A	20	rs6059932	-5.203	rs6059956	8.86	-5.027	303	-5.05186	4.38e-07	0.00107513
GTExv8.EUR.Brain_Cerebellum	PLBD1	12	rs4764133	5.97	rs2430691	-2.45	4.98649	354	-4.98649	6.15e-07	0.00134186
GTExv8.EUR.Brain_Cerebellum	RBM12	20	rs143384	-7.267	rs17406518	-3.08	-3.784	302	4.9484	7.48e-07	0.00146885
GTExv8.EUR.Brain_Cerebellum	RP11-304L19.11	16	rs7185040	5.42	rs8059880	2.92	3.79577	343	4.78486	1.71e-06	0.00305266
GTExv8.EUR.Brain_Cerebellum	NUCKS1	1	rs823130	4.61	rs823130	-3.732	4.60811	440	-4.60811	4.06e-06	0.00664385
GTExv8.EUR.Brain_Cerebellum	NDUFS3	11	rs4752801	4.76	rs3817334	4.42	3.9067	275	4.52566	6.02e-06	0.00890211
GTExv8.EUR.Brain_Cerebellum	COPZ1	12	rs7967622	-5.03	rs4759348	-3.62	-4.33735	430	4.50848	6.53e-06	0.00890211
GTExv8.EUR.Brain_Cerebellum	RP11-304L19.3	16	rs7185040	5.42	rs13337626	3.62	4.5	367	4.5	6.8e-06	0.00890211
GTExv8.EUR.Brain_Cerebellum	TCF12	15	rs2703595	4.92	rs3803452	-3.21	1.88158	348	-4.45986	8.2e-06	0.010064
GTExv8.EUR.Brain_Cerebellum	NR1H3	11	rs326217	4.69	rs12361415	-3.2	-3.358	296	4.36599	1.27e-05	0.0146296
GTExv8.EUR.Brain_Cerebellum	RP11-174G6.5	12	rs4764133	5.97	rs4764124	-3.15	3.67568	374	-4.33312	1.47e-05	0.0146296
GTExv8.EUR.Brain_Cerebellum	CHRNB1	17	rs9217	-4.35	rs9217	5.43	-4.35065	485	-4.35065	1.36e-05	0.0146296
GTExv8.EUR.Brain_Cerebellum	MMP24-AS1	20	rs143384	-7.267	rs6060341	-8.45	-4.3297	345	4.32967	1.49e-05	0.0146296
GTExv8.EUR.Brain_Cerebellum	RAB29	1	rs823130	4.61	rs823114	-6.276	-4.2973	427	4.2973	1.73e-05	0.0160666
GTExv8.EUR.Brain_Cerebellum	MTCH2	11	rs4752801	4.8	rs34958982	4.48	4.3896	288	4.28875	1.8e-05	0.0160666
GTExv8.EUR.Brain_Cerebellum	ACSS2	20	rs2425062	-6.5	rs6088635	-6.46	4.1316	348	-4.27162	1.94e-05	0.0165634
GTExv8.EUR.Brain_Cerebellum	FAM180B	11	rs4752801	4.77	rs3817334	4.86	3.9067	278	4.22833	2.35e-05	0.0192279
GTExv8.EUR.Brain_Cerebellum	DCAF7	17	rs7921	-5.18	rs16947005	4.18	-3.86585	273	-4.18734	2.82e-05	0.0221505
GTExv8.EUR.Brain_Cerebellum	MOB3A	19	rs1074047	4.3	rs12980348	-4.11	-4.12	408	4.12	3.79e-05	0.0265801
GTExv8.EUR.Brain_Cerebellum	CEP120	5	rs12520233	4.86	rs4835799	-3.67	4.12162	476	-4.12162	3.76e-05	0.0265801
GTExv8.EUR.Brain_Cerebellum	AC005593.2	5	rs31427	4.17	rs152125	-2.68	4.02597	289	-4.12773	3.66e-05	0.0265801
GTExv8.EUR.Brain_Cerebellum	WBP11	12	rs4764133	5.97	rs7963212	-4.07	3.98684	369	-4.0991	4.15e-05	0.0281012
GTExv8.EUR.Brain_Cerebellum	C1QTNF4	11	rs4752801	4.78	rs7124681	-4.73	4.0405	286	-4.04054	5.33e-05	0.0348884
GTExv8.EUR.Brain_Cerebellum	CRYL1	13	rs9315710	-4.03	rs9315710	3.57	-4.0256	500	-4.02564	5.68e-05	0.0359801
GTExv8.EUR.Brain_Cerebellum	RP11-304L19.1	16	rs7185040	5.42	rs12918803	3.81	3.9781	368	3.9781	6.95e-05	0.0426491
GTExv8.EUR.Brain_Cerebellum	AS3MT	10	rs10786706	-3.92	rs7096169	-9.71	-3.52564	344	3.9564	7.61e-05	0.0452841
GTExv8.EUR.Brain_Cerebellum	RND1	12	rs2926805	3.54	rs1807757	-3.14	1.52632	336	-3.94372	8.02e-05	0.0463202
GTExv8.EUR.Brain_Cortex	PROCR	20	rs143384	-7.267	rs2425062	-2.56	-6.5	351	6.5	8.03e-11	8.80094e-07
GTExv8.EUR.Brain_Cortex	GDF5	20	rs143384	-7.267	rs1406948	4.13	-6.4737	326	-6.47368	9.56e-11	8.80094e-07
GTExv8.EUR.Brain_Cortex	ROMO1	20	rs143384	-7.267	rs2425062	-2.98	-6.5	294	6.29683	3.04e-10	1.86575e-06
GTExv8.EUR.Brain_Cortex	CHRDL2	11	rs7104802	6.04	rs7104802	4.01	6.04	461	6.04	1.54e-09	7.08862e-06
GTExv8.EUR.Brain_Cortex	RP4-614O4.13	20	rs143384	-7.267	rs6088832	-2.67	-5.6543	348	5.65432	1.56e-08	5.74454e-05
GTExv8.EUR.Brain_Cortex	SLCO2B1	11	rs7104802	6.04	rs2000924	2.66	-5.57647	454	-5.57647	2.45e-08	7.51823e-05
GTExv8.EUR.Brain_Cortex	NME3	16	rs7185040	5.42	rs7185040	-2.98	5.41667	467	-5.41667	6.07e-08	0.000159658
GTExv8.EUR.Brain_Cortex	JMJD4	1	rs10916167	5.41	rs1045407	3.674	5.14286	375	5.14286	2.71e-07	0.000554406
GTExv8.EUR.Brain_Cortex	RAB26	16	rs7185040	5.42	rs9928737	-3.11	5.15306	360	-5.15306	2.56e-07	0.000554406
GTExv8.EUR.Brain_Cortex	SPAG4	20	rs143384	-7.267	rs6060450	3.16	-3	307	-5.02597	5.01e-07	0.000922441
GTExv8.EUR.Brain_Cortex	MCUR1	6	rs9382512	4.74	rs3734672	-7.64	4.35294	474	-4.87335	1.1e-06	0.0018412
GTExv8.EUR.Brain_Cortex	MAP1LC3A	20	rs6059932	-5.203	rs1205345	7.75	-4.7162	302	-4.7848	1.71e-06	0.00262371
GTExv8.EUR.Brain_Cortex	GSS	20	rs143384	-7.267	rs2273684	4.14	-4.7838	344	-4.70286	2.57e-06	0.00363991
GTExv8.EUR.Brain_Cortex	MTCH2	11	rs4752801	4.8	rs7947730	7.7	4.49351	288	4.6434	3.43e-06	0.00451094
GTExv8.EUR.Brain_Cortex	RBM22P2	13	rs4238132	4.62	rs4238132	3.03	4.6211	572	4.62105	3.82e-06	0.00468892
GTExv8.EUR.Brain_Cortex	SLC39A13	11	rs326217	4.69	rs7947730	4.37	4.49351	288	4.53125	5.86e-06	0.0067434
GTExv8.EUR.Brain_Cortex	MYBPC3	11	rs326217	4.69	rs10838748	-2.61	4.49351	296	-4.49351	7.01e-06	0.00717045
GTExv8.EUR.Brain_Cortex	TSC2	16	rs7185040	5.42	rs13337626	-4.26	4.5	388	-4.5	6.8e-06	0.00717045
GTExv8.EUR.Brain_Cortex	PSMC3	11	rs326217	4.69	rs4752993	3.48	4.07692	288	4.46774	7.91e-06	0.00766521
GTExv8.EUR.Brain_Cortex	FAM180B	11	rs4752801	4.77	rs2293578	3.9	4.35897	278	4.35897	1.31e-05	0.00948926
GTExv8.EUR.Brain_Cortex	DDX42	17	rs7921	-5.18	rs6504182	-7.44	-4.37805	315	4.37805	1.2e-05	0.00948926
GTExv8.EUR.Brain_Cortex	SMARCD2	17	rs7921	-5.18	rs2854218	3.84	-4.53659	328	-4.35353	1.34e-05	0.00948926
GTExv8.EUR.Brain_Cortex	CHST10	2	rs11685401	3.59	rs2309822	-5.29	2.75325	477	-4.35858	1.31e-05	0.00948926
[truncated: 1,485 more rows]

## Sheet: Table S8
Table S8. FUSION identified significant genes associated with muscle weakness (Foundation for the National Institutes of Health).
[truncated: 125 more rows]

[truncated: 28 more sheets: Table S9, Table S10, Table S11, Table S12, Table S13, Table S14, Table S15, Table S16, Table S17, Table S18, Table S19, Table S20, Table S21, Table S22, Table S23, Table S24, Table S25, Table S26, Table S27, Table S28 …]
